# Supplementary material for: Unraveling the epigenomic and transcriptomic interplay during alcohol-induced anxiolysis
Source: Mol Psychiatry. 2022 Sep 12;27(11):4624–32. doi: 10.1038/s41380-022-01732-2 (PMC9734037; doi:10.1038/s41380-022-01732-2)
Supplement: Supplementary file 2 — Table S1 [file 41380_2022_1732_MOESM2_ESM.xlsx]

## Sheet: pandey_atac_diff
Peakid	Chromosome	Start	End	Strand	Gene Body	Promoter (2 kb upstream to 2 kb downstream)	Upstream (<200 kb)	Downstream (<200 kb from TSS)	Ethanol/Control : logFC	Ethanol/Control : logCPM	Ethanol/Control : PValue	Ethanol/Control : QValue
peak_62882	2	114565346	114565766	+					-3.30232	2.84474	6.96117e-30	8.27238e-25
peak_54295	18	37041314	37041866	+	60660_Ppp2r2b,379517		307475_Gpr151,-147517		-2.60724	2.25674	1.25291e-26	7.44451e-22
peak_16944	10	65106680	65107071	+			192247_Sez6,-191219;363646_Eral1,-165778;103693392_LOC103693392,-130348;103693393_LOC103693393,-61921;360570_Myo18a,-26145	681371_Nufip2,93139;303272_Pipox,154694	-2.57662	1.12406	1.20893e-18	4.78881e-14
peak_3217	1	78998888	79004845	+		64345_Hif3a,-1019	24244_Calm3,-147260;65179_Ppp5c,-30527;64345_Hif3a,-1019	494320_Ccdc8,65516;361515_Pnmal1,115649;308393_Pnmal2,122683;292661_Ptgir,165439;245986_Gng8,180528;499088_Dact3,198134	0.739398	5.00644	5.10513e-15	1.51668e-10
peak_40756	15	31427591	31432195	+			685051_LOC685051,-100580;682708_LOC682708,-78506		0.909582	3.73021	3.48916e-11	8.29276e-07
peak_68740	20	8090968	8098770	+	361810_Fkbp5,0	361810_Fkbp5,0	361815_Rnf8,-186610;294299_Tead3,-160019;309900_Tulp1,-147367;502414_Tbc1d22b,-117327;24649_Pim1,-66653;361810_Fkbp5,0	361810_Fkbp5,0;81729_Rpl10a,182659	0.563998	4.93036	7.84147e-10	1.33121e-05
peak_78004	3	164596750	164599339	+			24697_Ptpn1,-66123	24253_Cebpb,172248;688510_Fam65c,192885	0.805773	2.93352	7.08094e-10	1.33121e-05
peak_67184	2	242007658	242009097	+	24674_Ppp3ca,98326		103691732_LOC103691732,-16280	24674_Ppp3ca,98326	-1.01379	2.70386	9.50267e-10	1.41157e-05
peak_26613	12	27034161	27035048	+			100362819_LOC100362819,-120314		1.1842	1.53703	1.14058e-09	1.50602e-05
peak_40722	15	31233680	31236943	+				100360696_LOC100360696,92788	0.858519	3.11814	1.89483e-09	2.11696e-05
peak_84935	4	165619188	165619565	+	83807_Ybx3,10476		494194_Klra1,-159048;690303_Magohb,-96822;500340_Styk1,-75823	83807_Ybx3,10476	-1.72263	0.737197	1.95956e-09	2.11696e-05
peak_92501	5	166906010	166908568	+			100314015_Mir34a,-183923;691431_Slc25a33,-179216;103692514_LOC103692514,-147858	100125366_LOC100125366,41832;313722_Spsb1,69966;108351061_LOC108351061,75775;298655_H6pd,121873;102548220_LOC102548220,174743	0.73442	3.12426	2.25607e-09	2.23419e-05
peak_40760	15	31440918	31448072	+			685051_LOC685051,-84703;682708_LOC682708,-62629		0.706496	4.65134	3.97202e-09	3.63091e-05
peak_40763	15	31454688	31457148	+			685051_LOC685051,-75627;682708_LOC682708,-53553		0.798319	2.90053	4.44946e-09	3.77683e-05
peak_40546	15	29399769	29404190	+			684995_LOC684995,-29576		0.735392	3.52182	4.93673e-09	3.91108e-05
peak_11113	1	244870690	244871189	+					-1.72013	1.21122	5.5091e-09	4.09175e-05
peak_108559	8	53066309	53077794	+	353227_Zbtb16,68971		300691_Nnmt,-128137	353227_Zbtb16,68971;79246_Htr3a,146084	0.505879	5.64609	6.40983e-09	4.4807e-05
peak_40800	15	31719500	31721232	+				108353020_LOC108353020,33820;102555014_LOC102555014,43245;685051_LOC685051,186725	0.840663	2.53105	1.18761e-08	7.64563e-05
peak_108548	8	53009397	53014008	+	353227_Zbtb16,132757		300689_Rexo2,-195076;315634_Rbm7,-181263;300691_Nnmt,-71225	353227_Zbtb16,132757;500993_RGD1563941,180201	0.557421	3.69729	1.22241e-08	7.64563e-05
peak_40593	15	29898774	29905040	+					0.585803	4.15052	1.67605e-08	9.95876e-05
peak_40629	15	30183087	30184570	+	290156_LOC290156,0;688340_LOC688340,12809	290156_LOC290156,0	290156_LOC290156,0	290156_LOC290156,0;688340_LOC688340,12809	0.613106	3.34093	1.8796e-08	0.000106364
peak_40569	15	29647173	29653891	+			690106_LOC690106,-37409		0.700118	4.69878	2.14553e-08	0.000115894
peak_40797	15	31685828	31687526	+	108353020_LOC108353020,148	108353020_LOC108353020,148		108353020_LOC108353020,148;102555014_LOC102555014,9573;685051_LOC685051,153053;682708_LOC682708,175127	0.775034	2.53833	2.49723e-08	0.000129026
peak_40772	15	31496468	31499922	+			108353020_LOC108353020,-185758;102555014_LOC102555014,-176333;685051_LOC685051,-32853;682708_LOC682708,-10779		0.723266	3.42948	2.72174e-08	0.000134767
peak_40724	15	31241412	31246090	+				100360696_LOC100360696,100520	0.629755	4.02581	3.83965e-08	0.000182515
peak_63166	2	124111005	124112495	+	54250_Fgf2,29933		365769_Il21,-138649;688611_Cetn4,-62564;361935_Spata5,-37377	54250_Fgf2,29933;207120_Nudt6,37329;365770_Bbs12,62492	0.764697	3.11085	5.59339e-08	0.000255652
peak_9084	1	201515116	201516593	+	65164_Htra1,16049			65164_Htra1,16049;361659_Plekha1,85400;361658_Btbd16,177746	0.76321	2.49972	5.92233e-08	0.000260662
peak_54815	18	55760794	55762860	+	286910_Smim3,34326		307410_Rbm22,-65298;84428_Dctn4,-34328	286910_Smim3,34326;498873_MGC105567,75181;689274_Myoz3,98357;60324_Synpo,158552;307414_MGC108823,184555	0.693303	2.7217	6.905e-08	0.000293058
peak_40748	15	31401226	31404414	+			685051_LOC685051,-128361;682708_LOC682708,-106287		0.657389	3.54442	7.29497e-08	0.000297109
peak_50510	17	36142733	36144014	+	498741_Mboat1,33443		291105_E2f3,-190122;24180_Agtr1a,-184597	498741_Mboat1,33443	0.930685	1.69174	7.50047e-08	0.000297109
peak_40714	15	31146114	31148020	+				100360696_LOC100360696,5222	0.732587	2.69493	9.09454e-08	0.000348632
peak_83179	4	124941151	124942843	+			312566_Adamts9,-80154		0.889426	2.32554	1.07206e-07	0.000398122
peak_40588	15	29819962	29821649	+					0.729524	2.44335	1.2246e-07	0.000440988
peak_85684	4	180376691	180378033	+			117095_Bhlhe41,-141553;102549898_LOC102549898,-55529;102550137_LOC102550137,-7733	500364_Sspn,85302	0.851475	2.0447	1.52784e-07	0.000534007
peak_40609	15	30018017	30019929	+				290156_LOC290156,164177;688340_LOC688340,177450	0.839431	2.29144	1.76339e-07	0.00057533
peak_40660	15	30623016	30624679	+				100360242_LOC100360242,65831;364337_Trav14s1,70154;290116_Tcrva8,74862;102552674_LOC102552674,88303	0.857018	2.15695	1.74693e-07	0.00057533
peak_40678	15	30817344	30821962	+					0.494399	3.9022	1.79131e-07	0.00057533
peak_53059	18	5582515	5584160	+					0.623158	3.36454	2.27353e-07	0.000710994
peak_109013	8	61562664	61563188	+	81651_Cspg4,30199		363067_Sin3a,-185402;315691_Lingo1,-107184;266611_Ptpn9,-95663;316108_Snupn,-51610;315697_Imp3,-43833;315695_Odf3l1,-19718;103693100_LOC103693100,-7199	81651_Cspg4,30199;315696_Snx33,32867;103693102_LOC103693102,95547	-1.21619	1.19419	2.40022e-07	0.000731366
peak_40659	15	30620302	30622491	+				100360242_LOC100360242,63117;364337_Trav14s1,67440;290116_Tcrva8,72148;102552674_LOC102552674,85589	0.637104	2.90692	2.98325e-07	0.000836498
peak_40669	15	30778626	30781379	+					0.703232	2.87812	2.99899e-07	0.000836498
peak_40770	15	31490100	31492705	+			108353020_LOC108353020,-192975;102555014_LOC102555014,-183550;685051_LOC685051,-40070;682708_LOC682708,-17996		0.698662	2.80432	3.02681e-07	0.000836498
peak_45943	16	33344393	33344792	+					-1.675	0.381516	2.82719e-07	0.000836498
peak_40528	15	29280755	29282923	+				684995_LOC684995,87270	0.674845	3.06602	3.24631e-07	0.00087677
peak_40814	15	31804622	31806233	+				108353020_LOC108353020,118942;102555014_LOC102555014,128367	0.950588	2.03842	4.20538e-07	0.00111056
peak_92647	5	167966274	167970559	+			500590_Tnfrsf9,-38686	313729_Errfi1,14710;117287_Park7,34165;78962_Per3,152923;29528_Vamp3,166069	0.477805	4.06338	4.84258e-07	0.00125103
peak_40603	15	29975444	29980808	+					0.49125	4.19159	5.73e-07	0.00144879
peak_16556	10	59884645	59885467	+	79251_Aspa,2777		687827_Gsg2,-186247;108352105_LOC108352105,-159386;287477_Emc6,-141307;287478_Ctns,-112170;360565_Spata22,-7597	79251_Aspa,2777;497948_Trpv3,54890;83810_Trpv1,85522;287479_Shpk,119317;360564_Tax1bp3,141289;113995_P2rx5,159207	1.05241	1.47418	6.59596e-07	0.001633
peak_40768	15	31483998	31485818	+			108353020_LOC108353020,-199862;102555014_LOC102555014,-190437;685051_LOC685051,-46957;682708_LOC682708,-24883		0.849165	2.39321	7.01764e-07	0.00170194
peak_40657	15	30618286	30619220	+				100360242_LOC100360242,61101;364337_Trav14s1,65424;290116_Tcrva8,70132;102552674_LOC102552674,83573	1.055	1.11342	8.27952e-07	0.00192923
peak_40758	15	31434399	31437071	+			685051_LOC685051,-95704;682708_LOC682708,-73630		0.781826	2.72591	8.26569e-07	0.00192923
peak_42302	15	58884334	58886048	+			498546_Serp2,-172311;102546462_LOC102546462,-171024	108352946_LOC108352946,38449;103693719_LOC103693719,58676	0.618625	2.94256	8.46248e-07	0.00193394
peak_40655	15	30613849	30615156	+				100360242_LOC100360242,56664;364337_Trav14s1,60987;290116_Tcrva8,65695;102552674_LOC102552674,79136	0.909307	1.81486	9.03272e-07	0.00201862
peak_68725	20	7976836	7980538	+	361810_Fkbp5,116752		24649_Pim1,-184885;294299_Tead3,-45887;309900_Tulp1,-33235	81729_Rpl10a,68527;309643_Fance,87909;361810_Fkbp5,116752;25682_Ppard,158547;309642_Def6,188716	0.629217	3.13884	9.17274e-07	0.00201862
peak_40614	15	30042140	30042865	+				290156_LOC290156,141241;688340_LOC688340,154514	0.914763	1.43654	9.4054e-07	0.00201887
peak_108576	8	53142419	53148464	+	353227_Zbtb16,0	353227_Zbtb16,0	315639_Usp28,-146724;353227_Zbtb16,0	353227_Zbtb16,0;79246_Htr3a,75414	0.419321	4.77155	9.51365e-07	0.00201887
peak_40837	15	32093366	32097306	+			102556508_LOC102556508,-38905	103693854_LOC103693854,49560	0.591623	3.36308	9.92212e-07	0.00203294
peak_68726	20	7982531	7987050	+	361810_Fkbp5,110240		24649_Pim1,-178373;294299_Tead3,-51582;309900_Tulp1,-38930	81729_Rpl10a,74222;309643_Fance,93604;361810_Fkbp5,110240;25682_Ppard,164242;309642_Def6,194411	0.482388	3.76571	9.82298e-07	0.00203294
peak_40691	15	30869666	30873004	+					0.616745	3.40903	1.04608e-06	0.00210699
peak_5239	1	124773864	124778304	+	499171_Klf13,25059			499171_Klf13,25059	0.406153	4.80464	1.26701e-06	0.00250943
peak_40815	15	31812478	31814359	+				108353020_LOC108353020,126798;102555014_LOC102555014,136223	0.763679	2.34371	1.29763e-06	0.00252795
peak_40843	15	32135389	32137992	+	102556508_LOC102556508,0	102556508_LOC102556508,0	102556508_LOC102556508,0	102556508_LOC102556508,0;103693854_LOC103693854,91583	0.482184	3.86495	1.42968e-06	0.00274029
peak_40789	15	31600137	31603899	+			108353020_LOC108353020,-81781;102555014_LOC102555014,-72356	685051_LOC685051,67362;682708_LOC682708,89436	0.576604	3.37157	1.54157e-06	0.00287434
peak_108556	8	53059151	53062901	+	353227_Zbtb16,83864		300691_Nnmt,-120979	353227_Zbtb16,83864;79246_Htr3a,160977	0.532673	3.4261	1.548e-06	0.00287434
peak_103495	7	109082219	109084170	+	362925_Zfat,123341			362925_Zfat,123341;102551574_LOC102551574,174820	0.789737	2.16648	1.64373e-06	0.00300515
peak_40647	15	30553539	30555161	+	364337_Trav14s1,677	364337_Trav14s1,677	100360242_LOC100360242,-2024	364337_Trav14s1,677;290116_Tcrva8,5385;102552674_LOC102552674,18826	0.779843	2.23106	1.72795e-06	0.00309673
peak_40849	15	32172374	32175285	+				102556508_LOC102556508,36163;103693854_LOC103693854,128568	0.625446	2.99029	1.74594e-06	0.00309673
peak_40676	15	30809393	30813716	+					0.514057	3.75503	1.90929e-06	0.00333665
peak_40532	15	29330864	29335056	+				684995_LOC684995,35137	0.624011	3.3401	2.01908e-06	0.00347738
peak_108554	8	53051067	53056864	+	353227_Zbtb16,89901		300691_Nnmt,-112895	353227_Zbtb16,89901;79246_Htr3a,167014	0.463521	4.51685	2.09135e-06	0.00355039
peak_108544	8	52976130	52979524	+			300689_Rexo2,-161809;315634_Rbm7,-147996;300691_Nnmt,-37958	500993_RGD1563941,146934;353227_Zbtb16,167241	0.669027	3.18574	2.31774e-06	0.00387931
peak_40786	15	31592094	31593011	+			108353020_LOC108353020,-92669;102555014_LOC102555014,-83244	685051_LOC685051,59319;682708_LOC682708,81393	0.837227	1.68509	2.54141e-06	0.00419459
peak_40621	15	30154135	30158435	+				290156_LOC290156,25671;688340_LOC688340,38944	0.615632	3.8028	2.89343e-06	0.00464654
peak_40755	15	31422903	31426013	+			685051_LOC685051,-106762;682708_LOC682708,-84688		0.609556	3.13068	2.8702e-06	0.00464654
peak_40811	15	31793242	31794643	+				108353020_LOC108353020,107562;102555014_LOC102555014,116987	0.812023	2.19049	2.97671e-06	0.00465447
peak_108568	8	53098201	53105270	+	353227_Zbtb16,41495		315639_Usp28,-189918;300691_Nnmt,-160029	353227_Zbtb16,41495;79246_Htr3a,118608	0.502289	4.21999	2.94814e-06	0.00465447
peak_40798	15	31707865	31710215	+				108353020_LOC108353020,22185;102555014_LOC102555014,31610;685051_LOC685051,175090;682708_LOC682708,197164	0.555725	2.91748	3.42498e-06	0.00528585
peak_40834	15	32042566	32045051	+	103693854_LOC103693854,0	103693854_LOC103693854,0	102556508_LOC102556508,-91160;103693854_LOC103693854,0	103693854_LOC103693854,0	0.4601	3.67101	3.51146e-06	0.00534985
peak_40790	15	31609045	31614212	+			108353020_LOC108353020,-71468;102555014_LOC102555014,-62043	685051_LOC685051,76270;682708_LOC682708,98344	0.596206	4.02549	3.84881e-06	0.00571721
peak_40816	15	31842297	31843645	+				108353020_LOC108353020,156617;102555014_LOC102555014,166042	0.658731	2.35764	3.83729e-06	0.00571721
peak_40600	15	29966090	29968853	+					0.685399	2.89397	4.09846e-06	0.0060129
peak_40541	15	29366687	29370177	+	684995_LOC684995,16	684995_LOC684995,16		684995_LOC684995,16	0.555889	4.07101	4.22926e-06	0.00612913
peak_40692	15	30873058	30875098	+					0.674902	2.71279	4.55723e-06	0.00652485
peak_40561	15	29531573	29533392	+			684995_LOC684995,-161380	690106_LOC690106,76372	0.647448	2.55509	5.01316e-06	0.00700875
peak_40764	15	31461897	31463675	+			685051_LOC685051,-69100;682708_LOC682708,-47026		0.724192	2.20138	4.98796e-06	0.00700875
peak_40742	15	31365773	31367786	+			685051_LOC685051,-164989;682708_LOC682708,-142915		0.680926	2.31903	5.13389e-06	0.00709407
peak_103516	7	109181199	109191753	+	362925_Zfat,15758			362925_Zfat,15758;102551574_LOC102551574,67237	0.447562	4.96944	5.20251e-06	0.00710627
peak_37959	14	91849308	91850367	+	305501_Ikzf1,67027			289777_Fignl1,54107;305501_Ikzf1,67027;24311_Ddc,146449	0.920111	1.64822	5.38945e-06	0.00721489
peak_40788	15	31596565	31599469	+			108353020_LOC108353020,-86211;102555014_LOC102555014,-76786	685051_LOC685051,63790;682708_LOC682708,85864	0.480899	3.91453	5.40346e-06	0.00721489
peak_40808	15	31776427	31777305	+				108353020_LOC108353020,90747;102555014_LOC102555014,100172	0.871949	1.53889	6.55578e-06	0.00865625
peak_64194	2	160933320	160934295	+					-1.0599	2.99273	6.70292e-06	0.00875328
peak_40627	15	30173143	30175308	+	688340_LOC688340,22071			290156_LOC290156,8798;688340_LOC688340,22071	0.559569	2.7498	6.81578e-06	0.00880391
peak_40749	15	31407308	31408305	+			685051_LOC685051,-124470;682708_LOC682708,-102396		0.882228	1.51953	6.97427e-06	0.00891176
peak_40622	15	30160914	30162474	+				290156_LOC290156,21632;688340_LOC688340,34905	0.755477	1.95818	7.18189e-06	0.00907943
peak_63413	2	140705353	140708314	+		295037_Mgst2,-82	689954_Setd7,-86948;295037_Mgst2,-82	108350009_LOC108350009,46655;103691564_LOC103691564,87045;365793_Rab33b,163734	0.53687	3.56708	7.435e-06	0.0092036
peak_104899	7	125543646	125545545	+			500913_RGD1566029,-135617;300117_Phf21b,-104143;300114_Ldoc1l,-77124;315189_Prr5,-24246		0.485693	3.57555	7.36081e-06	0.0092036
peak_108553	8	53047148	53050089	+	353227_Zbtb16,96676		300691_Nnmt,-108976	353227_Zbtb16,96676;79246_Htr3a,173789	0.594244	2.86474	8.08805e-06	0.00990877
peak_53334	18	15538399	15539473	+	24856_Ttr,2707;679221_Mapre2,724250		102551486_LOC102551486,-76984	24856_Ttr,2707;102551809_LOC102551809,18962;65196_B4galt6,75486;307562_Dsg2,98247	0.710807	1.97868	8.29401e-06	0.0100574
peak_3216	1	78995896	78998702	+	64345_Hif3a,0	64345_Hif3a,0	24244_Calm3,-144268;65179_Ppp5c,-27535;64345_Hif3a,0	64345_Hif3a,0;494320_Ccdc8,62524;361515_Pnmal1,112657;308393_Pnmal2,119691;292661_Ptgir,162447;245986_Gng8,177536;499088_Dact3,195142	0.431469	3.89001	8.49502e-06	0.0101971
peak_8970	1	199929463	199930947	+			309008_Inpp5f,-106802;54290_Rgs10,-106023;361655_Tial1,-63620;293524_Bag3,-10311	108349783_LOC108349783,48357;103691239_LOC103691239,158699	0.604796	2.43156	8.68835e-06	0.0103249
peak_68733	20	8019465	8022244	+	361810_Fkbp5,75046		502414_Tbc1d22b,-193853;24649_Pim1,-143179;294299_Tead3,-88516;309900_Tulp1,-75864	361810_Fkbp5,75046;81729_Rpl10a,111156;309643_Fance,130538	0.665324	2.63457	8.77777e-06	0.0103279
peak_40784	15	31578852	31580878	+			108353020_LOC108353020,-104802;102555014_LOC102555014,-95377	685051_LOC685051,46077;682708_LOC682708,68151	0.564206	2.77577	9.47737e-06	0.0110417
peak_40601	15	29970010	29971006	+					0.959768	1.17478	9.84939e-06	0.0113637
peak_40652	15	30605001	30606647	+				100360242_LOC100360242,47816;364337_Trav14s1,52139;290116_Tcrva8,56847;102552674_LOC102552674,70288	0.689722	2.34575	9.94562e-06	0.0113644
peak_40775	15	31523321	31525580	+			108353020_LOC108353020,-160100;102555014_LOC102555014,-150675;685051_LOC685051,-7195	682708_LOC682708,12620	0.72889	2.46327	1.00695e-05	0.0113964
peak_40703	15	31040893	31042642	+			100360696_LOC100360696,-98250		0.730795	2.11336	1.1877e-05	0.0129488
peak_68731	20	7997844	8000757	+	361810_Fkbp5,96533		24649_Pim1,-164666;294299_Tead3,-66895;309900_Tulp1,-54243	81729_Rpl10a,89535;361810_Fkbp5,96533;309643_Fance,108917;25682_Ppard,179555	0.569517	3.1479	1.1719e-05	0.0129488
peak_96228	6	76175484	76176788	+	29673_Psma6,1024	29673_Psma6,1024	314128_RGD1304624,-179001;362739_Ppp2r3c,-95729	29673_Psma6,1024;25493_Nfkbia,93669;299050_RGD1305089,95604;100359558_Fam177a1,134404;116650_Srp54a,178855	0.605321	2.36896	1.18485e-05	0.0129488
peak_103513	7	109160230	109163657	+	362925_Zfat,43854			362925_Zfat,43854;102551574_LOC102551574,95333	0.548919	3.51173	1.17333e-05	0.0129488
peak_37488	14	83720879	83722011	+			289736_Morc2,-167127;29524_Limk2,-78883;360967_Rnf185,-35606;498398_Selm,-30382;289733_Pla2g3,-2817	171088_Inpp5j,20005;289734_Smtn,54860;305472_Pik3ip1,161482;100125371_Tug1,163780	0.699981	2.28118	1.23065e-05	0.0132951
peak_40753	15	31415692	31416228	+			685051_LOC685051,-116547;682708_LOC682708,-94473		1.3148	0.366141	1.28419e-05	0.0137485
peak_40690	15	30866840	30867801	+					0.831637	1.75619	1.34237e-05	0.0141169
peak_40796	15	31675907	31679085	+	102555014_LOC102555014,0	102555014_LOC102555014,0	108353020_LOC108353020,-6595;102555014_LOC102555014,0	102555014_LOC102555014,0;685051_LOC685051,143132;682708_LOC682708,165206	0.393897	3.97832	1.33122e-05	0.0141169
peak_103517	7	109196180	109198037	+	362925_Zfat,9474			362925_Zfat,9474;102551574_LOC102551574,60953	0.69439	2.17824	1.36251e-05	0.0142031
peak_103499	7	109097943	109099300	+	362925_Zfat,108211			362925_Zfat,108211;102551574_LOC102551574,159690	0.750354	1.81677	1.41271e-05	0.0145984
peak_40783	15	31575987	31577608	+			108353020_LOC108353020,-108072;102555014_LOC102555014,-98647	685051_LOC685051,43212;682708_LOC682708,65286	0.727065	2.18017	1.42531e-05	0.0146016
peak_31407	13	71339641	71343429	+	24957_Glul,8589		108352555_LOC108352555,-189346	24957_Glul,8589;359726_Rnasel,150929;360857_Rgs16,176230	0.460554	3.94682	1.46048e-05	0.014834
peak_26464	12	24796109	24796757	+			25043_Eln,-181721;171078_Mlxipl,-176470;368190_Dnajc30,-126645;116470_Stx1a,-86107;360831_Abhd11,-70349;688407_Wbscr27,-20218;288604_Wbscr28,-6447	304407_Cldn4,34899;368084_Wbscr22,126483;687208_Vps37d,144767	-0.601403	2.54315	1.54347e-05	0.0155441
peak_108577	8	53171603	53172661	+			363059_Zw10,-193220;315639_Usp28,-122527;353227_Zbtb16,-24838	79246_Htr3a,51217	0.801503	2.03652	1.59624e-05	0.0159404
peak_40855	15	32301474	32305123	+			685078_LOC685078,-81549	102556508_LOC102556508,165263	0.483826	3.69191	1.7627e-05	0.017456
peak_106243	8	4291840	4293523	+			66018_Pdgfd,-147487		-1.10501	2.71512	1.92424e-05	0.0188983
peak_92851	5	169825736	169827053	+			29738_Kcnab2,-166861	313749_Nphp4,178155	0.610798	2.49238	2.0075e-05	0.0195544
peak_2147	1	51442490	51443391	+				102549608_LOC102549608,82723	-0.70421	1.98938	2.33115e-05	0.0225223
peak_40670	15	30785042	30786144	+					0.661282	2.01051	2.37066e-05	0.0227193
peak_14421	10	20451008	20453562	+	83467_Slit3,526808		360511_Pank3,-137870	363563_Fbll1,169038	0.493085	3.34	2.46842e-05	0.0233543
peak_82903	4	122371753	122375826	+	85497_Klf15,7065		500257_Chst13,-126905;297444_Cfap100,-32891	85497_Klf15,7065;362399_Zxdc,89634	0.39235	4.11615	2.47622e-05	0.0233543
peak_10940	1	240830647	240833341	+			117560_Klf9,-75142;103691311_LOC103691311,-66593		0.393802	4.28041	2.57024e-05	0.0238732
peak_21299	11	29676814	29677387	+			685572_LOC685572,-125077		-1.04399	0.676069	2.57142e-05	0.0238732
peak_109883	8	74102505	74103717	+					0.861673	1.95775	2.63363e-05	0.0242612
peak_54705	18	51587184	51589062	+	307288_Gramd3,94988		116685_Lmnb1,-196049;498870_Tex43,-90706;286917_Phax,-73232	688754_LOC688754,25085;291450_Aldh7a1,62205;307288_Gramd3,94988	0.605572	2.77863	2.70336e-05	0.0245767
peak_108567	8	53095511	53097701	+	353227_Zbtb16,49064		315639_Usp28,-197487;300691_Nnmt,-157339	353227_Zbtb16,49064;79246_Htr3a,126177	0.647561	2.34675	2.70924e-05	0.0245767
peak_40598	15	29961931	29962486	+					1.0453	0.76186	2.8372e-05	0.0251613
peak_40686	15	30853166	30854463	+					0.701861	2.08019	2.82436e-05	0.0251613
peak_40732	15	31283545	31284821	+				100360696_LOC100360696,142653	0.74825	1.70536	2.81854e-05	0.0251613
peak_64193	2	160889946	160891825	+					-0.968642	3.97421	3.00312e-05	0.0263254
peak_102622	7	77433602	77436071	+			58961_Azin1,-61204		0.473204	3.45635	3.01277e-05	0.0263254
peak_40616	15	30076400	30078328	+				290156_LOC290156,105778;688340_LOC688340,119051	0.586258	2.68741	3.2258e-05	0.0279811
peak_40701	15	31036837	31038772	+			100360696_LOC100360696,-102120		0.623286	2.48602	3.38541e-05	0.0291528
peak_75628	3	121274391	121277027	+	65037_Mertk,39161		296145_Fbln7,-130954;362212_Tmem87b,-80760;311412_Anapc1,-48266	65037_Mertk,39161	0.440259	4.00292	3.56534e-05	0.0304813
peak_38469	14	105733801	105734851	+				108352810_LOC108352810,47978;100909672_LOC100909672,134110	0.735775	1.65788	3.86162e-05	0.0325461
peak_40529	15	29285823	29286822	+				684995_LOC684995,83371	1.1379	0.74867	3.83826e-05	0.0325461
peak_61577	2	56271309	56272294	+			81680_Lifr,-152616;310132_Osmr,-107787		0.76051	1.78458	3.91777e-05	0.0327868
peak_40846	15	32149918	32152134	+				102556508_LOC102556508,13707;103693854_LOC103693854,106112	0.51236	2.77978	3.99333e-05	0.0331854
peak_73547	3	57769525	57770876	+			502633_Mettl8,-127429;116659_Dync1i2,-46801	295669_Cybrd1,51029;499807_Dcaf17,122726;102548511_LOC102548511,199402	0.755322	1.62058	4.04107e-05	0.0333489
peak_40735	15	31303405	31307241	+				100360696_LOC100360696,162513	0.508157	3.40434	4.32203e-05	0.0354216
peak_40625	15	30168233	30170542	+				290156_LOC290156,13564;688340_LOC688340,26837	0.565185	2.5656	4.40873e-05	0.0358097
peak_110707	8	103403827	103405556	+			315903_U2surp,-104745;684050_PCOLCE2,-53663	501038_LOC501038,62501;315904_Paqr9,66355;89821_Trpc1,149349	-0.381893	4.3862	4.42965e-05	0.0358097
peak_40766	15	31471924	31473067	+			685051_LOC685051,-59708;682708_LOC682708,-37634		0.699314	2.02843	4.59555e-05	0.0368998
peak_40727	15	31256152	31258964	+				100360696_LOC100360696,115260	0.538765	3.27282	4.71125e-05	0.0375749
peak_10302	1	221753875	221755151	+		24701_Pygm,-1174	309179_Ppp2r5b,-148408;116595_Nrxn2,-37040;108349687_LOC108349687,-18510;361714_Rasgrp2,-16087;24701_Pygm,-1174	117855_Sf1,18363;293694_Map4k2,43253;29417_Men1,49481;293693_Cdc42bpg,80541;293692_Ehd1,109008;689688_Atg2a,141291;171158_Gpha2,159765	0.685527	2.01201	4.78284e-05	0.0378916
peak_103510	7	109147680	109152969	+	362925_Zfat,54542			362925_Zfat,54542;102551574_LOC102551574,106021	0.438949	3.77039	4.86678e-05	0.0383013
peak_38443	14	105083039	105085715	+	102548772_LOC102548772,4589		305544_Aftph,-107276;102549056_LOC102549056,-58690;360983_Lgalsl,-27618;108352836_LOC108352836,-24562	102548772_LOC102548772,4589	0.447791	3.66257	4.90839e-05	0.0383745
peak_40738	15	31318872	31321236	+			682708_LOC682708,-189465	100360696_LOC100360696,177980	0.503781	2.76689	4.94166e-05	0.0383821
peak_40736	15	31308701	31311987	+			682708_LOC682708,-198714	100360696_LOC100360696,167809	0.520438	3.21385	5.0593e-05	0.0390408
peak_40771	15	31495129	31496437	+			108353020_LOC108353020,-189243;102555014_LOC102555014,-179818;685051_LOC685051,-36338;682708_LOC682708,-14264		0.732363	2.18888	5.52539e-05	0.0423623
peak_40795	15	31663500	31664690	+			108353020_LOC108353020,-20990;102555014_LOC102555014,-11565	685051_LOC685051,130725;682708_LOC682708,152799	0.685125	1.73373	5.60807e-05	0.0426098
peak_40833	15	32034464	32037766	+			102556508_LOC102556508,-98445;103693854_LOC103693854,-6040		0.395575	4.16049	5.62939e-05	0.0426098
peak_40853	15	32295851	32297313	+			685078_LOC685078,-89359	102556508_LOC102556508,159640	0.656892	2.08434	5.75004e-05	0.0432476
peak_40592	15	29897378	29898599	+					0.676913	1.85418	5.79692e-05	0.043326
peak_109299	8	64838586	64839466	+	315728_Thsd4,574032				0.702112	1.81801	5.87938e-05	0.0436676
peak_65752	2	200432260	200434291	+			295310_Zfp697,-112663;24450_Hmgcs2,-18332	58835_Phgdh,79273	0.604347	2.62041	6.08662e-05	0.0449261
peak_17427	10	72223688	72232946	+	497975_Znhit3,2986;497974_Myo19,25213		363661_Mrm1,-80613;360583_Dhrs11,-70192;29242_Car4,-39340;360584_Ggnbp2,-34854;378774_Pigw,-25273	497975_Znhit3,2986;497974_Myo19,25213;102553386_LOC102553386,76008	-0.327435	5.36061	6.23687e-05	0.0454702
peak_37966	14	91939716	91940455	+	24311_Ddc,56361		289777_Fignl1,-35242	24311_Ddc,56361;305501_Ikzf1,157435;498416_Grb10,181794	0.878456	1.09985	6.21769e-05	0.0454702
peak_6014	1	141917155	141918720	+			308761_Prc1,-168461;64060_Vps33b,-142235;499191_Ngrn,-131738;308762_Ttll13,-115703;308763_Gdpgp1,-101976;293042_Sema4b,-67425;361596_Idh2,-23481	81823_Cib1,101741;102549117_LOC102549117,131730;293044_Zfp710,153534;308760_Rccd1,199732	0.48804	2.90081	6.56185e-05	0.0475478
peak_63411	2	140691189	140693142	+			689954_Setd7,-72784;295037_Mgst2,-15254	108350009_LOC108350009,32491;103691564_LOC103691564,72881;365793_Rab33b,149570	-0.409412	3.354	6.99324e-05	0.0503666
peak_84646	4	157760680	157762387	+			25625_Tnfrsf1a,-102518;24383_Gapdh,-80358;25122_Scnn1a,-71952;362438_Ncapd2,-54777;297602_Tapbpl,-17481	25624_Vamp1,33739;297601_Mrpl51,54890;297604_Ltbr,66904;362437_Iffo1,101565;314969_Nop2,113921;100362241_Plekhg6,134780;117535_Chd4,148149;500317_Lpar5,179680;500316_Acrbp,196690	0.566674	2.48521	7.3842e-05	0.0526929
peak_94956	6	42044195	42044908	+			313977_Lpin1,-139046;25537_Rock2,-135956;313978_E2f6,-47605;500633_Greb1,-41425	64636_Ntsr2,127130	1.05997	1.43154	7.40492e-05	0.0526929
peak_15201	10	39490829	39491845	+			303140_LOC303140,-165968;117243_Acsl6,-162926;64037_Slc22a4,-117321;24915_Pdlim4,-85507	360526_P4ha2,55602	-0.611255	2.48749	7.48656e-05	0.0528654
peak_40693	15	30880586	30882220	+					0.694611	2.0933	7.51814e-05	0.0528654
peak_6461	1	154065409	154067267	+	308810_Ccdc81,44732			308810_Ccdc81,44732;293103_Hikeshi,103162;293104_Eed,149073	0.489607	2.78802	7.58926e-05	0.0530516
peak_5248	1	124829977	124835511	+			361586_Trpm1,-147880;499171_Klf13,-26614		0.337574	4.42233	7.70924e-05	0.0535752
peak_49261	17	12229557	12230890	+			361215_Auh,-79288;114519_Nfil3,-30212		0.554484	2.89364	7.79983e-05	0.0538896
peak_40543	15	29375912	29377394	+			684995_LOC684995,-5719		0.688196	2.14779	7.88069e-05	0.0541335
peak_112458	9	903886	904898	+				102554555_LOC102554555,132531	0.743753	1.54862	8.27829e-05	0.0565379
peak_40649	15	30576886	30577430	+				100360242_LOC100360242,19701;364337_Trav14s1,24024;290116_Tcrva8,28732;102552674_LOC102552674,42173	1.10143	0.598579	8.5525e-05	0.0580769
peak_88243	5	79684656	79685719	+	683163_Tnfsf8,5828		252878_Tnfsf15,-114682	683163_Tnfsf8,5828;116640_Tnc,188836	-0.586746	2.08527	8.71974e-05	0.0588761
peak_40787	15	31594738	31596477	+			108353020_LOC108353020,-89203;102555014_LOC102555014,-79778	685051_LOC685051,61963;682708_LOC682708,84037	0.645327	1.98906	8.82421e-05	0.0592448
peak_40793	15	31639189	31640067	+			108353020_LOC108353020,-45613;102555014_LOC102555014,-36188	685051_LOC685051,106414;682708_LOC682708,128488	0.746944	1.40796	8.96177e-05	0.0598304
peak_80766	4	60117499	60118672	+	296966_Chchd3,239920				-0.728458	2.03588	9.29637e-05	0.0617175
peak_48154	16	84881836	84882290	+	192253_Myo16,295544				-0.914006	0.865759	9.60759e-05	0.0634293
peak_40589	15	29825568	29827437	+					0.588131	2.38693	9.71853e-05	0.0638072
peak_118401	X	111851158	111851797	+			363502_Mid2,-168100	29562_Prps1,52925;83514_Tsc22d3,92896;315916_Frmpd3,161571	0.838135	1.08975	9.89719e-05	0.0646232
peak_40741	15	31354534	31356687	+			685051_LOC685051,-176088;682708_LOC682708,-154014		0.538199	2.6094	0.000100115	0.0650123
peak_58723	19	50418922	50419341	+	367515_LOC367515,48392818		307897_Sdr42e1,-198467;686999_Mphosph6,-51785		-1.85383	0.78725	0.000102207	0.0660101
peak_48933	17	9067182	9068443	+			364674_Tifab,-166505;685729_Pcbd2,-86470;306748_Cxcl14,-41288	108348501_LOC108348501,78809;100360522_LOC100360522,166414	-0.613309	2.01294	0.000103995	0.0668021
peak_40765	15	31468884	31470969	+			685051_LOC685051,-61806;682708_LOC682708,-39732		0.51192	2.83078	0.000104596	0.0668265
peak_25833	12	16183686	16186129	+			304317_Amz1,-172448;498150_Brat1,-155152;288504_Snx8,-154788;170905_Lfng,-57475	117130_Grifin,13578;304322_Chst12,32275;679924_LOC679924,97048;304315_Ttyh3,99608;288516_Eif3b,124061;304318_Iqce,153079	0.387812	3.97883	0.000111437	0.0706787
peak_30976	13	59882251	59883273	+					0.612744	2.21672	0.000111815	0.0706787
peak_40604	15	29985200	29986664	+				290156_LOC290156,197442	0.775441	1.60055	0.000114867	0.0711532
peak_66053	2	207664091	207665674	+			310760_Cttnbp2nl,-122283	102548357_LOC102548357,86539;102548417_LOC102548417,117595	0.483417	2.50098	0.000114873	0.0711532
peak_89273	5	125767360	125768627	+			313427_Usp24,-128098	102547167_LOC102547167,125630	0.700312	2.05783	0.000114835	0.0711532
peak_108549	8	53017353	53017967	+	353227_Zbtb16,128798		315634_Rbm7,-189219;300691_Nnmt,-79181	353227_Zbtb16,128798;500993_RGD1563941,188157	0.777233	1.29616	0.000115559	0.0711532
peak_108560	8	53078318	53081703	+	353227_Zbtb16,65062		300691_Nnmt,-140146	353227_Zbtb16,65062;79246_Htr3a,142175	0.536092	3.1336	0.000114965	0.0711532
peak_56687	19	11113861	11116794	+	54300_Slc12a3,27880		291861_Nlrc5,-107659;85430_Herpud1,-56421	54300_Slc12a3,27880;100314032_Mir138-2,33035;102553339_LOC102553339,45546;108348891_LOC108348891,129831;291874_Nup93,147186;24567_Mt1,186213;689415_Mt2A,191946	0.441879	3.31721	0.000117029	0.071687
peak_78003	3	164579625	164580649	+			362278_Tmem189,-191412;24697_Ptpn1,-84813	24253_Cebpb,155123	0.78171	1.67502	0.000118643	0.0721533
peak_118214	X	78833854	78836090	+				363487_RGD1566265,75511	0.530064	2.746	0.000119005	0.0721533
peak_40572	15	29660214	29661876	+			690106_LOC690106,-50450		0.572001	2.28905	0.000120136	0.0724692
peak_20491	11	372278	373572	+					-0.708376	1.65386	0.000122681	0.073631
peak_28610	12	50518679	50521111	+			288718_Tfip11,-185627;288719_Tpst2,-135145;25421_Crybb1,-114129;103691455_LOC103691455,-69347	102552664_Miat,71428;64348_Cryba4,110836	0.479842	2.78394	0.000126939	0.073691
peak_32053	13	82682388	82682988	+	171566_Nme7,74544		498266_Blzf1,-75009	171566_Nme7,74544;25650_Atp1b1,74693;360867_Ccdc181,107408;289175_Slc19a2,129802	0.898353	0.807131	0.000127423	0.073691
peak_40548	15	29429536	29430472	+			684995_LOC684995,-59343	690106_LOC690106,179292	0.646802	1.63387	0.000127195	0.073691
peak_40574	15	29663428	29666734	+			690106_LOC690106,-53664		0.519652	3.20301	0.000125343	0.073691
peak_40612	15	30037916	30038664	+				290156_LOC290156,145442;688340_LOC688340,158715	0.841215	1.18451	0.000125545	0.073691
peak_40664	15	30693591	30695017	+				100360242_LOC100360242,136406;364337_Trav14s1,140729;290116_Tcrva8,145437;102552674_LOC102552674,158878	0.69076	1.89003	0.000127742	0.073691
peak_44676	16	8497159	8500489	+	290566_Ogdhl,0	290566_Ogdhl,0	54312_Timm23,-147092;290566_Ogdhl,0	290566_Ogdhl,0;102550503_LOC102550503,30196;680885_LOC680885,63891;83507_Parg,146991;60422_Slc18a3,185040;290567_Chat,185642;619385_Ncoa4,194209	0.378384	3.8049	0.00012569	0.073691
peak_58304	19	40091077	40092447	+	367515_LOC367515,58719712				0.61238	2.13834	0.000124376	0.073691
peak_40761	15	31448387	31449097	+			685051_LOC685051,-83678;682708_LOC682708,-61604		0.914572	1.11526	0.000128369	0.0736949
peak_14210	10	16941638	16943547	+			303016_Crebrf,-188476;94170_Atp6v0e1,-148708;100910596_LOC100910596,-126837;287177_Ergic1,-29588;114856_Dusp1,-27095	303019_Neurl1b,131592	0.577409	2.36208	0.000132152	0.0747156
peak_40804	15	31737501	31741661	+				108353020_LOC108353020,51821;102555014_LOC102555014,61246	0.361495	4.0095	0.000132987	0.0747156
peak_89430	5	127350601	127352293	+			298384_RGD1559786,-137056;298385_Magoh,-128172;313484_Dmrtb1,-76945;362558_Lrp8,-52055	25413_Cpt2,170723	0.491914	2.71989	0.000132113	0.0747156
peak_94706	6	33652256	33655098	+			252833_Gdf7,-144630;298874_Pum2,-131086	102550621_LOC102550621,28581;64373_Rhob,36203;108351200_LOC108351200,62693;298873_Slc7a15,84017;102550373_LOC102550373,91186;313950_Hs1bp3,134545	0.37058	4.17276	0.000131213	0.0747156
peak_117494	X	10206827	10207853	+	302516_Nyx,10730		554353_Gpr34,-163323	302516_Nyx,10730	0.992485	1.0441	0.00013329	0.0747156
peak_40582	15	29711753	29712906	+			690106_LOC690106,-101989		0.759107	1.52796	0.000138304	0.0771621
peak_3026	1	73760124	73761005	+	574531_Lair1,7932		308350_Lilrb3,-140556;691533_Lilra5,-77892;361506_Leng8,-25665;292597_Ttyh1,-6967	574531_Lair1,7932;100912286_Leng9,39751;361505_Cdc42ep5,42917	0.762683	1.65205	0.000141036	0.0779545
peak_60747	2	29333501	29335703	+			100360041_Zfp366,-74466		0.427435	3.39432	0.000140881	0.0779545
peak_67100	2	239413152	239414771	+		83824_Cxxc4,-111	83824_Cxxc4,-111		-0.417057	3.21164	0.000143709	0.0787528
peak_101801	7	54161774	54163013	+			29380_Phlda1,-84447;89825_Nap1l1,-50292	500832_Bbs10,131545	-0.600786	2.06643	0.000143834	0.0787528
peak_109787	8	72428053	72428406	+	363085_Car12,22283		363084_Usp3,-143182	363085_Car12,22283;691658_LOC691658,66141	1.09412	0.331673	0.000144469	0.0787528
peak_40617	15	30080459	30081502	+				290156_LOC290156,102604;688340_LOC688340,115877	0.804229	1.46511	0.000145911	0.0788159
peak_41449	15	43105546	43106935	+			29412_Adra1a,-190062;50646_Ptk2b,-157750	79423_Stmn4,97645;108352933_LOC108352933,107636;498538_Trim35,145291	0.586679	2.14434	0.00014558	0.0788159
peak_40663	15	30691860	30692639	+				100360242_LOC100360242,134675;364337_Trav14s1,138998;290116_Tcrva8,143706;102552674_LOC102552674,157147	0.843009	1.21117	0.000146629	0.0788454
peak_59688	19	59599726	59601000	+	367515_LOC367515,39211159		679357_Irf2bp2,-97428;102547513_LOC102547513,-52702	108348977_LOC108348977,36517;102547567_LOC102547567,59070;102547637_LOC102547637,65742	0.552375	2.17654	0.000147631	0.0790266
peak_40599	15	29964921	29965733	+					0.903573	0.966212	0.000150988	0.0801019
peak_93935	6	14593175	14593617	+	60391_Nrxn1,598043		102550556_LOC102550556,-88381		0.993364	0.691308	0.000150587	0.0801019
peak_40705	15	31049455	31051943	+			100360696_LOC100360696,-88949		0.44841	3.3366	0.000153653	0.0811533
peak_46819	16	61216152	61217244	+			60587_Dusp4,-125179		0.637032	1.81481	0.000154471	0.0812245
peak_112155	8	129485705	129486052	+			84353_Ctnnb1,-115459;685587_Snrpel1,-113711;102550417_LOC102550417,-110268	102550045_LOC102550045,152874;102549893_LOC102549893,191693	1.08659	0.364168	0.000157079	0.0822317
peak_3219	1	79009351	79010720	+			24244_Calm3,-157723;65179_Ppp5c,-40990;64345_Hif3a,-11482	494320_Ccdc8,75979;361515_Pnmal1,126112;308393_Pnmal2,133146;292661_Ptgir,175902;245986_Gng8,190991	0.631755	1.92282	0.000158333	0.0825251
peak_86677	5	33180626	33182976	+	113947_Maged2,0	113947_Maged2,0	113947_Maged2,0	113947_Maged2,0	-0.317445	4.03371	0.000159177	0.0826024
peak_9322	1	208044752	208045480	+			102551963_LOC102551963,-89506;291234_Mki67,-24298		0.842283	1.04366	0.000161101	0.0832376
peak_56576	19	9993700	9994110	+	307641_Csnk2a2,21163		64457_Ndrg4,-191304;307639_Gins3,-150051;83686_Cngb1,-148330;291849_Zfp319,-125143;291847_Ccdc113,-61517;307642_Cfap20,-30828	307641_Csnk2a2,21163;291848_Mmp15,107270;307643_Usb1,124591;291850_Tepp,144336;688942_LOC688942,189365	-1.1294	0.271054	0.000165361	0.0850687
peak_102618	7	77387090	77388688	+			58961_Azin1,-14692		0.548741	2.54063	0.000171114	0.0876487
peak_56931	19	16175039	16176740	+					-0.443735	3.18526	0.000178728	0.0911557
peak_40552	15	29467247	29468302	+			684995_LOC684995,-97054	690106_LOC690106,141462	0.670121	1.77457	0.000180471	0.0916513
peak_40585	15	29770990	29772286	+			690106_LOC690106,-161226		0.670179	1.72453	0.000185213	0.093641
peak_102613	7	77340641	77341596	+			81813_Klf10,-178545	58961_Azin1,30802;102550687_LOC102550687,178077	0.658606	1.59913	0.000185964	0.093641
peak_75370	3	113611432	113611805	+	311362_Frmd5,143481		311358_Serinc4,-187959;499878_Mfap1a,-165997	311362_Frmd5,143481;311361_Wdr76,165934;311359_Hypk,187748;502663_Serf2,195675	-0.853403	0.789926	0.000189121	0.0948287
peak_108563	8	53086372	53087144	+	353227_Zbtb16,59621		300691_Nnmt,-148200	353227_Zbtb16,59621;79246_Htr3a,136734	0.74132	1.37796	0.000191232	0.0954844
peak_113576	9	18777783	18778360	+			685697_Supt3h,-172969		0.880068	0.937722	0.000193773	0.0963483
peak_109387	8	66508611	66510651	+					0.455898	3.10713	0.000196283	0.0971895
peak_6077	1	142468870	142470568	+	365297_Crtc3,29994		308755_Blm,-136254	365297_Crtc3,29994;361598_Iqgap1,145105	0.49694	2.75687	0.000198478	0.0978688
peak_62601	2	105000505	105002148	+	682402_LOC682402,0	682402_LOC682402,0	310288_Hps3,-167541;81675_Gyg1,-42286;682402_LOC682402,0	682402_LOC682402,0;295568_Hltf,145934	-0.552217	2.56003	0.000203882	0.100118
peak_42293	15	58770400	58772746	+			498546_Serp2,-58377;103693719_LOC103693719,-52912	108352946_LOC108352946,151751	0.530058	2.7688	0.000205787	0.100637
peak_105292	7	130540544	130541153	+		24163_Acr,-167	315219_Tymp,-192699;500917_Odf3b,-188971;25756_Cpt1b,-135813;29367_Chkb,-131731;315222_Arsa,-87912;24163_Acr,-167	362987_Rabl2a,23611;59312_Shank3,66266;315220_Mapk8ip2,109956	0.764952	1.15013	0.000206788	0.100712
peak_98171	6	126196712	126200714	+	314397_Rin3,26040		299258_Golga5,-149858	314397_Rin3,26040;103692692_LOC103692692,78017;63865_Lgmn,107493;314396_Slc24a4,180913	0.348791	3.63061	0.000208893	0.101323
peak_40279	15	23718332	23720345	+	305826_Samd4a,51789		289994_Cnih1,-137990;81661_Gmfb,-106791;102548367_LOC102548367,-53417	305826_Samd4a,51789;116679_Cgrrf1,99156;289993_Cdkn3,165161	-0.427874	3.16046	0.000210949	0.101904
peak_40567	15	29638649	29639910	+			690106_LOC690106,-28885		0.538358	2.41833	0.000214831	0.103036
peak_40631	15	30270577	30272171	+			290156_LOC290156,-86471;688340_LOC688340,-73198		0.488118	2.52817	0.000215894	0.103036
peak_73303	3	51514103	51515762	+	102553383_LOC102553383,23587		24766_Scn2a,-172148;362141_Slc38a11,-97230	102553383_LOC102553383,23587;497770_Scn3a,127378	-0.511011	2.43503	0.000215121	0.103036
peak_11583	1	257137398	257138301	+			499352_RGD1561251,-181894;114633_Plce1,-17722	294072_Slc35g1,61177;252892_Lgi1,181454	0.721188	1.57888	0.000222218	0.10563
peak_35131	14	32878081	32878591	+			289560_Igfbp7,-131709		0.841206	1.02794	0.000225641	0.10683
peak_40799	15	31713948	31715789	+				108353020_LOC108353020,28268;102555014_LOC102555014,37693;685051_LOC685051,181173	0.626913	2.11537	0.000229571	0.108259
peak_40805	15	31741744	31744392	+				108353020_LOC108353020,56064;102555014_LOC102555014,65489	0.496199	2.69753	0.000234881	0.110125
peak_58534	19	44015261	44016750	+	292027_Cfdp1,61570;367515_LOC367515,54795409		307858_Ldhd,-166324;64670_Gabarapl2,-148185;24291_Ctrb1,-104241;25414_Bcar1,-47809;103694331_LOC103694331,-41360	292027_Cfdp1,61570;498953_Tmem170a,84615;307859_Chst5,119342;361410_Tmem231,141874;498952_Zfp1,162554;690810_Adat1,195397	0.44907	2.70966	0.000235381	0.110125
peak_11915	1	264079876	264081770	+			309361_Chuk,-195522;365465_Cwf19l1,-169625;293990_Wnt8b,-162380;293938_Bloc1s2,-158887	83792_Scd2,20502;246074_Scd,91291;681458_LOC681458,111720	-0.445141	3.23703	0.000243001	0.112276
peak_40728	15	31259841	31260742	+				100360696_LOC100360696,118949	0.715854	1.60642	0.000242965	0.112276
peak_40773	15	31510679	31512130	+	682708_LOC682708,0	682708_LOC682708,0	108353020_LOC108353020,-173550;102555014_LOC102555014,-164125;685051_LOC685051,-20645;682708_LOC682708,0	682708_LOC682708,0	0.48247	3.43736	0.00024132	0.112276
peak_80333	4	50935802	50936133	+			312166_Cadps2,-74641		1.00464	0.418763	0.000243758	0.112276
peak_87750	5	69832439	69834831	+	313211_Nipsnap3b,0	313211_Nipsnap3b,0	313211_Nipsnap3b,0	313211_Nipsnap3b,0;313210_Abca1,148211	-0.451526	4.00788	0.00024619	0.112958
peak_44677	16	8502103	8503523	+	290566_Ogdhl,4608		54312_Timm23,-152036	290566_Ogdhl,4608;102550503_LOC102550503,35140;680885_LOC680885,60857;83507_Parg,151935;60422_Slc18a3,182006;290567_Chat,182608;619385_Ncoa4,199153	0.533497	2.27794	0.000250323	0.114413
peak_40605	15	29986893	29988569	+				290156_LOC290156,195537	0.710815	1.94694	0.000254692	0.115935
peak_40856	15	32335731	32336297	+			108353026_LOC108353026,-179576;685078_LOC685078,-50375	102556508_LOC102556508,199520	0.943307	0.564803	0.00025658	0.115935
peak_89302	5	126172939	126176405	+	298298_Dhcr24,8231		313429_Pars2,-77685;100909776_LOC100909776,-76808;298300_Ttc22,-40631	298298_Dhcr24,8231;500516_Lexm,45511;362556_Ttc4,106026;298301_Mroh7,152752	-0.362813	3.48294	0.000255935	0.115935
peak_58060	19	34531030	34531830	+	25672_Nr3c2,229173;367515_LOC367515,64280329				-0.749423	1.31838	0.000257579	0.115946
peak_40769	15	31487338	31488815	+			108353020_LOC108353020,-196865;102555014_LOC102555014,-187440;685051_LOC685051,-43960;682708_LOC682708,-21886		0.654747	1.88294	0.000263788	0.118292
peak_8537	1	193489791	193490125	+			63994_Arhgap17,-161366;368120_Zkscan2,-30036	361643_Lcmt1,154162	1.09909	0.278877	0.000265412	0.118551
peak_40717	15	31163922	31165120	+				100360696_LOC100360696,23030	0.654641	1.87166	0.000267357	0.118551
peak_103518	7	109198747	109202766	+	362925_Zfat,4745			362925_Zfat,4745;102551574_LOC102551574,56224	0.464017	3.26187	0.000266818	0.118551
peak_73946	3	70652254	70653074	+					-0.757429	1.24134	0.000273977	0.120586
peak_108550	8	53027352	53028661	+	353227_Zbtb16,118104		315634_Rbm7,-199218;300691_Nnmt,-89180	353227_Zbtb16,118104;79246_Htr3a,195217;500993_RGD1563941,198156	0.680949	1.62355	0.000273645	0.120586
peak_44673	16	8466095	8467877	+	102550503_LOC102550503,0	102550503_LOC102550503,0	54312_Timm23,-116028;290566_Ogdhl,-29618;102550503_LOC102550503,0	102550503_LOC102550503,0;680885_LOC680885,96503;83507_Parg,115927;619385_Ncoa4,163145	0.482126	2.72631	0.000280764	0.123118
peak_108551	8	53041924	53043133	+	353227_Zbtb16,103632		300691_Nnmt,-103752	353227_Zbtb16,103632;79246_Htr3a,180745	0.694873	1.68973	0.000286077	0.124986
peak_40553	15	29469862	29473122	+			684995_LOC684995,-99669	690106_LOC690106,136642	0.354153	4.07932	0.000287916	0.125329
peak_40615	15	30063899	30065811	+				290156_LOC290156,118295;688340_LOC688340,131568	0.592838	2.3075	0.000295651	0.12776
peak_59435	19	57402857	57404471	+	498967_RGD1559896,17653;367515_LOC367515,41407688		307938_Trim67,-150194;292097_Arv1,-80249;24179_Agt,-69397	498967_RGD1559896,17653;292095_Ttc13,80112;103694359_LOC103694359,93235;361441_Fam89a,110425;690961_Cog2,115902;102549725_LOC102549725,139739	0.517523	2.23085	0.000294944	0.12776
peak_62287	2	88358398	88359313	+	116651_E2f5,7600		499566_Car13,-44144	116651_E2f5,7600;499567_RGD1565641,20380;266808_Lrrcc1,54699	-0.709705	1.20815	0.000299299	0.128868
peak_62202	2	84408865	84409809	+	310200_Ankrd33b,27103			310200_Ankrd33b,27103;685646_Ropn1l,121383;64322_Dap,132981;294862_March6,198934	0.783463	1.2354	0.000305258	0.130959
peak_40535	15	29349206	29351125	+				684995_LOC684995,19068	0.554281	2.29594	0.000311536	0.133172
peak_9080	1	201498140	201500195	+	65164_Htra1,0	65164_Htra1,0	65164_Htra1,0	65164_Htra1,0;361659_Plekha1,68424;361658_Btbd16,160770	0.37152	3.48651	0.000315192	0.134251
peak_40694	15	30885835	30888112	+					0.566106	2.7295	0.000319864	0.135755
peak_105219	7	129842777	129846804	+			362979_Panx2,-196144;300141_Mov10l1,-126587;315210_Brd1,-118474;102547254_LOC102547254,-97300;315212_Alg12,-30100;64534_Pim3,-9663	362978_Creld2,30031;315211_Zbed4,93063;315214_Ttll8,101774;315215_Mlc1,123510	0.325431	4.38383	0.000323048	0.136618
peak_101577	7	50113312	50115942	+	25716_Syt1,523054		360417_Ptprq,-78380	103692848_LOC103692848,175995	0.39176	3.11989	0.000328466	0.138417
peak_17978	10	82934180	82937012	+			102556395_LOC102556395,-190900;303468_Sgca,-149038;81530_Pdk2,-81422;360606_Itga3,-46425	102546327_LOC102546327,46237;287637_Samd14,113723;84686_Ppp1r9b,133476;102557019_LOC102557019,148395;29393_Col1a1,188379;303470_Kat7,191330	0.396553	3.19412	0.000338682	0.142218
peak_40739	15	31334400	31336276	+			685051_LOC685051,-196499;682708_LOC682708,-174425	100360696_LOC100360696,193508	0.414721	3.08676	0.000340578	0.14251
peak_83916	4	146433937	146436924	+	24448_Hrh1,59341		312647_Atg7,-133189	24448_Hrh1,59341;108350747_LOC108350747,123154;79212_Slc6a1,175095	0.402731	3.21769	0.000342105	0.142647
peak_40684	15	30840771	30841984	+					0.576207	2.07507	0.000345318	0.143483
peak_76598	3	147405504	147407746	+			366229_Scrt2,-178201;689852_Psmf1,-142229;311536_Slc52a3,-95520;296269_Angpt4,-13978	499918_Rspo4,46814;311535_Fam110a,79424;499917_Tmem74b,186062	0.415861	3.07016	0.000355505	0.147201
peak_40723	15	31237022	31238286	+				100360696_LOC100360696,96130	0.684773	1.92769	0.000364439	0.149856
peak_103512	7	109158008	109160175	+	362925_Zfat,47336			362925_Zfat,47336;102551574_LOC102551574,98815	0.52854	2.59018	0.000364371	0.149856
peak_108564	8	53089432	53090767	+	353227_Zbtb16,55998		300691_Nnmt,-151260	353227_Zbtb16,55998;79246_Htr3a,133111	0.633236	1.88132	0.000375984	0.15407
peak_82038	4	99692733	99693580	+	362384_Reep1,74111		312440_Kdm3a,-145418;83581_Polr1a,-129384;312444_Immt,-59866	297334_Mrpl35,56085;362384_Reep1,74111;500199_Ptcd3,129380	0.641494	1.47754	0.000379626	0.155028
peak_40640	15	30510679	30511508	+			100360242_LOC100360242,-45677;364337_Trav14s1,-41354;290116_Tcrva8,-36646;102552674_LOC102552674,-23205		0.964869	0.791198	0.000388581	0.158142
peak_4259	1	94605482	94610515	+	308543_Plekhf1,6050		108348090_LOC108348090,-177935;25729_Ccne1,-110370;690049_Uqcrb-ps1,-107881	308543_Plekhf1,6050;690000_LOC690000,32768;292831_Pop4,58946;365238_LOC365238,177847	0.316526	4.30901	0.00039006	0.158202
peak_40575	15	29671653	29673101	+			690106_LOC690106,-61889		0.542792	2.21989	0.000397401	0.160233
peak_94947	6	41919970	41922063	+	64636_Ntsr2,2905		313978_E2f6,-170450;102550954_LOC102550954,-142905;313977_Lpin1,-14821	64636_Ntsr2,2905;500633_Greb1,80707	0.510516	2.69404	0.000397765	0.160233
peak_21401	11	30362069	30365302	+	24786_Sod1,0	24786_Sod1,0	288275_Hunk,-184839;24786_Sod1,0	24786_Sod1,0;245924_Scaf4,62771	-0.284925	4.72513	0.000402312	0.161426
peak_28310	12	48105720	48106663	+			171442_Svop,-185609;81727_Mvk,-185263;304578_Alkbh2,-150912;687633_Ube3b,-113747;108352465_LOC108352465,-80365	494521_Kctd10,113641;116719_Acacb,132306;304577_Ung,148884;103691493_LOC103691493,169814;687861_Mmab,185008	0.638268	1.69892	0.000404534	0.161426
peak_53363	18	15964234	15965427	+			79214_Galnt1,-175635;364827_Zscan30,-83665;360204_Zfp24,-42477	291737_Ino80c,44212;102552794_LOC102552794,59058;307547_Zfp35,81052;100909408_Zfp397,107393	0.568467	2.22656	0.000404802	0.161426
peak_40591	15	29865410	29866119	+					0.756259	1.12241	0.000419638	0.165461
peak_92245	5	165026989	165029576	+	108351059_LOC108351059,0	108351059_LOC108351059,0	295586_Clcn6,-182435;102551951_LOC102551951,-139705;298646_Agtrap,-128602;691317_Draxin,-83977;192351_Fbxo6,-64914;500587_Fbxo44,-54716;108351059_LOC108351059,0	108351059_LOC108351059,0;85273_Fbxo2,54506;313705_Disp3,70250;313702_Mad2l2,83806;362657_Mthfr,182347	0.393443	3.44835	0.000417119	0.165461
peak_97599	6	111475449	111477839	+	362766_Alkbh1,0;688717_Slirp,0	688717_Slirp,0;362766_Alkbh1,0	681989_Vipas39,-179436;366698_Adck1,-162813;681936_Ism2,-145482;366697_Sptlc2,-57489;688717_Slirp,0;362766_Alkbh1,0	362766_Alkbh1,0;688717_Slirp,0;500695_Snw1,29943;681996_Ahsa1,179281	-0.353192	3.47439	0.000419841	0.165461
peak_104840	7	125128096	125129679	+			315179_Efcab6,-179668;689069_Parvg,-158402;58953_Sult4a1,-145494;362973_Parvb,-60148	300111_Samm50,69130;362972_Pnpla3,93336	0.571341	1.91997	0.000420488	0.165461
peak_40680	15	30828339	30829751	+					0.537618	2.0531	0.00042845	0.166936
peak_51240	17	56480446	56481695	+					-0.540876	1.92717	0.000427981	0.166936
peak_68068	20	161115	163726	+			294141_Clic2,-131612;170898_Tmlhe,-73735;108353254_LOC108353254,-7649;414792_RT1-CE10,-3426	108349020_LOC108349020,3412;108353253_LOC108353253,26284;102549760_LOC102549760,46303	-0.360588	3.33775	0.000426646	0.166936
peak_108546	8	52990355	52992767	+	353227_Zbtb16,153998		300689_Rexo2,-176034;315634_Rbm7,-162221;300691_Nnmt,-52183	353227_Zbtb16,153998;500993_RGD1563941,161159	0.441528	3.01196	0.000432057	0.167791
peak_28702	12	51483612	51487085	+	102553561_LOC102553561,6149;304558_Ttc28,353625		114561_Pitpnb,-141860;108352474_LOC108352474,-68110	102553561_LOC102553561,6149	0.341859	3.50009	0.000435126	0.167841
peak_102844	7	86433280	86433769	+			108351581_LOC108351581,-121932		-0.981766	0.416884	0.000436425	0.167841
peak_103503	7	109115371	109116681	+	362925_Zfat,90830			362925_Zfat,90830;102551574_LOC102551574,142309	0.600539	1.79758	0.000436233	0.167841
peak_1647	1	44434353	44438404	+	308140_Tfb1m,36270		102547288_LOC102547288,-9286	308140_Tfb1m,36270;103690965_LOC103690965,90463;292279_Nox3,177356	0.354483	3.51626	0.000441568	0.169272
peak_40642	15	30533803	30535711	+	102552674_LOC102552674,0	102552674_LOC102552674,0	100360242_LOC100360242,-21474;364337_Trav14s1,-17151;290116_Tcrva8,-12443;102552674_LOC102552674,0	102552674_LOC102552674,0	0.512589	2.96414	0.00044644	0.170042
peak_87698	5	64805476	64806880	+			313216_Rnf20,-86116;29725_Baat,-28108;362517_Mrpl50,-16158;102555188_LOC102555188,-10172	313219_Zfp189,16044;362518_Tmem246,61045	0.554909	2.07942	0.000445774	0.170042
peak_40733	15	31287728	31290616	+				100360696_LOC100360696,146836	0.479619	3.0568	0.000457728	0.173784
peak_40845	15	32147606	32148786	+				102556508_LOC102556508,11395;103693854_LOC103693854,103800	0.598652	1.88588	0.000463039	0.175241
peak_40721	15	31232141	31232833	+				100360696_LOC100360696,91249	0.934837	0.747282	0.000467164	0.175561
peak_40776	15	31528481	31529173	+			108353020_LOC108353020,-156507;102555014_LOC102555014,-147082;685051_LOC685051,-3602	682708_LOC682708,17780	0.946479	0.876823	0.000468316	0.175561
peak_116471	9	99493262	99495385	+			363287_Hdac4,-193547;301618_Ppp1r7,-61202	678759_Ndufa10,156442	-0.390209	3.09526	0.000467814	0.175561
peak_99101	6	136773800	136774514	+			108351305_LOC108351305,-129017	314473_Kif26a,53546;246266_Aspg,91521	0.718481	1.18684	0.000471499	0.176198
peak_87869	5	72885076	72886549	+					0.416331	3.33841	0.000480543	0.179015
peak_40725	15	31246348	31250133	+				100360696_LOC100360696,105456	0.448008	3.18778	0.000484105	0.179218
peak_99525	6	147390515	147391582	+					-0.654575	1.71108	0.000483343	0.179218
peak_17470	10	73887017	73888919	+			360589_Ints2,-196065;287593_Ptrh2,-113232;303403_Med13,-99933;83840_Rps6kb1,-21514	287592_Tubd1,21189;360595_Rnft1,79562;192129_Vmp1,112981;54241_Cltc,181659	0.459677	2.45196	0.000493464	0.181552
peak_108655	8	54701144	54702698	+				102552499_LOC102552499,90064	-0.457466	2.53392	0.000493381	0.181552
peak_38476	14	105883541	105884856	+			305549_Peli1,-123230;108352810_LOC108352810,-100712;100909672_LOC100909672,-14580		-0.562008	1.812	0.000496345	0.181991
peak_103519	7	109203060	109206986	+	362925_Zfat,525	362925_Zfat,525		362925_Zfat,525;102551574_LOC102551574,52004	0.314836	5.61018	0.00049772	0.181991
peak_40813	15	31802273	31803827	+				108353020_LOC108353020,116593;102555014_LOC102555014,126018	0.486604	2.73928	0.000501967	0.182421
peak_75631	3	121309289	121310516	+	65037_Mertk,74059		311415_Zc3h6,-187193;296145_Fbln7,-97465;311412_Anapc1,-83164;362212_Tmem87b,-47271	65037_Mertk,74059;311414_Zc3h8,178012	0.580944	1.72698	0.000500568	0.182421
peak_28619	12	50791866	50793190	+					0.560256	2.19296	0.000503783	0.182523
peak_68728	20	7988229	7990649	+	361810_Fkbp5,106641		24649_Pim1,-174774;294299_Tead3,-57280;309900_Tulp1,-44628	81729_Rpl10a,79920;309643_Fance,99302;361810_Fkbp5,106641;25682_Ppard,169940	0.495385	2.80534	0.000515101	0.185492
peak_99063	6	136486174	136487162	+			246266_Aspg,-195117;102551085_Xrcc3,-105423;299343_Tdrd9,-49474;314465_Ppp1r13b,-16417	100363116_LOC100363116,12491;100912557_LOC100912557,44347;314467_Rd3l,63154;362789_Zfyve21,105206;171041_Klc1,156023	0.627318	1.50289	0.000514622	0.185492
peak_1056	1	31493765	31495003	+	100911237_LOC100911237,0;307449_Mcc,19487102	100911237_LOC100911237,0	308061_Pdcd6,-81180;157074_Sdha,-50628;502225_Lrrc14b,-36140;100911237_LOC100911237,0	100911237_LOC100911237,0;308060_Ccdc127,50570	-0.690268	1.73041	0.000518288	0.185516
peak_33875	14	3031241	3032269	+	100360066_Evi5,138503		289437_Glmn,-172121;81763_Rpl5,-163844	108352688_LOC108352688,138248;100360066_Evi5,138503;305120_Rpap2,172321	0.573749	1.7182	0.000517036	0.185516
peak_34801	14	20900538	20901345	+			305256_Grsf1,-138645;84484_Slc4a4,-83496	79127_Dck,51594;360920_Mob1b,91408	0.7274	1.09778	0.000524872	0.187308
peak_63498	2	142134109	142135543	+			499615_Lhfp,-126693	310411_Cog6,99511	-0.540621	2.26078	0.000534821	0.190287
peak_34139	14	7617155	7618444	+	289459_Slc10a6,0	289459_Slc10a6,0	289459_Slc10a6,0	289459_Slc10a6,0	0.602676	1.76053	0.000541101	0.190299
peak_47810	16	81092152	81092518	+	361178_Tfdp1,3510		290877_Tmem255b,-88577;81760_Grk1,-60971	361178_Tfdp1,3510;58935_Gas6,151306	1.01504	0.355612	0.000539836	0.190299
peak_54740	18	52418888	52420190	+			100188934_Ctxn3,-122387;291444_Prrc1,-3655	100910189_LOC100910189,139633	0.546469	1.96856	0.000541259	0.190299
peak_60868	2	31220792	31221823	+					0.659521	1.40857	0.000540224	0.190299
peak_40559	15	29524625	29525906	+			684995_LOC684995,-154432	690106_LOC690106,83858	0.682998	1.55437	0.000555064	0.193436
peak_57288	19	22476832	22477572	+	307757_Neto2,26253		361377_Phkb,-195044;84026_Dnaja2,-92427	307757_Neto2,26253;307759_Gpt2,155957;171083_Itfg1,194926	-0.650963	1.70251	0.000552414	0.193436
peak_109886	8	74509451	74510806	+					0.550214	1.97842	0.000554968	0.193436
peak_40610	15	30020784	30021290	+				290156_LOC290156,162816;688340_LOC688340,176089	0.856992	0.780552	0.000561811	0.195215
peak_40653	15	30606886	30607939	+				100360242_LOC100360242,49701;364337_Trav14s1,54024;290116_Tcrva8,58732;102552674_LOC102552674,72173	0.812259	1.36004	0.000565141	0.195799
peak_63485	2	141710318	141711000	+					0.7654	1.39246	0.000568583	0.196419
peak_30673	13	52174221	52175235	+	304816_Lmod1,27122		252939_Gpr37l1,-181674;81761_Rnpep,-50215;54311_Timm17a,-38094	360848_Shisa4,21970;304816_Lmod1,27122;304817_Ipo9,80961	0.665148	1.7225	0.000574381	0.197847
peak_40623	15	30163545	30164775	+				290156_LOC290156,19331;688340_LOC688340,32604	0.626014	1.84737	0.00059398	0.204006
peak_41247	15	40193527	40194108	+	691889_Atp8a2,294629				0.842137	0.876071	0.000600171	0.204489
peak_96155	6	74077467	74079607	+			299016_Npas3,-2388		-0.424745	2.83064	0.000600104	0.204489
peak_98060	6	124640460	124641584	+	314384_Rps6ka5,94203		362769_RGD1311756,-144580;362768_Ttc7b,-112402	314384_Rps6ka5,94203	0.668627	1.62808	0.000600547	0.204489
peak_92331	5	165845116	165846281	+	64460_Pex14,72164		114214_Dffa,-76612	64460_Pex14,72164;25305_Cort,97940;100534597_Apitd1,109442;100360180_Pgd,136046	0.682362	1.35802	0.000605017	0.205422
peak_64402	2	170472480	170473643	+			497756_Si,-171132;310519_Slitrk3,-10967		-0.510437	2.51305	0.000611526	0.207041
peak_103492	7	109061348	109062662	+	362925_Zfat,144849			362925_Zfat,144849;102551574_LOC102551574,196328	0.596284	1.86188	0.000616554	0.20815
peak_45088	16	17603957	17604746	+			290612_Sh2d4b,-6369	306324_Tspan14,65102;361118_RGD1309676,109957	0.654487	1.44568	0.000633005	0.213098
peak_40577	15	29677953	29679436	+			690106_LOC690106,-68189		0.505101	2.07505	0.000636604	0.213705
peak_73643	3	58977874	58979722	+	311743_Zak,12849		311742_Cdca7,-173559	311743_Zak,12849	0.455337	2.59265	0.000640059	0.214259
peak_40835	15	32075761	32076435	+			102556508_LOC102556508,-59776	103693854_LOC103693854,31955	0.808665	0.920474	0.00064438	0.2151
peak_10613	1	226884365	226885587	+	25752_Cd6,1672	25752_Cd6,1672	309212_Ptgdr2,-90868;246216_Prpf19,-61478;246239_Slc15a3,-10800	25752_Cd6,1672;338474_Tmem132a,39436;361732_Tmem109,50123;293738_Ccdc86,116429	0.686134	1.4292	0.000646581	0.21523
peak_40654	15	30610653	30613167	+				100360242_LOC100360242,53468;364337_Trav14s1,57791;290116_Tcrva8,62499;102552674_LOC102552674,75940	0.564452	2.70145	0.00064886	0.215385
peak_68770	20	8305230	8308045	+	361815_Rnf8,19850		309656_Cmtr1,-16923	361815_Rnf8,19850;689755_Ccdc167,76074;502414_Tbc1d22b,89133;24649_Pim1,139807	0.324879	3.64558	0.000660665	0.218693
peak_40607	15	29999212	29999539	+				290156_LOC290156,184567;688340_LOC688340,197840	0.880242	0.573946	0.000673037	0.220942
peak_53765	18	27352841	27355875	+			364838_Reep5,-193148;361308_Kif20a,-68453;291694_Fam13b,-48379	688903_Nme5,18766;291691_Brd8,68114;291689_Cdc23,96694;291683_Pkd2l2,162180;307511_Cdc25c,194441	0.328745	4.09832	0.000671657	0.220942
peak_117239	9	118898364	118898980	+	65040_Dlgap1,621318				-0.760855	1.00704	0.000670378	0.220942
peak_3212	1	78984117	78986533	+	64345_Hif3a,11336		24244_Calm3,-132489;65179_Ppp5c,-15756	64345_Hif3a,11336;494320_Ccdc8,50745;361515_Pnmal1,100878;308393_Pnmal2,107912;292661_Ptgir,150668;245986_Gng8,165757;499088_Dact3,183363	0.445311	2.58905	0.000676828	0.221575
peak_60861	2	30973871	30976048	+			681185_Cenph,-193748;25203_Ccnb1,-182765;294698_Slc30a5,-128075		0.419288	2.96243	0.000681673	0.221938
peak_96240	6	76264971	76267241	+	25493_Nfkbia,3216		362739_Ppp2r3c,-185216;314131_Insm2,-113440	25493_Nfkbia,3216;29673_Psma6,90511;299050_RGD1305089,185091	0.414027	2.72459	0.000680915	0.221938
peak_50309	17	30180583	30181906	+					0.537852	2.2153	0.000688707	0.223615
peak_94736	6	34274527	34275086	+				684830_Ttc32,119554;503018_Wdr35,180236	-0.84535	0.676213	0.000700424	0.2268
peak_68858	20	9020063	9023942	+	294318_Btbd9,229994				0.310182	4.08719	0.00071643	0.231352
peak_16713	10	62506741	62508393	+			360575_Ankrd13b,-166023;287550_Tp53i13,-142247;286993_Taok1,-34477;100912068_LOC100912068,-23122	303343_Abhd15,140451;83709_Git1,156074;245982_Coro6,192265	0.478729	2.35319	0.000729011	0.234777
peak_9586	1	213728811	213731353	+	102555474_LOC102555474,0	102555474_LOC102555474,0	502372_Syce1,-194170;365386_RGD1559948,-158739;108349668_LOC108349668,-145222;309105_B4galnt4,-138975;54400_Bet1l,-122304;293615_Sirt3,-92750;25250_Cox8b,-78564;293618_Ifitm1,-34472;309103_Pgghg,-2845;102555474_LOC102555474,0	102555474_LOC102555474,0;114709_Ifitm2,20046;361673_Ifitm3,80468;365388_Psmd13,92652;293614_Ric8a,122212;309104_Ifitm6,125217;309100_Scgb1c1,133571;309106_Sigirr,176344	0.366606	3.21275	0.000734649	0.235426
peak_76620	3	147549840	147552537	+			116549_Csnk2a1,-161271;296272_Tcf15,-90713;311535_Fam110a,-62670;296271_Srxn1,-56313;366229_Scrt2,-33410	311536_Slc52a3,46574;296269_Angpt4,128116;499918_Rspo4,191150	0.392547	2.94048	0.000734987	0.235426
peak_40778	15	31533423	31534604	+	685051_LOC685051,648	685051_LOC685051,648	108353020_LOC108353020,-151076;102555014_LOC102555014,-141651	685051_LOC685051,648;682708_LOC682708,22722	0.627127	1.83045	0.000742111	0.237069
peak_52869	18	2619679	2621009	+					0.519802	1.94954	0.000763606	0.243281
peak_40752	15	31413863	31415127	+			685051_LOC685051,-117648;682708_LOC682708,-95574		0.519095	2.07822	0.000774144	0.245979
peak_33367	13	108560831	108562391	+			108352595_LOC108352595,-177834;289372_Smyd2,-79765	305066_Prox1,178295	-0.469125	2.36672	0.00079702	0.252572
peak_60182	2	12689466	12691870	+			102554306_LOC102554306,-88404	103691414_LOC103691414,171456	-0.291497	4.02681	0.000802959	0.253778
peak_40554	15	29510413	29512196	+			684995_LOC684995,-140220	690106_LOC690106,97568	0.474936	2.41234	0.000823459	0.257794
peak_40648	15	30574352	30576235	+				100360242_LOC100360242,17167;364337_Trav14s1,21490;290116_Tcrva8,26198;102552674_LOC102552674,39639	0.444529	2.60215	0.000826512	0.257794
peak_61468	2	52512732	52513405	+	310375_Zfp131,18692		102556643_LOC102556643,-157649;310376_Nim1k,-18595;100363314_LOC100363314,-17664	310375_Zfp131,18692;29637_Hmgcs1,85381;499532_Tmem267,156283;310377_RGD1306227,179336	-0.632867	1.3357	0.000825332	0.257794
peak_97593	6	111382408	111382972	+	366697_Sptlc2,34988		681943_Tmed8,-159542;681924_Noxred1,-111301;688717_Slirp,-93796;681989_Vipas39,-86395;681936_Ism2,-52441	366697_Sptlc2,34988;681996_Ahsa1,86240;362766_Alkbh1,93857;500695_Snw1,124810;681908_Samd15,159382	-0.690297	1.27857	0.000825745	0.257794
peak_110066	8	79767447	79767947	+	50645_Rab27a,45113		691849_Ccpg1os,-107008;103693143_LOC103693143,-80377;315807_Pigb,-52163;363099_Rsl24d1,-24640	50645_Rab27a,45113;100909598_Pigbos1,52110;100314130_Mir628,87989;363098_Ccpg1,106813;363096_Dyx1c1,129769;691857_Pygo1,160434	0.688001	1.16799	0.00082609	0.257794
peak_77148	3	153707884	153708663	+			108350508_LOC108350508,-160232	83805_Src,160077	0.606352	1.54196	0.000834158	0.259497
peak_69866	20	26161754	26162116	+	294380_Lrrtm3,171450;361839_Ctnna3,478312			294380_Lrrtm3,171450	0.920828	0.435316	0.000841457	0.261085
peak_18069	10	84868115	84869871	+			360610_Nfe2l1,-168802;303497_Osbpl7,-116459;691075_Mrpl10,-106506;360612_Scrn2,-96991;363672_Sp6,-80880;80278_Cdk5rap3,-78315;102547955_LOC102547955,-11435	64533_Pnpo,11319;303499_Sp2,51015;108352124_LOC108352124,65815;287653_Lrrc46,113996;360611_Copz2,149291	0.386231	2.90874	0.000852239	0.262906
peak_56009	18	76909349	76910408	+			307235_Rbfa,-194962;100192205_Hsbp1l1,-154707;307234_Kcng2,-28607	291414_Ctdp1,74687;361352_Pqlc1,140883;498890_RGD1560212,184096;100911462_Txnl4a,184128	0.582413	1.81928	0.000850286	0.262906
peak_116304	9	97472708	97474543	+			316616_Iqca1,-173948	102555030_LOC102555030,74023;84348_Ackr3,116827	0.506065	2.4555	0.000853963	0.262906
peak_65627	2	199044423	199045400	+			310685_Polr3c,-192055;50563_Gja5,-117345;362003_Gpr89b,-5721	362002_Rnf115,192031	0.526393	3.594	0.000861523	0.264548
peak_10918	1	240488855	240489791	+	309407_Trpm3,747283		102552001_LOC102552001,-104114	108349824_LOC108349824,75246;29651_Aldh1a7,112052	-0.563276	1.69626	0.000868951	0.264776
peak_23733	11	73237504	73239642	+	363799_Xxylt1,39100			363799_Xxylt1,39100;619382_Acap2,158538	0.391077	3.06313	0.000865999	0.264776
peak_118133	X	72637174	72638713	+	108348153_LOC108348153,12514		64561_Phka1,-121789;102556425_LOC102556425,-84137	108348153_LOC108348153,12514;679960_LOC679960,188591	0.502863	2.01567	0.00086763	0.264776
peak_90148	5	140654627	140658276	+	298504_Mfsd2a,0;100909490_LOC100909490,4045	298504_Mfsd2a,0	64185_Cap1,-69133;362586_Trit1,-53667;298506_Mycl,-33671;298504_Mfsd2a,0	298504_Mfsd2a,0;100909490_LOC100909490,4045;29411_Ppt1,116367;680775_LOC680775,168538;298508_Ppie,176968	0.322701	4.31558	0.000872004	0.265027
peak_40720	15	31230756	31231211	+				100360696_LOC100360696,89864	0.990352	0.702076	0.000877588	0.266044
peak_40785	15	31589349	31591610	+			108353020_LOC108353020,-94070;102555014_LOC102555014,-84645	685051_LOC685051,56574;682708_LOC682708,78648	0.494232	2.63381	0.000882078	0.266724
peak_60914	2	32757859	32759898	+			102546726_LOC102546726,-196706;294706_Cd180,-60377		0.405474	2.88211	0.000898572	0.271022
peak_101770	7	53856029	53857699	+			500832_Bbs10,-172530;366889_Zdhhc17,-141022;314824_Osbpl8,-21207	108351448_LOC108351448,140990	-0.433073	2.61326	0.000921051	0.277099
peak_43568	15	105529439	105531919	+	102547244_LOC102547244,0	102547244_LOC102547244,0	680445_Mbnl2,-108178;102547244_LOC102547244,0	102547244_LOC102547244,0	-0.373889	3.04544	0.000927414	0.278308
peak_42317	15	58972615	58974396	+			100360752_Ccdc122,-185426;102546462_LOC102546462,-82676;108352946_LOC108352946,-48118	103693719_LOC103693719,146957	0.452814	2.74536	0.000933539	0.279441
peak_40646	15	30551545	30552331	+		364337_Trav14s1,-531	100360242_LOC100360242,-4854;364337_Trav14s1,-531	290116_Tcrva8,3391;102552674_LOC102552674,16832	0.718998	1.11119	0.000946437	0.28259
peak_50582	17	40485497	40486729	+					0.454262	2.6857	0.000955121	0.284468
peak_40570	15	29656597	29657329	+			690106_LOC690106,-46833		0.604975	1.45989	0.000957561	0.284482
peak_38685	14	108955923	108957076	+				102557119_LOC102557119,30724;305589_Bcl11a,129206	0.53882	1.94136	0.000966556	0.286438
peak_51098	17	52463088	52464030	+	140588_Gli3,105006			140588_Gli3,105006	0.60044	1.83289	0.000977547	0.288775
peak_102807	7	83604448	83607181	+	500865_Sybu,62940		314915_RGD1309489,-84449	299864_Ebag9,39885;500865_Sybu,62940	0.336231	3.50401	0.0009793	0.288775
peak_102162	7	66975977	66978719	+	314897_Ppm1h,138260			108351469_LOC108351469,13859;314897_Ppm1h,138260	-0.313685	3.49343	0.000984776	0.28967
peak_10601	1	226825029	226826917	+			361728_Tmem138,-194118;361730_Tkfc,-167331;309212_Ptgdr2,-149538;246216_Prpf19,-120148;246239_Slc15a3,-69470	25752_Cd6,60342;338474_Tmem132a,98106;361732_Tmem109,108793;64470_Ddb1,167468;293738_Ccdc86,175099	0.366505	3.20911	0.000991289	0.290866
peak_40689	15	30864563	30866042	+					0.574839	2.09172	0.000993822	0.290891
peak_14877	10	34990381	34991656	+			108352082_LOC108352082,-195694;114110_Flt4,-87126		-0.381558	2.84798	0.000998765	0.29162
peak_103496	7	109085190	109085578	+	362925_Zfat,121933			362925_Zfat,121933;102551574_LOC102551574,173412	0.898574	0.512089	0.00100381	0.292374
peak_81927	4	95015936	95017376	+	79220_Grid2,947824				0.482526	2.095	0.00100941	0.292571
peak_109891	8	74895728	74896907	+				103693129_LOC103693129,27047	0.489437	2.03047	0.00100823	0.292571
peak_40530	15	29303406	29305057	+				684995_LOC684995,65136	0.508602	2.26264	0.00101553	0.293012
peak_96414	6	91679442	91682262	+			362746_Dnaaf2,-189253;299112_Pole2,-147087;79121_Arf6,-14847;100322884_Nemf,-3048	299113_Klhdc2,83999;314190_Klhdc1,147062	-0.245566	5.34479	0.00101586	0.293012
peak_40586	15	29780331	29781254	+			690106_LOC690106,-170567		0.631952	1.52823	0.00102711	0.295538
peak_55042	18	58221942	58222677	+			307382_Napg,-102642;689616_Apcdd1,-47721	108348798_LOC108348798,104695	0.678173	1.26208	0.00103746	0.297635
peak_58016	19	32559257	32564022	+	291940_Zfp827,52626;367515_LOC367515,66248137			291940_Zfp827,52626;102550511_LOC102550511,82713	-0.24601	4.94743	0.00104441	0.297635
peak_92176	5	163089547	163090664	+	313825_Vps13d,28575		102556804_LOC102556804,-28583	313825_Vps13d,28575;156767_Tnfrsf1b,76635;25069_Tnfrsf8,140914	0.540208	1.87834	0.00104024	0.297635
peak_108547	8	53001187	53008511	+	353227_Zbtb16,138254		300689_Rexo2,-186866;315634_Rbm7,-173053;300691_Nnmt,-63015	353227_Zbtb16,138254;500993_RGD1563941,171991	0.294087	4.59783	0.0010436	0.297635
peak_16878	10	64457654	64459022	+	360577_Nxn,91125		287535_Vps53,-116590;79463_Timm22,-97042;497958_Gemin4,-81769;363644_Glod4,-59391	360569_Mrm3,59346;59116_Dbil5,81728;360577_Nxn,91125;100360533_Fam57a,97280;103693391_LOC103693391,116572;100360781_LOC100360781,121492;287537_Abr,198057	0.671554	1.64448	0.00105913	0.301107
peak_39844	15	13123151	13123686	+	171357_Ptprg,510153				0.728925	1.04185	0.00106569	0.301491
peak_66971	2	234613887	234614770	+	295462_Mcub,742166				-0.442285	2.37311	0.00106608	0.301491
peak_100873	7	27335961	27339187	+	691922_Nt5dc3,25998		314704_Hcfc2,-199303;114521_Tdg,-122285;362862_Hsp90b1,-95428;102550216_LOC102550216,-25213	691922_Nt5dc3,25998;362863_LOC362863,87846;691921_LOC691921,114777;366859_Glt8d2,189579	0.305061	3.8916	0.00106809	0.301491
peak_24678	11	89097706	89098720	+	498119_Spidr,161641		287929_Mzt2b,-178149;287925_Pkp2,-125493	25695_Cebpd,89698;498119_Spidr,161641	0.547648	1.89332	0.00107559	0.302695
peak_109368	8	66171374	66172032	+			84424_Tle3,-124477	103693112_LOC103693112,114690;108351721_LOC108351721,181576;102551127_LOC102551127,193787	0.71642	1.04597	0.00107745	0.302695
peak_103388	7	105260117	105260536	+					-1.05425	0.107139	0.00108971	0.305418
peak_40745	15	31384496	31385304	+			685051_LOC685051,-147471;682708_LOC682708,-125397		0.795829	0.877659	0.00109412	0.305931
peak_1245	1	36533726	36534522	+				306672_Papd7,133670	0.62736	1.74363	0.00109732	0.306106
peak_40809	15	31780204	31781021	+				108353020_LOC108353020,94524;102555014_LOC102555014,103949	0.856844	0.89211	0.0011159	0.306938
peak_40827	15	31987105	31988294	+			102556508_LOC102556508,-147917;103693854_LOC103693854,-55512		0.623257	1.57324	0.00110806	0.306938
peak_64401	2	170460099	170462979	+	310519_Slitrk3,0	310519_Slitrk3,0	497756_Si,-158751;310519_Slitrk3,0	310519_Slitrk3,0	-0.380929	3.73317	0.00111556	0.306938
peak_65095	2	188677924	188684433	+	295246_Dcst1,5571		102550011_LOC102550011,-166426;54263_Kcnn3,-152847;295241_Mtx1,-149177;310641_Trim46,-116307;310645_Pmvk,-99896;295245_Slc50a1,-90426;94268_Efna1,-81768;310644_Pbxip1,-79454;295251_Pygo2,-72734;85385_Shc1,-61070;170901_Efna3,-32622;310643_Efna4,-17745;57025_Adam15,-5587;295247_Dcst2,-4657	295246_Dcst1,5571;295248_Zbtb7b,35241;751787_Flad1,52029;499655_Cks1b,60711;502017_Dpm3,94260;295243_Krtcap2,116376;24571_Muc1,134787;681309_Thbs3,148945;684536_Gba,166143;310640_Fam189b,182687;65169_Scamp3,189017	0.268926	4.49854	0.00112402	0.306938
peak_83429	4	132834583	132835860	+			312603_Rybp,-93760	102555246_LOC102555246,177954	-0.473647	2.27098	0.00112613	0.306938
peak_94662	6	32652628	32653221	+					-0.803636	0.821844	0.00110678	0.306938
peak_101874	7	58431768	58432744	+			299799_Rab21,-144998;299800_Tmem19,-88007;688019_Thap2,-65956	314836_Zfc3h1,65789;299802_Lgr5,155043	0.52506	1.85447	0.00111244	0.306938
peak_108552	8	53043577	53044604	+	353227_Zbtb16,102161		300691_Nnmt,-105405	353227_Zbtb16,102161;79246_Htr3a,179274	0.602983	1.49717	0.00110844	0.306938
peak_109174	8	63101110	63105136	+			315712_Ccdc33,-190590;501007_RGD1562618,-181705;686539_Islr,-151435;100910729_Islr2,-109709;315713_Pml,-66800;315714_Loxl1,-8986	300748_Stoml1,63975;102553472_LOC102553472,109616;108351712_LOC108351712,135895;100911193_LOC100911193,158001;363071_Stra6,175746	0.312872	3.79692	0.00112223	0.306938
peak_111418	8	117838955	117839679	+	316009_Plxnb1,6129		367171_Map4,-173905;171102_Cdc25a,-113544;58964_Nme6,-81233;301016_Spink8,-63409;100049583_Trex1,-41528;301014_Atrip,-26966;679747_Tma7,-18533	316009_Plxnb1,6129;316008_Ccdc51,26864;301013_Shisa5,57963;316010_Camp,92692;54283_Pfkfb4,105608;301012_Col7a1,144514;301011_Uqcrc1,159627;301010_Slc26a6,190163	0.631901	1.31331	0.00112466	0.306938
peak_96483	6	92678561	92679368	+	155812_Trim9,80668		362751_Tmx1,-184755;299117_Nin,-150785;102548972_LOC102548972,-112533;102549102_LOC102549102,-80735;64035_Pygl,-34827	155812_Trim9,80668;408202_Abhd12b,109586;102551922_LOC102551922,184686	0.622622	1.38736	0.00113997	0.309998
peak_40840	15	32106187	32108173	+			102556508_LOC102556508,-28038	103693854_LOC103693854,62381	0.445719	2.64483	0.00115066	0.312191
peak_64192	2	160884273	160888566	+					-0.637603	5.28727	0.0011573	0.312565
peak_71979	3	10709838	10711010	+	108348147_LOC108348147,4472;296634_Nup214,1481969		686132_Hmcn2,-173309;65153_Ncs1,-107166;311857_Gpr107,-15184	108348147_LOC108348147,4472	-0.500934	2.07341	0.0011556	0.312565
peak_866	1	24547214	24549617	+	307449_Mcc,12540551		108349468_LOC108349468,-18076		0.407355	3.13565	0.00116371	0.313584
peak_85674	4	180311218	180312285	+	102549898_LOC102549898,8877;500364_Sspn,19829		117095_Bhlhe41,-76080	102549898_LOC102549898,8877;500364_Sspn,19829;102550137_LOC102550137,56673	0.65429	1.6149	0.00117484	0.315153
peak_113030	9	11515434	11515800	+			102556298_LOC102556298,-180894;685976_LOC685976,-74140		-0.843006	0.601542	0.001174	0.315153
peak_9285	1	207127210	207128203	+	100233213_Fam196a,43682;309081_Dock1,226593			100233213_Fam196a,43682	-0.530828	1.74606	0.0011923	0.318425
peak_41212	15	39681521	39682565	+	361051_Phf11,852;100361710_Setdb2,62470	361051_Phf11,852	290291_Cab39l,-62559;108352929_LOC108352929,-13819	361051_Phf11,852;361050_Rcbtb1,58949;100361710_Setdb2,62470	-0.853799	0.891839	0.00119239	0.318425
peak_30568	13	51050755	51055662	+	29290_Adora1,21251		289036_Adipor1,-184808;304805_Cyb5r1,-174035;29619_Btg2,-133811	83708_Mybph,16527;29290_Adora1,21251;89824_Chi3l1,27911;289032_Chit1,103735;140592_Ppfia4,127659;289034_Tmem183a,145739;64507_Fmod,175869	0.278687	4.06916	0.00119558	0.318561
peak_832	1	24078429	24081633	+	307449_Mcc,12071766		308028_Slc2a12,-22056	689030_Tbpl1,101275;252856_Tcf21,171712	-0.325609	3.58157	0.00120631	0.320701
peak_40547	15	29405460	29405784	+			684995_LOC684995,-35267		0.871183	0.508273	0.00121459	0.32075
peak_44444	16	6177440	6180391	+	29716_Cacna1d,224631		306247_Il17rb,-99462	290551_Chdh,99357;361107_Actr8,129463;290549_Selk,141514	0.367343	2.92977	0.00121444	0.32075
peak_86377	5	21504203	21504784	+			297814_Car8,-158393;65158_Rab2a,-127870		-0.629012	1.27567	0.00121415	0.32075
peak_29693	13	34750644	34752974	+				304741_Tfcp2l1,139955	0.35179	3.08485	0.00122534	0.322869
peak_36473	14	66704513	66705941	+	259243_Kcnip4,1155151			360947_Pacrgl,65821	0.422483	2.43838	0.00123414	0.32447
peak_13084	10	5125130	5126225	+	287044_Clec16a,70689		360467_Tvp23a,-174094;497857_Dexi,-73001	287044_Clec16a,70689;85483_Ciita,134416;252971_Socs1,168335	0.526168	1.74604	0.00125598	0.327314
peak_40687	15	30855884	30856784	+					0.586188	1.53294	0.00125115	0.327314
peak_40716	15	31162715	31163223	+				100360696_LOC100360696,21823	0.812977	0.915806	0.00125219	0.327314
peak_46256	16	47967736	47968596	+			102551570_LOC102551570,-126747;502084_Rwdd4,-92815;306459_Stox2,-25959	290746_Trappc11,92743	0.481969	2.0769	0.00125329	0.327314
peak_55996	18	76828057	76829482	+	307234_Kcng2,51260		108348823_LOC108348823,-180707;307236_Adnp2,-166871;307235_Rbfa,-113670;100192205_Hsbp1l1,-73415	307234_Kcng2,51260;361352_Pqlc1,59591;498890_RGD1560212,102804;100911462_Txnl4a,102836;291414_Ctdp1,155613	0.519583	1.84803	0.00126226	0.327902
peak_70802	20	47075475	47078248	+	502479_Lace1,130564		684097_Snx3,-147134	502479_Lace1,130564	0.383659	3.30258	0.00126375	0.327902
peak_18926	10	94727478	94732185	+	303611_Tex2,75359		25722_Scn4a,-169675;360647_Icam2,-146260;498013_Ern1,-45406	102546698_LOC102546698,31786;303611_Tex2,75359;287761_Prr29,161980;29583_Pecam1,181017	0.311488	3.73858	0.00127623	0.3297
peak_103514	7	109175212	109179482	+	362925_Zfat,28029			362925_Zfat,28029;102551574_LOC102551574,79508	0.366109	3.68857	0.00127524	0.3297
peak_1818	1	46603192	46606159	+	499014_Zdhhc14,224385		683687_Snx9,-173983		0.352238	3.15449	0.00130084	0.33533
peak_103251	7	99935892	99937830	+	108351497_LOC108351497,12418		78969_Trib1,-16662	108351498_LOC108351498,10982;108351497_LOC108351497,12418;690120_LOC690120,16254	0.447684	2.63476	0.00130547	0.335795
peak_85472	4	175619698	175620581	+	50678_Pde3a,187794		84511_Slco1c1,-109128	50678_Pde3a,187794	-0.614009	1.4903	0.00130986	0.336195
peak_18603	10	90454479	90455123	+	685233_Gpatch8,46873		25574_Ubtf,-188707;360636_Slc25a39,-97574;64512_Fzd2,-95024;102550111_LOC102550111,-74064;100361389_Fam171a2,-61003;685269_Itga2b,-37929	685233_Gpatch8,46873;29143_Grn,77376;303569_Rundc3a,112446;688214_LOC688214,123360	0.746229	1.08578	0.00132897	0.33845
peak_35746	14	43750998	43752818	+	305340_Rbm47,49054		305339_Nsun7,-166377	305340_Rbm47,49054	0.447275	2.6632	0.00133003	0.33845
peak_40677	15	30813921	30815573	+					0.475456	2.1573	0.00132242	0.33845
peak_40730	15	31280762	31281063	+				100360696_LOC100360696,139870	1.05288	0.259863	0.00132459	0.33845
peak_34509	14	14629629	14629983	+	289486_Fras1,223033				0.862476	0.62673	0.00135185	0.342534
peak_40836	15	32091161	32091910	+			102556508_LOC102556508,-44301	103693854_LOC103693854,47355	0.746456	0.831942	0.00135136	0.342534
peak_96238	6	76253576	76254401	+			362739_Ppp2r3c,-173821;314131_Insm2,-126280	25493_Nfkbia,16056;29673_Psma6,79116;299050_RGD1305089,173696	0.538461	1.68044	0.00136065	0.344029
peak_73638	3	58920041	58921322	+	252857_Rapgef4,287703		311743_Zak,-43703		0.57261	1.5635	0.00136381	0.344098
peak_54503	18	43340812	43341432	+					-0.605177	1.43427	0.00137219	0.345379
peak_83001	4	123170948	123171327	+			114850_Wnt7a,-130339;312559_Chchd4,-52762;312560_Xpc,-8963	297455_Lsm3,8862;362401_Tmem43,52480	0.889607	0.486959	0.0013747	0.345379
peak_45028	16	15881445	15881718	+	498596_Nrg3,1050490				0.95131	0.315059	0.00138062	0.346134
peak_5644	1	134509332	134511284	+			308739_Rgma,-187769		-0.329652	3.28382	0.00140187	0.346346
peak_27090	12	36442729	36445050	+			50522_Ubc,-193407;288647_Dhx37,-149008;304458_Tmem132b,-44496	65984_Aacs,110644;498176_Bri3bp,142789	0.326485	3.56734	0.00140119	0.346346
peak_44742	16	10206407	10207394	+			108353091_LOC108353091,-158861;681303_LOC681303,-96497;24711_Rbp3,-70381;79216_Gdf10,-43114	102550656_LOC102550656,34629;290571_Zfp488,97400	0.489865	1.8708	0.00139066	0.346346
peak_62190	2	84346155	84346715	+				64322_Dap,70271;310200_Ankrd33b,90197;685646_Ropn1l,184477	0.786	0.850175	0.00139923	0.346346
peak_65170	2	189204808	189208677	+	24499_Il6r,47310		361985_LOC361985,-192019;54239_Chrnb2,-108023	685088_She,35117;24499_Il6r,47310;685152_LOC685152,98270;295252_Ube2q1,98769;291202_Hax1,124628;81635_Adar,159257;361984_Atp8b2,191657	0.323557	4.33096	0.00139951	0.346346
peak_70040	20	29482104	29485806	+			361840_Spock2,-169120;294512_Ascc1,-72524	140942_Ddit4,25576;294513_Dnajb12,36594;100360936_Anapc16,73122;365567_Micu1,197271	0.287395	3.86889	0.00140045	0.346346
peak_101236	7	35200084	35201593	+			314751_Tmcc3,-65360	299739_Ndufa12,74568;252924_Nr2c1,130277	-0.412479	3.13686	0.00139506	0.346346
peak_41407	15	42861634	42864108	+	50646_Ptk2b,83688		79423_Stmn4,-143793;108352933_LOC108352933,-133802;498538_Trim35,-96147;65030_Ephx2,-67423	170945_Chrna2,52737;50646_Ptk2b,83688	0.385722	3.26305	0.00141311	0.348399
peak_113613	9	19698989	19700432	+	140666_Rcan2,48713		85262_Slc25a27,-180036	140666_Rcan2,48713;301264_Cyp39a1,179914	-0.505963	2.06516	0.00141712	0.348665
peak_10907	1	240245468	240246251	+	309407_Trpm3,503896			102552001_LOC102552001,138490	0.587018	1.53298	0.00142501	0.349796
peak_40695	15	30891821	30892337	+					0.847194	0.679988	0.00143055	0.349796
peak_98685	6	132956592	132958797	+	79146_Begain,13772		314442_Wars,-154330	79146_Begain,13772;314443_Wdr25,154265	0.402072	2.81706	0.00143012	0.349796
peak_95775	6	59369337	59370095	+			100362999_LOC100362999,-67829		-0.603755	1.4334	0.00144391	0.352338
peak_94702	6	33626472	33629332	+			298874_Pum2,-156852;252833_Gdf7,-118846	102550621_LOC102550621,54347;64373_Rhob,61969;102550373_LOC102550373,65402;108351200_LOC108351200,88459;313950_Hs1bp3,108761;298873_Slc7a15,109783	0.375765	3.06919	0.00144862	0.352764
peak_58017	19	32621501	32622287	+	367515_LOC367515,66189872		498934_Lsm6,-148353;291940_Zfp827,-4853	102550511_LOC102550511,24448	0.688923	1.03954	0.00145451	0.353473
peak_14970	10	36244979	36246529	+	287899_Adamts2,146928		24419_Grm6,-98974	78972_Zfp354c,75827;497896_Zfp879,90099;287899_Adamts2,146928;497897_Zfp2,160192;102556119_Znf354b,176817	0.53062	2.42867	0.00146158	0.354465
peak_93786	6	11116666	11117383	+			681766_LOC681766,-53157;50663_Calm2,-36588	81709_Msh2,157533;171577_Epcam,191487	-0.729424	1.25705	0.00146698	0.355052
peak_10517	1	225993727	225996389	+	102552566_LOC102552566,30324;83512_Fads2,156179		286922_Fads3,-95385;171452_Rab3il1,-80793;293733_Incenp,-40343;25319_Fth1,-34551	102552566_LOC102552566,30324;293735_Best1,53504;83512_Fads2,156179	0.310128	3.59301	0.00147117	0.355341
peak_76435	3	141516087	141518565	+			366214_Nkx2-2,-97004	108350489_LOC108350489,53148	-0.338892	3.52328	0.00148026	0.356812
peak_41404	15	42845655	42849596	+	50646_Ptk2b,98200		79423_Stmn4,-158305;108352933_LOC108352933,-148314;498538_Trim35,-110659;65030_Ephx2,-51444	170945_Chrna2,36758;50646_Ptk2b,98200	0.307653	3.61252	0.00148849	0.358069
peak_14399	10	20224191	20224687	+	83467_Slit3,299991				0.726698	0.869681	0.00149936	0.35871
peak_40568	15	29645938	29646903	+			690106_LOC690106,-36174		0.640634	1.48048	0.00150075	0.35871
peak_40710	15	31094762	31095798	+			100360696_LOC100360696,-45094		0.599369	1.50822	0.00150323	0.35871
peak_91076	5	151900916	151903144	+		366478_Pigv,-1892	688990_Trnp1,-190928;29648_Nudc,-132812;313017_Sfn,-75979;362613_Zdhhc18,-44660;366478_Pigv,-1892	297867_Arid1a,74829;362614_Gpn2,94458;362615_Gpatch3,104460	-0.333556	3.21514	0.00149907	0.35871
peak_75860	3	124463087	124464396	+			102552722_LOC102552722,-150931;113910_Prnd,-78831;24686_Prnp,-51521	311437_Rassf2,145871	-0.569732	1.71423	0.00150693	0.358873
peak_10573	1	226532616	226533070	+			309207_Dagla,-178904;64470_Ddb1,-124491;361729_Cyb561a3,-87863;102554522_LOC102554522,-66913;365407_Cpsf7,-39329;309208_Lrrc10b,-30696;252958_Ppp1r32,-4713	361726_Sdhaf2,39344;103691286_LOC103691286,66650;361727_Tmem216,73347;59267_Syt7,96800;361728_Tmem138,97841;361730_Tkfc,124628	0.801167	0.732641	0.00152127	0.361563
peak_36403	14	63754727	63756253	+					-0.374551	3.12878	0.00152598	0.361958
peak_23991	11	79552236	79553237	+	288010_Lpp,274621			100365839_LOC100365839,4571	0.669454	1.19669	0.0015435	0.365386
peak_24005	11	79737690	79738883	+	288010_Lpp,88975		106455137_Lppos,-88845	288010_Lpp,88975;100365839_LOC100365839,190025	0.513555	2.06272	0.00155065	0.366347
peak_62862	2	114288174	114289150	+	294917_Tnik,303575				-0.483113	1.94092	0.00156702	0.36948
peak_29707	13	34941290	34942207	+	304729_Gli2,106965			304729_Gli2,106965	0.739356	1.08368	0.0015732	0.36998
peak_88529	5	101377653	101378487	+	298186_Ttc39b,27202		103692397_LOC103692397,-189226;362537_Snapc3,-148104	298186_Ttc39b,27202;108350992_LOC108350992,148005	-0.569401	1.51056	0.00157536	0.36998
peak_97920	6	123381859	123384516	+	314374_Foxn3,193203		102550560_LOC102550560,-193334	102550790_LOC102550790,26480;314374_Foxn3,193203	-0.358078	3.09043	0.00158084	0.370534
peak_40458	15	27897933	27898642	+			305837_Ttc5,-181963;498492_Ccnb1ip1,-161405;29536_Rmrp,-158688;108352909_LOC108352909,-129870;305843_Ang,-124284;56759_Rnase4,-119398;64523_Tep1,-99094;100362676_Klhl33,-78125;108352908_LOC108352908,-65704;290028_Osgep,-48067;364298_Tmem55b,-41934	290029_Pnp,22050;79116_Apex1,47990;364302_Rnase12,94402;290027_Parp2,158517	-0.623341	1.37421	0.00158906	0.371727
peak_118736	X	156398914	156400728	+			309295_Ikbkg,-118868;293860_Flna,-60057;363522_Dnase1l1,-28793;309280_Plxna3,-19481	25183_Gdi1,6668;83615_Atp6ap1,14325;102548378_LOC102548378,19479;363521_Taz,28733;81764_Rpl10,39733;293863_Lage3,43538;25437_Emd,55130;293864_Ubl4a,57995;501665_Slc10a3,63529;501664_Fam3a,79227;24377_G6pd,124114;690348_LOC690348,171455	-0.339943	3.38663	0.00159389	0.372126
peak_12611	1	278982216	278983202	+	307992_Atrnl1,436103				0.563156	1.57256	0.00159837	0.372439
peak_2509	1	55251576	55252122	+					-0.631207	1.28331	0.00163926	0.376053
peak_26250	12	22775407	22776352	+			29461_Vgf,-94777;102551204_LOC102551204,-89931;685612_Col26a1,-58514;288583_Plod3,-48425;304388_Cldn15,-25015;288584_Fis1,-10083	100910802_LOC100910802,23010;288585_Ift22,34684;100360077_Znhit1,48764;360785_Ap1s1,110279;24617_Serpine1,134303	-0.594394	1.49699	0.0016318	0.376053
peak_49178	17	10987361	10988413	+			116657_Cplx2,-158550;24316_Drd1,-111323;25461_Hrh2,-55972	364678_Sfxn1,93806	0.71223	1.24174	0.001646	0.376053
peak_51235	17	56257723	56258968	+			307050_Mtpap,-189538	116596_Map3k8,148320	-0.508202	1.90411	0.0016369	0.376053
peak_63400	2	140607213	140608536	+	689954_Setd7,9869		689931_Mgarp,-153494;689938_Ndufc1,-142625;295037_Mgst2,-99860;108350009_LOC108350009,-50162;103691564_LOC103691564,-9772	689954_Setd7,9869;365793_Rab33b,65594;310399_Naa15,135776	-0.479944	2.11259	0.00162052	0.376053
peak_69921	20	27723763	27724082	+	365583_Dse,60900		499443_Lims1,-171899;259218_Rwdd1,-171538;309798_Gcc2,-108878;294431_Fam26e,-49946	365583_Dse,60900;100362279_Trappc3l,145495;102548545_LOC102548545,171398	-0.954078	0.263235	0.00163735	0.376053
peak_83771	4	145532529	145533101	+	312641_Fancd2,42660		362416_Rpusd3,-161537;500295_Tatdn2,-120198;502873_Prrt3,-73629;362418_Irak2,-61474;24874_Vhl,-47768;312640_Emc3,-45154;679934_Brk1,-26105	312641_Fancd2,42660;312638_Creld1,92245;297520_Il17rc,105882;362417_Il17re,119372;502872_Jagn1,132644;297522_Sec13,166476;362415_Ttll3,191470	0.888684	0.49977	0.00163054	0.376053
peak_88377	5	88669671	88670489	+			362533_Tle1,-39394		-0.644558	1.28751	0.00164301	0.376053
peak_101797	7	54117451	54119817	+			29380_Phlda1,-127643;89825_Nap1l1,-93488	500832_Bbs10,87222	0.393829	2.91195	0.00163085	0.376053
peak_103522	7	109237730	109238879	+			362925_Zfat,-30219	102551574_LOC102551574,20111	0.569854	1.85693	0.00164869	0.376053
peak_107967	8	47296441	47297237	+	367072_Arhgef12,95805		24406_Grik4,-58895	102549942_LOC102549942,44812;367072_Arhgef12,95805;315593_Tmem136,106781;116544_Pou2f3,197805	0.615635	1.41361	0.00161807	0.376053
peak_40757	15	31432868	31434182	+			685051_LOC685051,-98593;682708_LOC682708,-76519		0.658371	1.52621	0.00165644	0.376376
peak_94212	6	26191668	26193948	+			116475_Ift172,-196738;100910821_LOC100910821,-193336;362704_Bre,-55780;100363539_Mrpl33,-53170;313905_Supt7l,-47724;102548914_LOC102548914,-7069	298805_Slc4a1ap,47389;688393_Gpn1,78807;313906_Zfp512,120893;362706_Rbks,140100;25658_Gckr,191813	-0.361677	3.03795	0.00165639	0.376376
peak_40661	15	30671125	30672373	+				100360242_LOC100360242,113940;364337_Trav14s1,118263;290116_Tcrva8,122971;102552674_LOC102552674,136412	0.503538	2.00717	0.00167266	0.377546
peak_40844	15	32146496	32147373	+				102556508_LOC102556508,10285;103693854_LOC103693854,102690	0.640252	1.26197	0.00167179	0.377546
peak_86607	5	28349055	28350986	+	297911_Otud6b,0	297911_Otud6b,0	100912373_LOC100912373,-129043;362490_Tmem55a,-44531;500415_Lrrc69,-27178;297911_Otud6b,0	297911_Otud6b,0	-0.245889	4.94619	0.0016743	0.377546
peak_96860	6	99911073	99912038	+	64511_Fntb,27114		314251_Sptb,-127884;29326_Gpx2,-67828;299156_Rab15,-40753	64511_Fntb,27114;299154_Churc1,93634;60661_Max,99422	0.60711	1.37814	0.00166664	0.377546
peak_44772	16	10567640	10568949	+			306288_Mmrn2,-158603;24399_Glud1,-92537;29471_Npy4r,-76934;306284_Gprin2,-32935	306285_Syt15,13504;364514_Fam35a,92579;306283_Anxa8,150466;64347_Sncg,157699	-0.459391	2.16585	0.00167888	0.377863
peak_40759	15	31440535	31440897	+			685051_LOC685051,-91878;682708_LOC682708,-69804		0.989989	0.0725278	0.00169308	0.380338
peak_40782	15	31573379	31575010	+			108353020_LOC108353020,-110670;102555014_LOC102555014,-101245	685051_LOC685051,40604;682708_LOC682708,62678	0.553725	2.02389	0.00169767	0.380649
peak_106102	7	144074379	144078973	+	363005_Pcbp2,0	363005_Pcbp2,0	300259_Aaas,-117711;300260_Sp7,-106891;363006_Tarbp2,-42715;363005_Pcbp2,0	363005_Pcbp2,0;363004_Prr13,9448;29530_Amhr2,22177;25579_Map3k12,41333;60337_Npff,48900;24790_Sp1,60206;315333_Atf7,144490;300258_Myg1,144717;300257_Pfdn5,149717;315330_Espl1,177489;315329_Mfsd5,192379;171082_Atp5g2,193605	-0.233276	4.87456	0.00171348	0.383472
peak_25463	12	11515847	11533865	+	690516_Smurf1,82032			690516_Smurf1,82032;288471_Trrap,93698	0.219613	6.08519	0.00172399	0.38384
peak_41813	15	49068868	49069687	+	305974_Scara5,0	305974_Scara5,0	100362548_Elp3,-63794;305974_Scara5,0	305974_Scara5,0	0.614841	1.25576	0.00172012	0.38384
peak_44477	16	6345961	6346411	+	29716_Cacna1d,58611		361109_Dcp1a,-196004	29716_Cacna1d,58611	0.811297	0.755606	0.00172482	0.38384
peak_35788	14	44773670	44774664	+			498365_Tmem156,-114238;684970_LOC684970,-15449;305349_Wdr19,-6550	100910864_LOC100910864,30350;102556650_LOC102556650,83560;305351_Klhl5,92411;89809_Rfc1,146142	0.506024	2.02873	0.00173434	0.385237
peak_100638	7	24136829	24137598	+	314675_Btbd11,176820		299687_Ascl4,-187229;362856_Pwp1,-132055	314675_Btbd11,176820;170820_Prdm4,176897	-0.678335	1.01236	0.00174746	0.386268
peak_109517	8	68661093	68662190	+	25631_Smad3,16159		300776_Iqch,-135080	25631_Smad3,16159;171435_Aagab,135030	0.57479	1.54717	0.00174342	0.386268
peak_118533	X	124925694	124927296	+	302499_C1galt1c1,0	302499_C1galt1c1,0	24944_Lamp2,-159615;302502_Cul4b,-55365;302499_C1galt1c1,0	302499_C1galt1c1,0;302500_Mcts1,31425	-0.281704	4.11417	0.00174873	0.386268
peak_105578	7	138724535	138724858	+	315283_Pced1b,17109		102547634_LOC102547634,-139176;300186_Amigo2,-17314	315283_Pced1b,17109	-0.738733	0.847685	0.00175694	0.386644
peak_113255	9	14208381	14209372	+			316205_Lrfn2,-193021		0.561391	1.81	0.00175588	0.386644
peak_53043	18	4743429	4744161	+					-0.693366	1.21418	0.00176261	0.387175
peak_66025	2	207259895	207260880	+		691123_Fam19a3,-933	102547750_LOC102547750,-94774;295344_St7l,-89771;295342_Rhoc,-10812;295341_Ppm1j,-2427;691123_Fam19a3,-933	310756_Mov10,40365;691149_Capza1,89932;25027_Slc16a1,151343;116466_Wnt2b,196214	-0.659932	1.26181	0.00177524	0.387798
peak_67412	2	248908106	248909517	+			108350125_LOC108350125,-198660;207122_Pkn2,-67371	108350126_LOC108350126,123794;81673_Gtf2b,198673	0.457685	2.7666	0.00177417	0.387798
peak_75935	3	125311694	125312050	+			366196_Crls1,-191588;296178_Mcm8,-158449;24259_Chgb,-116000;362219_Gpcpd1,-98096;108350467_LOC108350467,-65345;681292_LOC681292,-6632	311441_Trmt6,158363	0.914954	0.372342	0.00177461	0.387798
peak_55859	18	73927678	73928656	+			307251_Rnf165,-54432	307249_RGD1308601,130962	-0.528896	1.68283	0.00178004	0.388133
peak_87752	5	69904827	69905698	+	313210_Abca1,77344			313211_Nipsnap3b,71627;313210_Abca1,77344;103692353_LOC103692353,135215	-0.535626	1.71769	0.00178575	0.388666
peak_87353	5	59492518	59493477	+	83800_Clta,1829	83800_Clta,1829		83800_Clta,1829;114711_Gne,59944;679819_Glipr2,77103;313488_Reck,143950	0.526287	1.65945	0.00179077	0.389046
peak_74423	3	83148202	83149810	+			84013_Hsd17b12,-99737	311224_Ttc17,156812;362170_Api5,186243	-0.473186	2.01967	0.00179729	0.38975
peak_19792	10	106264711	106267613	+	83788_Sept9,56403		102547461_LOC102547461,-145579;103693480_LOC103693480,-76281	83788_Sept9,56403;360668_Sec14l1,198999	0.323612	3.36474	0.0018186	0.392222
peak_28361	12	48460474	48460910	+			103691493_LOC103691493,-183997;304582_Sart3,-167288;304579_Usp30,-143894;304581_Tmem119,-137588;363930_Selplg,-116995;114027_Dao,-86827;501841_Coro1c,-20831	304580_Ssh1,57290;288740_Iscu,166387;171442_Svop,168202	0.85305	0.571467	0.00181692	0.392222
peak_48460	17	1786591	1787430	+	361195_Cdc14b,10302		117182_Hsd17b3,-175846;364666_Cdk20,-148470;290959_Slc35d2,-136857;306695_Zfp367,-114570	361195_Cdc14b,10302;498685_Aaed1,42581;25697_Ctsl,91836;361196_Habp4,107030;100910660_LOC100910660,122554	0.588765	1.57932	0.00181286	0.392222
peak_24018	11	79895510	79897040	+			288010_Lpp,-67652	106455137_Lppos,67782	0.428991	2.71635	0.00182568	0.393036
peak_1134	1	32843827	32845257	+	307449_Mcc,20837164		306655_Irx4,-198676		0.524291	2.17082	0.00183809	0.393556
peak_2293	1	53239927	53241426	+	117269_Rps6ka2,20581		683722_Fgfr1op,-87055	117269_Rps6ka2,20581;292306_Rnaset2,65048	-0.42566	2.44783	0.00184134	0.393556
peak_27239	12	37511248	37511782	+	304469_Rilpl1,20928		288654_Mphosph9,-188500;360804_Cdk2ap1,-156587;117252_Dnah10,-145990;116455_Atp6v0a2,-113015;689779_Tctn2,-83992;304470_Sbno1,-81910;288651_Gtf2h3,-67221;100362764_Ddx55,-42313;288652_Rilpl2,-33136;65165_Tmed2,-30904	304469_Rilpl1,20928;360803_Snrnp35,27041;64514_Eif2b1,67112;689820_Kmt5a,69401;498179_RGD1563482,171212;108348169_LOC108348169,187951	0.727117	0.947469	0.00183761	0.393556
peak_102590	7	76999386	77001132	+			102550687_LOC102550687,-161432;117060_Ubr5,-91945	103692890_LOC103692890,61147;81813_Klf10,160964	0.463095	2.21184	0.00183459	0.393556
peak_2228	1	52592018	52592915	+			63885_Pde10a,-47570		0.611716	1.37441	0.00185039	0.394074
peak_96069	6	72605161	72605566	+			114520_Strn3,-142485;362736_Hectd1,-8876	366618_Ap4s1,143184;362737_Heatr5a,144636;366619_Dtd2,181269	0.85638	0.482098	0.00184909	0.394074
peak_89202	5	124014934	124015609	+	266729_Dab1,860574				0.620362	1.2798	0.00185839	0.395068
peak_62379	2	94222948	94224027	+			310233_Zfp704,-153032;64019_Pag1,-42077	108349978_LOC108349978,77579;102556687_LOC102556687,148062	0.541072	1.73665	0.00186733	0.396262
peak_49429	17	14915586	14916495	+			689316_LOC689316,-135890	361219_Fbxw17,178140	-0.564153	1.52621	0.00187982	0.3982
peak_23325	11	69029238	69034436	+	288057_Mylk,225603		64532_Adcy5,-186786;288058_Hacd2,-43603;102551408_LOC102551408,-39215		0.282031	4.15887	0.00189945	0.401642
peak_108566	8	53093078	53095102	+	353227_Zbtb16,51663		300691_Nnmt,-154906	353227_Zbtb16,51663;79246_Htr3a,128776	0.492994	2.17749	0.00190302	0.401683
peak_99373	6	144973878	144976025	+	29714_Ptprn2,589105				0.36044	3.05921	0.0019081	0.402041
peak_40891	15	33073681	33077330	+	81707_Mmp14,0	81707_Mmp14,0	290206_Psmb11,-190083;192275_Dad1,-185748;64626_Rem2,-43943;305880_Lrp10,-30376;102550180_LOC102550180,-25161;83509_Slc7a7,-13948;81707_Mmp14,0	81707_Mmp14,0;361037_Mrpl52,4202;691393_Oxa1l,68724;364382_Prmt5,88563;305882_Haus4,116550;85265_Ajuba,141126;498514_RGD1565222,173279;364380_Abhd4,185448;29425_Psmb5,186304	-0.291302	3.74375	0.00192461	0.403112
peak_48088	16	83847589	83848202	+	29376_Irs2,23074		102554419_LOC102554419,-151472;102554055_LOC102554055,-39901;108348432_LOC108348432,-37110	29376_Irs2,23074	0.663034	1.01943	0.00192675	0.403112
peak_88489	5	100634250	100634817	+	29227_Nfib,13145		100910558_LOC100910558,-15695	29227_Nfib,13145	0.67984	1.02812	0.00192346	0.403112
peak_118403	X	111854874	111856998	+			363502_Mid2,-162899	29562_Prps1,56641;83514_Tsc22d3,87695;315916_Frmpd3,165287	0.346191	3.48869	0.00192597	0.403112
peak_40583	15	29734257	29734636	+			690106_LOC690106,-124493		0.936248	0.271492	0.00193156	0.403408
peak_47170	16	70833850	70836326	+	25318_Fnta,0	25318_Fnta,0	290829_Ash2l,-174989;306547_Thap1,-168019;364654_Rnf170,-123703;361165_Hgsnat,-40231;306549_Pomk,-18499;25318_Fnta,0	25318_Fnta,0;306548_Hook3,123503	-0.253221	4.48864	0.00195147	0.406851
peak_101200	7	34675991	34676884	+			680737_Snrpf,-190957	64370_Metap2,112572;299737_Ntn4,142448	-0.476313	1.86859	0.00195997	0.407908
peak_51767	17	71585254	71586046	+					0.624192	1.41948	0.00196437	0.408108
peak_40744	15	31383839	31384284	+			685051_LOC685051,-148491;682708_LOC682708,-126417		0.84346	0.536792	0.00197187	0.408239
peak_98969	6	135924961	135926079	+			170577_Mark3,-114878;113960_Cdc42bpb,-94817;108348073_Eif5,-76883	366733_Diras3,14126;102554678_LOC102554678,20885;299339_Tnfaip2,34092;299338_Exoc3l4,58829;500724_RGD1560608,68743;102554517_LOC102554517,114693	0.485743	1.97634	0.00196992	0.408239
peak_62566	2	104000545	104001314	+			103691514_LOC103691514,-169066;294948_Armc1,-20938;311403_Mtfr1,-4382	81744_Pde7a,132787	-0.564538	1.54829	0.00197891	0.408274
peak_75937	3	125321814	125323472	+	681292_LOC681292,3132		366196_Crls1,-180166;296178_Mcm8,-147027;362219_Gpcpd1,-108216;24259_Chgb,-104578;108350467_LOC108350467,-75465	681292_LOC681292,3132;311441_Trmt6,146941	0.445919	2.30127	0.00197612	0.408274
peak_37489	14	83723855	83725815	+	289733_Pla2g3,0	289733_Pla2g3,0	289736_Morc2,-163323;29524_Limk2,-81859;360967_Rnf185,-38582;498398_Selm,-26578;289733_Pla2g3,0	289733_Pla2g3,0;171088_Inpp5j,16201;289734_Smtn,51056;100125371_Tug1,159976;305472_Pik3ip1,164458	0.403248	2.47937	0.00198391	0.408597
peak_102967	7	94603421	94605223	+			314979_Deptor,-189938;100360868_H3f3c,-172436;84050_Enpp2,-40335	170844_Taf2,150701;299933_Dscc1,169564;299934_LOC299934,186009	-0.366202	3.08313	0.00200171	0.411549
peak_32183	13	84497199	84504017	+	685277_Ildr2,23008		498267_Dusp27,-164300;360874_Tada1,-84570;364039_Mael,-45059;103693676_LOC103693676,-29261	685277_Ildr2,23008;304941_Pogk,115025	-0.255667	4.7035	0.00200673	0.411869
peak_92091	5	161320318	161322214	+	313672_Kazn,408299			102554076_LOC102554076,69144	0.348062	3.22856	0.00201774	0.413414
peak_98451	6	129637216	129638367	+	314417_Papola,28148		362779_Vrk1,-197421;102551116_LOC102551116,-153122;314415_Atg2b,-117617	314417_Papola,28148;314416_Ak7,98568;362778_Gskip,124266	0.477665	1.94126	0.00202844	0.414891
peak_8522	1	193277483	193279319	+	63994_Arhgap17,49106		361643_Lcmt1,-56310	63994_Arhgap17,49106;252854_Slc5a11,126267;368120_Zkscan2,180436	0.434407	2.36133	0.00205154	0.418895
peak_51214	17	55617634	55618638	+			361256_Svil,-191667	498764_RGD1562037,91100	0.537272	2.05463	0.00205975	0.41938
peak_109512	8	68598959	68600097	+	25631_Smad3,78252		300776_Iqch,-72946	171435_Aagab,72896;25631_Smad3,78252	0.464062	2.15826	0.00206153	0.41938
peak_117537	X	11834335	11835153	+					0.793566	1.02082	0.0020645	0.41938
peak_1898	1	47131804	47133462	+			499015_Serac1,-153540;102551377_LOC102551377,-127817;499017_Sytl3,-83526;502228_Tmem181,-28932	83462_Dynlt1,80323;499016_Tulp4,128876;502227_Gtf2h5,153459;54319_Ezr,197950	0.424824	2.47958	0.00207531	0.419424
peak_76253	3	137623652	137623992	+	25121_Pcsk2,4761			25121_Pcsk2,4761;100361436_LOC100361436,8975	-0.988957	0.101338	0.0020749	0.419424
peak_91021	5	151435755	151438209	+	313022_Map3k6,76	313022_Map3k6,76	24782_Slc9a1,-134913;266769_Gpr3,-38121	313022_Map3k6,76;297872_Sytl1,21661;313021_Tmem222,35541;100359977_Cd164l2,37957;313020_Wdtc1,98620;313024_Wasf2,116373	0.321905	3.44262	0.00207017	0.419424
peak_46264	16	48053502	48054809	+	306459_Stox2,58947		502084_Rwdd4,-178581	306459_Stox2,58947;290746_Trappc11,178509	0.455408	2.22922	0.00208518	0.420037
peak_54371	18	37997923	37998737	+	307479_Jakmip2,89793		25418_Dpysl3,-178576	307479_Jakmip2,89793	-0.559669	1.62284	0.00208541	0.420037
peak_79969	4	32017084	32017733	+				680532_Shfm1,69867	0.533209	1.53567	0.00209003	0.420256
peak_72430	3	15019442	15020613	+	192126_Dab2ip,130179			192126_Dab2ip,130179	0.448919	1.98504	0.0020954	0.420556
peak_84125	4	149217091	149217969	+			24772_Cxcl12,-43075		0.533542	1.5633	0.00209861	0.420556
peak_109379	8	66358253	66358957	+				84424_Tle3,61744	0.574102	1.46963	0.00210524	0.421176
peak_51680	17	70024576	70025563	+			191574_Akr1c14,-197451;361267_Akr1cl,-162483	307098_Net1,32790;498791_Ucn3,64697	0.53746	1.68512	0.00210969	0.421356
peak_22438	11	48218756	48219505	+					-0.589675	1.21743	0.00211877	0.42246
peak_109882	8	74072342	74072983	+					0.696978	1.15663	0.00212774	0.423539
peak_4014	1	89336364	89337869	+		102554355_LOC102554355,1923	292792_Tmem147,-156549;361549_Lgi4,-153719;66020_Gapdhs,-141017;100909893_LOC100909893,-61150;308501_Cd22,-6462	102554355_LOC102554355,1923;29409_Mag,23036;81817_Usf2,45136;64355_Lsr,61172;361548_Dmkn,121098;292793_Sbsn,133837;60338_Fxyd5,136581;63848_Fxyd7,146200;58971_Fxyd1,150410;116831_Fxyd3,172277;24216_Atp4a,173664	0.479598	2.27586	0.00213648	0.424231
peak_6567	1	156956529	156958168	+	64053_Dlg2,2040255				0.509482	2.02294	0.00214603	0.424231
peak_25653	12	13736020	13737215	+	678726_Fbxl18,7865		304302_Tnrc18,-70604;683788_Fscn1,-67425	678726_Fbxl18,7865;81822_Actb,20177;108352424_LOC108352424,70394;288499_Slc29a4,187296	0.499096	1.85653	0.00215524	0.424231
peak_40374	15	25293576	25295435	+	361030_Tmem260,0	361030_Tmem260,0	361030_Tmem260,0	361030_Tmem260,0;102554609_LOC102554609,139245	-0.257081	4.06124	0.00214743	0.424231
peak_40666	15	30741034	30742812	+				100360242_LOC100360242,183849;364337_Trav14s1,188172;290116_Tcrva8,192880	0.446257	2.36769	0.00214804	0.424231
peak_88226	5	79358295	79359755	+			362530_Akna,-125925;313255_Whrn,-41089;298104_Tmem268,-21232;298103_Atp6v1g1,-7908		-0.371854	2.72643	0.00215621	0.424231
peak_89714	5	135238643	135239697	+	313819_Mast2,45640		313519_Gpbp1l1,-159229;298439_Ipp,-112070	313819_Mast2,45640;619582_Tmem69,157894;60664_Pik3r3,168671	-0.488521	1.82532	0.00215364	0.424231
peak_2383	1	53955903	53958299	+			26955_Afdn,-93985	108348488_LOC108348488,32925;103690979_LOC103690979,114555	0.341296	3.14822	0.00218566	0.424745
peak_54316	18	37130975	37133020	+	60660_Ppp2r2b,288363				-0.376258	2.58516	0.00217059	0.424745
peak_55659	18	71237615	71239126	+	291433_Dym,241541		81516_Smad7,-156704		0.467636	2.22241	0.00218742	0.424745
peak_77227	3	154677300	154678309	+			362256_Snhg11,-184408;499935_Tti1,-170345;29469_Lbp,-107923;56083_Tgm2,-50043	311592_RGD1563354,37952;311591_Rprd1b,170271;100911534_LOC100911534,172870	0.57669	1.59823	0.00218731	0.424745
peak_85947	5	2956870	2957146	+			297756_LOC297756,-153015;297758_Terf1,-74139	297757_Sbspon,143866	0.68627	1.03192	0.00217548	0.424745
peak_98381	6	128630419	128634172	+			299284_Dicer1,-177185;362776_Glrx5,-116331;299285_Clmn,-63152	299356_Syne3,81889;100912305_LOC100912305,116256	0.289172	3.65749	0.00217136	0.424745
peak_103520	7	109208324	109210072	+		362925_Zfat,-813	362925_Zfat,-813	102551574_LOC102551574,48918	0.514717	1.99971	0.00217458	0.424745
peak_117694	X	20869688	20870480	+	317423_FAM120C,387888		317425_Phf8,-193007;683684_Fam156b,-60393;100359832_Fam104b,-20016		0.599335	1.39441	0.00217745	0.424745
peak_16505	10	59151122	59152266	+			679629_Smtnl2,-178102;303292_Ankfy1,-107689;100270678_Spns2,-101640;64631_Ube2g1,-21002	60571_Mybbp1a,150722	-0.463168	2.22254	0.00222713	0.429649
peak_28937	13	7698036	7698629	+					-0.579777	1.30888	0.00222362	0.429649
peak_71121	20	55568244	55568606	+			309888_Sim1,-22204		0.903333	0.319968	0.00221923	0.429649
peak_86799	5	39803495	39804907	+			313115_Ufl1,-152601		-0.402357	2.49518	0.00222008	0.429649
peak_104535	7	122317767	122318758	+	315151_Mkl1,84903		83567_Mchr1,-138088	315151_Mkl1,84903;362963_Sgsm3,114269;100362980_LOC100362980,157952;315150_Adsl,160566;108351518_LOC108351518,165183	0.53936	1.71579	0.00223592	0.430645
peak_70026	20	29355458	29356365	+	365567_Micu1,70625		294560_Mcu,-156234;294513_Dnajb12,-89145	365567_Micu1,70625;140942_Ddit4,155017	-0.523418	1.69659	0.002257	0.433389
peak_115174	9	69918426	69918821	+			501153_Zdbf2,-133267;363241_Eef1b2,-34619;316440_Ino80d,-30951;102548599_LOC102548599,-3014	102548694_LOC102548694,22714;103690244_LOC103690244,32848;301458_Ndufs1,34361;25457_Gpr1,72589	-0.887674	0.326372	0.00225746	0.433389
peak_40679	15	30826335	30828300	+					0.380401	2.79439	0.00226438	0.434017
peak_102266	7	70480354	70483006	+	500847_Dtx3,0	500847_Dtx3,0	362894_R3hdm2,-194220;679068_Tsfm,-160965;679247_Mettl21b,-151902;679272_March9,-131228;362893_Arhgap9,-129644;362890_Tspan31,-124799;29467_Ddit3,-95558;362891_Os9,-73219;299850_Dctn2,-72947;366909_Slc26a10,-11142;314904_Arhgef25,-3721;500847_Dtx3,0	500847_Dtx3,0;140607_Pip4k2c,15989;64828_B4galnt1,41081;314906_Kif5a,69891;362892_Mbd6,97140;299851_Mars,119419;65218_Agap2,120155;103692874_LOC103692874,124972;94201_Cdk4,134383;140589_Gli1,150165;679091_Mettl1,151884;79253_Avil,187789;100365370_Ctdsp2,196671	-0.263988	4.11957	0.00226843	0.434092
peak_9043	1	201245885	201247202	+	309025_Tacc2,105621		361659_Plekha1,-182514;293526_Ate1,-163785;293528_Nsmce4a,-135047;361658_Btbd16,-90168	309025_Tacc2,105621;499273_RGD1563285,161465	0.450029	2.32615	0.00227678	0.434352
peak_64398	2	170450306	170451109	+	310519_Slitrk3,10404		497756_Si,-148958	310519_Slitrk3,10404	-0.584995	1.40423	0.0022771	0.434352
peak_68742	20	8100230	8107863	+			361815_Rnf8,-177517;294299_Tead3,-169281;309900_Tulp1,-156629;502414_Tbc1d22b,-108234;24649_Pim1,-57560;361810_Fkbp5,-2940	81729_Rpl10a,191921	0.265885	5.38635	0.00228329	0.434835
peak_101771	7	53877005	53879966	+	314824_Osbpl8,0	314824_Osbpl8,0	366889_Zdhhc17,-161998;500832_Bbs10,-150263;314824_Osbpl8,0	314824_Osbpl8,0;108351448_LOC108351448,161966	-0.234168	5.36902	0.00228776	0.434989
peak_38321	14	103055384	103055926	+					-0.762689	0.725162	0.00232703	0.440369
peak_41692	15	47579187	47580048	+	29447_Msra,220614		683415_Prss55,-108378		-0.611343	1.31984	0.00233687	0.440369
peak_69834	20	23422752	23423533	+					-0.580768	1.26462	0.00233929	0.440369
peak_94172	6	25378659	25379482	+	192259_Plb1,127626		497811_Xdh,-167386	192259_Plb1,127626	0.72633	1.16785	0.00234199	0.440369
peak_106484	8	13633711	13634337	+	300367_Med17,200965		500947_Vstm5,-161672;315435_Panx1,-27671	102551966_LOC102551966,163457	0.787396	0.716365	0.00234137	0.440369
peak_107295	8	33532159	33532815	+			29713_Kcnj5,-68749	315532_Fli1,128296;103693036_LOC103693036,138224	0.728446	0.783517	0.00232271	0.440369
peak_116303	9	97470491	97471296	+			316616_Iqca1,-171731	102555030_LOC102555030,71806;84348_Ackr3,114610	0.650317	1.34593	0.00233268	0.440369
peak_99301	6	144501730	144504224	+	29714_Ptprn2,116957		102548847_LOC102548847,-117115	29714_Ptprn2,116957	0.383017	2.78333	0.00235253	0.441652
peak_22713	11	57925389	57925753	+	288124_Nectin3,69440			288124_Nectin3,69440	0.959595	0.160749	0.00237073	0.444288
peak_40544	15	29379269	29380627	+			684995_LOC684995,-9076		0.428468	2.18716	0.00237405	0.444288
peak_82284	4	112873594	112874564	+			297372_Mrpl19,-166324	500221_Eva1a,159571	0.584416	1.53584	0.00238085	0.444859
peak_103501	7	109111263	109113345	+	362925_Zfat,94166			362925_Zfat,94166;102551574_LOC102551574,145645	0.364509	3.03136	0.0023847	0.44488
peak_7920	1	180796778	180797561	+					-0.548487	1.90365	0.00245796	0.453346
peak_10420	1	223750764	223751480	+					-0.689062	1.1062	0.00246112	0.453346
peak_23350	11	69456890	69457903	+			288057_Mylk,-196851;288054_Ccdc14,-139993;688628_LOC688628,-97576;84009_Kalrn,-26390		0.578349	1.31198	0.00246446	0.453346
peak_23789	11	74575285	74575903	+			108352353_LOC108352353,-54912		0.579146	1.39616	0.00246274	0.453346
peak_27649	12	40762313	40766452	+	304503_Hectd4,94478		690442_Tmem116,-143508;25622_Ptpn11,-129063;360811_Naa25,-81892	114635_Trafd1,66793;304503_Hectd4,94478;117042_Rpl6,115580;117030_Erp29,142936	0.295566	3.58058	0.00244608	0.453346
peak_40549	15	29442174	29443661	+			684995_LOC684995,-71981	690106_LOC690106,166103	0.467691	2.1278	0.00246823	0.453346
peak_45117	16	18888579	18891253	+	100364350_Nwd1,53522		290614_Cherp,-177530;498599_Slc35e1,-161068;306328_Med26,-109808;108348384_LOC108348384,-88895;688495_Smim7,-84493;103693913_LOC103693913,-53997;683381_Sin3b,-28493	100364350_Nwd1,53522;306327_Tmem38a,83689;103693914_LOC103693914,177663	0.337885	3.10305	0.00246413	0.453346
peak_55138	18	60568613	60570166	+	291553_Nedd4l,176237			291553_Nedd4l,176237	0.418053	2.45898	0.00243514	0.453346
peak_63182	2	124554443	124558021	+				294981_Spry1,153754	-0.256004	4.66476	0.00245039	0.453346
peak_89116	5	122368178	122370132	+	313413_Sgip1,67763		362553_Tctex1d1,-128760	313413_Sgip1,67763	-0.337338	2.92951	0.0024663	0.453346
peak_31508	13	72458727	72461380	+	54234_Cacna1e,73612			54234_Cacna1e,73612	0.35929	2.97457	0.0024736	0.45363
peak_25099	12	5911906	5913054	+			102549494_LOC102549494,-178106;304244_Fry,-89032	102546827_LOC102546827,70653;363866_Rxfp2,165357	0.465521	1.91093	0.0024833	0.453672
peak_35312	14	36474270	36475013	+	498353_Scfd2,258268			305302_Rasl11b,79561;100912083_Dancr,190003	0.684496	1.21209	0.00248528	0.453672
peak_38246	14	100256998	100258974	+			289810_C1d,-156671;498418_Wdr92,-114155;364206_Plek,-72806;29748_Ppp3r1,-52250	364208_Cnrip1,39451;289809_Pno1,113786;364205_Fbxo48,127163	0.404537	2.86577	0.0024823	0.453672
peak_54492	18	41762708	41763097	+					-0.96225	0.173459	0.00250031	0.455717
peak_11901	1	263805980	263807459	+			681458_LOC681458,-160697;309362_Dnmbp,-87196;365466_Cpn1,-43222	293939_Erlin1,38303;309361_Chuk,76895;365465_Cwf19l1,102792;293938_Bloc1s2,113530	0.501967	1.95805	0.00252995	0.459708
peak_40780	15	31549707	31555015	+			108353020_LOC108353020,-130665;102555014_LOC102555014,-121240	685051_LOC685051,16932;682708_LOC682708,39006	0.329321	4.21144	0.00252939	0.459708
peak_2130	1	51063680	51071553	+				499022_Qk,80033	-0.28123	5.03842	0.00255607	0.462339
peak_78314	3	171504231	171505027	+			311676_Pmepa1,-161569		0.488072	1.93362	0.00255134	0.462339
peak_79312	4	8133027	8134292	+	296753_Srpk2,139002			311968_Kmt2e,121286;296753_Srpk2,139002;108350650_LOC108350650,165860	-0.484294	1.90584	0.0025561	0.462339
peak_9083	1	201511303	201513445	+	65164_Htra1,12236			65164_Htra1,12236;361659_Plekha1,81587;361658_Btbd16,173933	0.353812	3.02694	0.00257919	0.4651
peak_61836	2	69414351	69415663	+	29181_Cdh10,0	29181_Cdh10,0	29181_Cdh10,0	29181_Cdh10,0	-0.346009	2.90295	0.00257669	0.4651
peak_81594	4	83042284	83042792	+	685879_Jazf1,98638			685879_Jazf1,98638	0.765095	0.63358	0.00258377	0.46522
peak_40536	15	29352822	29353333	+				684995_LOC684995,16860	0.697914	0.970871	0.0025941	0.465668
peak_108570	8	53109483	53111027	+	353227_Zbtb16,35738		315639_Usp28,-184161;300691_Nnmt,-171311	353227_Zbtb16,35738;79246_Htr3a,112851	0.486118	2.20734	0.00259357	0.465668
peak_867	1	24555492	24557105	+	307449_Mcc,12548829		108349468_LOC108349468,-26354		0.436631	2.33536	0.00261603	0.468191
peak_118159	X	73998436	74000361	+	317247_Nap1l2,0	317247_Nap1l2,0	302405_Pabpc1l2a,-102694;317247_Nap1l2,0	317247_Nap1l2,0;100361639_RGD1562521,48457;108353294_LOC108353294,107379;108349232_LOC108349232,196681	-0.292055	3.59601	0.00261509	0.468191
peak_12360	1	274281985	274283213	+			287768_Smndc1,-174847;309544_Rbm20,-108719;29486_Smc3,-26907	171109_Dusp5,36801	-0.470607	2.19324	0.00262333	0.468792
peak_40533	15	29341240	29342184	+				684995_LOC684995,28009	0.584881	1.54821	0.00262902	0.469033
peak_84056	4	147868734	147869052	+	312652_Plxnd1,25118		28298_Rpl32,-149690;680899_Efcab12,-125392;680915_Mbd4,-112272;680385_LOC680385,-60446	312652_Plxnd1,25118;24717_Rho,36598;312651_Ift122,112160;312654_Tmcc1,179800;192226_Cand2,182247	0.828744	0.346384	0.00263258	0.469033
peak_26344	12	23839348	23842005	+	24471_Hspb1,0	24471_Hspb1,0	288591_Tmem120a,-147591;360792_Styxl1,-112558;304591_Dtx2,-111754;24471_Hspb1,0	24471_Hspb1,0;56010_Ywhag,49801;685890_Srrm3,83788;304401_Ssc4d,86525;81829_Mdh2,112401;29441_Por,175058	0.334797	3.17269	0.00265136	0.469564
peak_44554	16	7050925	7051651	+	306252_Nek4,15923		290558_Nt5dc2,-160837;306254_Pbrm1,-52063;50693_Itih3,-43637;306253_Glt8d1,-30799	306252_Nek4,15923;290555_Spcs1,30306;290556_Gnl3,51867;54404_Itih4,80558;290553_Mustn1,88188;361110_Tmem110,147713;361111_Smim4,158867;100363145_Stab1,199283	0.675611	0.876714	0.00264584	0.469564
peak_53257	18	14013227	14017755	+	307553_Nol4,0	307553_Nol4,0	307553_Nol4,0	307553_Nol4,0	-0.231309	5.21754	0.00264322	0.469564
peak_100494	7	22511136	22512173	+			100909777_LOC100909777,-60891;102555256_LOC102555256,-4648	103692804_LOC103692804,198440	-0.485023	1.91617	0.00264833	0.469564
peak_10215	1	221135655	221136927	+			192218_Kat5,-161059;361710_Sipa1,-116835;689625_Slc25a45,-99890;309167_Pcnx3,-93696;309169_Ehbp1l1,-51232;309170_Fam89b,-48206;689397_Sssca1,-46069;293684_Scyl1,-5987	83838_Ltbp3,36500;309168_Map3k11,92536;309172_Frmd8,97040;309174_Tigd3,115357;361711_Dpf2,132116;309165_Rela,142885;309175_Cdc42ep2,144325;100361939_Rnaseh2c,169029;85242_Pola2,184674;361709_Ap5b1,187337	0.42135	2.21225	0.00265563	0.469619
peak_35695	14	43277001	43279350	+	305338_Apbb2,71954		29545_Uchl1,-133059	305338_Apbb2,71954	-0.38105	2.91897	0.00267792	0.472858
peak_41133	15	37382417	37384705	+	394266_Gjb2,9789			394266_Gjb2,9789;84403_Gjb6,26951	0.37375	2.73673	0.00268559	0.473508
peak_40665	15	30703379	30704396	+				100360242_LOC100360242,146194;364337_Trav14s1,150517;290116_Tcrva8,155225;102552674_LOC102552674,168666	0.568372	1.63346	0.00269528	0.474512
peak_8781	1	197981440	197985167	+	293484_Eif3c,0	293484_Eif3c,0	308983_Nfatc2ip,-180497;365367_Cd19,-159317;502367_RGD1565363,-134937;116601_Atp2a1,-106402;89817_Sh2b1,-93217;293488_Sgf29,-81807;361649_Atxn2l,-61040;499264_Apobr,-14042;293484_Eif3c,0	293484_Eif3c,0;293485_Cln3,14559;293481_Tufm,77858;83783_Sult1a1,118939;293489_Slx1b,134894;80754_Rabep2,141857;155151_Coro1a,143723;108349782_LOC108349782,176173;102551806_LOC102551806,197366	0.335398	6.09273	0.00270031	0.474695
peak_36683	14	72323592	72324568	+			103693081_LOC103693081,-143318	360949_Cpeb2,57951	-0.495256	1.76828	0.00271051	0.474747
peak_84320	4	151367668	151369947	+	312668_Cacna2d4,69120		24239_Cacna1c,-96878	680883_Lrtm2,27538;312668_Cacna2d4,69120;312670_Adipor2,110161;500305_Dcp1b,118014;282582_Wnt5b,146947;108350846_LOC108350846,189217	-0.402821	2.685	0.00271259	0.474747
peak_105735	7	140766455	140766911	+	300220_C1ql4,4504		363000_Prpf40b,-192041;300215_Lmbr1l,-165658;500929_Tuba1b,-148734;64158_Tuba1a,-125502;300221_Spats2,-39818;102546594_LOC102546594,-24345;27150_Kcnh3,-22076;362998_Dnajc22,-14765	300220_C1ql4,4504;300219_Troap,7879;24688_Prph,24049;300218_Tuba1c,50342;102556302_LOC102556302,125410;300222_Mcrs1,152323;102556368_LOC102556368,165510	-0.671948	1.06625	0.00270557	0.474747
peak_65815	2	203394728	203396986	+	310727_Cd101,16908		295324_Ttf2,-43976	310727_Cd101,16908;295323_Trim45,92890;29602_Ptgfrn,97405	0.349213	3.19132	0.00272429	0.476094
peak_13287	10	8551155	8552156	+	302920_Rbfox1,1885622				0.513729	1.77009	0.00273641	0.477509
peak_78183	3	167963800	167964817	+	246755_Bcas1,68645		100366237_Pfdn4,-159817	246755_Bcas1,68645	0.49085	1.81586	0.00274113	0.477632
peak_108573	8	53132496	53133588	+	353227_Zbtb16,13177		300691_Nnmt,-194324;315639_Usp28,-161600	353227_Zbtb16,13177;79246_Htr3a,90290	0.514314	1.83303	0.00274687	0.477932
peak_6543	1	156438448	156438765	+	680270_Ccdc83,70748;64053_Dlg2,1522174;361604_Sytl2,1901856		108349816_LOC108349816,-176312;293112_Crebzf,-141557	680270_Ccdc83,70748;293113_Tmem126a,155343;293114_Tmem126b,176228	-0.810702	0.415774	0.00275597	0.478114
peak_87917	5	74103118	74103783	+	500464_Epb41l4b,88492		298020_Tmem245,-116516;366376_Frrs1l,-73737	500464_Epb41l4b,88492	0.591969	1.27457	0.00275505	0.478114
peak_2388	1	53988595	53989256	+			26955_Afdn,-126677	108348488_LOC108348488,65617;103690979_LOC103690979,147247	0.602423	1.29011	0.00279548	0.480758
peak_61461	2	52431922	52432891	+	29637_Hmgcs1,4571		310378_Nnt,-148827;100363314_LOC100363314,-98178	29637_Hmgcs1,4571;310376_Nim1k,61246;499532_Tmem267,75473;310377_RGD1306227,98526;310375_Zfp131,99206;365684_Paip1,131001	-0.582059	1.52587	0.00279028	0.480758
peak_79307	4	8114004	8115816	+	296753_Srpk2,119979			296753_Srpk2,119979;311968_Kmt2e,139762;108350650_LOC108350650,146837	-0.404018	2.51711	0.00278802	0.480758
peak_84645	4	157755458	157757081	+			25625_Tnfrsf1a,-107824;25122_Scnn1a,-77258;24383_Gapdh,-75136;362438_Ncapd2,-49555;297602_Tapbpl,-12259	25624_Vamp1,28517;297601_Mrpl51,49668;297604_Ltbr,72210;362437_Iffo1,96343;314969_Nop2,108699;100362241_Plekhg6,140086;117535_Chd4,142927;500317_Lpar5,174458;500316_Acrbp,191468	0.487733	2.15898	0.00279197	0.480758
peak_89864	5	136999898	137000528	+	313539_Kdm4a,13874		500536_Hyi,-188912;64445_St3gal3,-34256	313539_Kdm4a,13874;360406_Ptprf,112402	0.744257	0.774823	0.00278931	0.480758
peak_92675	5	168175911	168179854	+	362665_Camta1,837441		117287_Park7,-171187;78962_Per3,-52429;29528_Vamp3,-39283	500590_Tnfrsf9,166666	-0.271784	3.81145	0.00277759	0.480758
peak_16527	10	59579225	59582327	+	25505_P2rx1,12957		287479_Shpk,-183001;360564_Tax1bp3,-161029;113995_P2rx5,-143111;83577_Itgae,-69997;360563_Ncbp3,-31071;60341_Camkk1,-2696	25505_P2rx1,12957;25391_Atp2a3,50376;687827_Gsg2,116071;108352105_LOC108352105,142932;287477_Emc6,161011;287478_Ctns,190148	0.34454	3.12523	0.00280232	0.481237
peak_71403	3	4006100	4008365	+			64171_Card9,-199259;362088_Snapc4,-178675;306322_Sdccag3,-171881;114089_Inpp5e,-149946;100360302_Sec16a,-115315;362090_Fam69b,-75432;25496_Notch1,-55085;245963_Egfl7,-26394	311821_Agpat2,47019;103691754_LOC103691754,50729;100911266_LOC100911266,86537;296588_Pmpca,171838	0.374935	2.8658	0.00282115	0.483076
peak_78914	4	2786782	2788896	+	502710_Kmt2c,2704276		108350642_LOC108350642,-19817	362293_Dnajb6,75453;108350849_LOC108350849,145265	0.375954	2.68763	0.00282073	0.483076
peak_47726	16	80101026	80105629	+	116681_Dlgap2,491348				0.265907	3.81226	0.00284285	0.485392
peak_86754	5	36689246	36691208	+			29588_Pou3f2,-5890	102553820_LOC102553820,5268;313101_Fbxl4,134185	-0.281786	3.61717	0.00284211	0.485392
peak_80501	4	56743843	56746521	+	116664_Atp6v1f,0	103692087_LOC103692087,-1805;116664_Atp6v1f,0	296953_Irf5,-57956;103692087_LOC103692087,-1805;116664_Atp6v1f,0	116664_Atp6v1f,0;362332_Flnc,32909;296952_Kcp,50357;362331_Ccdc136,69106;64366_Calu,118232;296954_Tnpo3,150789;100361568_Hilpda,196243	-0.244385	4.25412	0.00285953	0.48545
peak_95615	6	52507446	52509609	+	362726_Atxn7l1,47516		362727_Efcab10,-192695;686932_Cdhr3,-105302;102547703_LOC102547703,-47564	362726_Atxn7l1,47516	0.411867	2.66289	0.00285686	0.48545
peak_96184	6	75235592	75237278	+			100363439_Rps10l1,-192437;54702_Egln3,-159797		-0.359706	2.85004	0.0028529	0.48545
peak_118531	X	124859285	124861612	+	302502_Cul4b,8717		24944_Lamp2,-93206;302500_Mcts1,-32657	302502_Cul4b,8717;302499_C1galt1c1,64559	-0.265872	4.4389	0.00285933	0.48545
peak_83604	4	140891289	140895592	+	297504_Edem1,4645			297504_Edem1,4645;500282_Arl8b,53544;79431_Bhlhe40,187670	0.279303	4.20979	0.00286802	0.486196
peak_103984	7	117542012	117542478	+	79245_Hsf1,3489		362944_Ppp1r16a,-191524;300053_Kifc2,-180254;116684_Oplah,-147807;81859_Sharpin,-124557;362943_Adck5,-101498;362942_Slc52a2,-62560;300050_Bop1,-3670	79245_Hsf1,3489;680712_Scx,22937;84497_Dgat1,34257;366951_Scrt1,44625;100910811_Tmem249,59416;362941_Fbxl6,62476;100125385_Mroh1,96821;315094_Hgh1,107593;500896_Wdr97,121233;315093_Maf1,124369;366952_Cpsf1,129895;300047_Cyc1,132436;300051_Slc39a4,140108;300052_Vps28,145709;300046_Gpaa1,147645;300045_Exosc4,151710;366953_Tonsl,160661;108348051_LOC108348051,177292;100362155_Cyhr1,180256;100359829_S…	0.78091	0.929959	0.00287665	0.486272
peak_115081	9	67198372	67201155	+			286928_Abi2,-33457	316435_Cyp20a1,68150;363239_Raph1,169053	-0.22595	4.65429	0.00287371	0.486272
peak_50237	17	28404880	28405626	+			60327_F13a1,-99024		0.548186	1.46538	0.00288433	0.486879
peak_26851	12	30205520	30206262	+	24434_Gusb,3454		688993_Kctd7,-172163;288617_Tpst1,-93143;114205_Crcp,-44663	24434_Gusb,3454;59085_Asl,44598;360799_Nupr2,97779;288622_Zbed5,108258	0.585272	1.303	0.00289201	0.487482
peak_65405	2	196234153	196236714	+	365865_Pip5k1a,34235		58854_Psmb4,-187833;499672_Cdc42se1,-166123;108350066_LOC108350066,-94503;29744_Sema6c,-94063;102547008_LOC102547008,-72480;499671_Lysmd1,-67778;295261_Tmod4,-58276;100363361_LOC100363361,-53207;310661_Vps72,-41247;83499_Psmd4,-26584	365865_Pip5k1a,34235;310662_Scnm1,67705;310663_Tnfaip8l2,92781;81747_Pi4kb,94429;310659_Rfx5,115099;295263_Gabpb2,155800;295264_Mllt11,165392;108350065_LOC108350065,187724	0.345466	3.38646	0.00290501	0.488979
peak_38602	14	107901078	107901880	+			360990_Usp34,-158773;289831_Commd1,-141104;85252_Xpo1,-105541;102553689_LOC102553689,-34935	289833_Fam161a,116049;29374_Cct4,133686;498425_Zrsr1,150916	-0.397926	2.44849	0.00292002	0.490667
peak_99890	7	10266001	10268094	+				100912823_LOC100912823,96083;690419_Zfp709l1,168852	-0.866386	1.78076	0.00292329	0.490667
peak_2896	1	70942986	70943392	+					-0.951241	0.614682	0.0029323	0.490739
peak_46380	16	49461693	49464272	+	290753_Lrp2bp,0;361149_Ankrd37,0	361149_Ankrd37,0;290753_Lrp2bp,0	306469_Cfap97,-132664;502086_RGD1564308,-20750;361149_Ankrd37,0;290753_Lrp2bp,0	290753_Lrp2bp,0;361149_Ankrd37,0;361151_Ufsp2,20703;114108_Pdlim3,110090;306471_Snx25,132735;85333_Slc25a4,194790	-0.233097	4.92784	0.00293711	0.490739
peak_54216	18	33640898	33641702	+	291618_Kctd16,197536			291618_Kctd16,197536	-0.587869	1.36472	0.00294024	0.490739
peak_68743	20	8107941	8110769	+			294299_Tead3,-176992;361815_Rnf8,-174611;309900_Tulp1,-164340;502414_Tbc1d22b,-105328;24649_Pim1,-54654;361810_Fkbp5,-10651	81729_Rpl10a,199632	0.403048	2.73195	0.00293107	0.490739
peak_9041	1	201235317	201236299	+	309025_Tacc2,95053		361659_Plekha1,-193417;293526_Ate1,-153217;293528_Nsmce4a,-124479;361658_Btbd16,-101071	309025_Tacc2,95053;499273_RGD1563285,150897	0.542077	1.58682	0.00294633	0.491067
peak_95653	6	53974981	53978046	+	687001_Hdac9,380648				-0.270995	3.66	0.00295221	0.491357
peak_933	1	26650681	26651429	+	307449_Mcc,14644018				-0.6763	1.27993	0.00301604	0.491365
peak_6311	1	146571875	146572674	+			108349102_LOC108349102,-195637;102553298_LOC102553298,-86721;25243_Arnt2,-15438	29383_Fah,163665	0.562993	1.6025	0.00300394	0.491365
peak_17241	10	68927751	68928251	+	25364_Asic2,418972				0.751438	0.708017	0.00295834	0.491365
peak_22142	11	39576906	39577858	+				498067_RGD1565472,190080	0.566404	1.46373	0.00302164	0.491365
peak_33058	13	100539239	100542906	+	690288_LOC690288,652866		360891_Enah,-123904;89789_Lbr,-89030;690345_Srp9,-8401	102554860_LOC102554860,124258;58970_Degs1,129825;305105_Fbxo28,197822	0.269224	3.96491	0.00298787	0.491365
peak_37842	14	88217518	88218121	+					0.625078	1.17723	0.00296333	0.491365
peak_40579	15	29686149	29687850	+			690106_LOC690106,-76385		0.384854	2.9007	0.00302211	0.491365
peak_40639	15	30498761	30499867	+			100360242_LOC100360242,-57318;364337_Trav14s1,-52995;290116_Tcrva8,-48287;102552674_LOC102552674,-34846		0.588369	1.58396	0.00301227	0.491365
peak_40767	15	31476341	31480050	+			102555014_LOC102555014,-196205;685051_LOC685051,-52725;682708_LOC682708,-30651		0.351822	3.44613	0.0030018	0.491365
peak_40841	15	32108648	32109943	+			102556508_LOC102556508,-26268	103693854_LOC103693854,64842	0.436718	2.1959	0.00302255	0.491365
peak_65902	2	205067859	205070081	+	108350076_LOC108350076,101280		64521_Tspan2,-90324	108350076_LOC108350076,101280;310738_Ngf,181701	-0.308004	5.13805	0.0029726	0.491365
peak_82514	4	117580382	117581812	+			24171_Add2,-109482;113892_Nat8f3,-88067;114020_Nat8f5,-48902;102556148_LOC102556148,-2042	500236_LOC500236,71587	-0.470154	2.31475	0.0029778	0.491365
peak_92199	5	164720090	164720678	+	116552_Plod1,26393		500585_RGD1561413,-172747;362657_Mthfr,-123964;24602_Nppa,-87729;691280_LOC691280,-54635;313699_RGD1305350,-30735;64476_Mfn2,-4676	116552_Plod1,26393;295586_Clcn6,123876;298646_Agtrap,177709	0.758712	0.728938	0.00300264	0.491365
peak_92812	5	169593379	169594099	+	29738_Kcnab2,64776		64628_Hes3,-123584;691246_Rnf207,-92928;313749_Nphp4,-53482	29738_Kcnab2,64776;691589_Chd5,74167;81768_Rpl22,87229;170818_Icmt,118109;619550_Gpr153,143104	0.600794	1.24061	0.00297503	0.491365
peak_98977	6	135999908	136000176	+			113960_Cdc42bpb,-169764;366733_Diras3,-59703;102554678_LOC102554678,-52944;170577_Mark3,-40781;108348073_Eif5,-2786	102554517_LOC102554517,40596;299339_Tnfaip2,109039;299338_Exoc3l4,133776;500724_RGD1560608,143690;24264_Ckb,145662	0.785057	0.612711	0.0030043	0.491365
peak_113823	9	29458542	29460040	+			108351910_LOC108351910,-197170	316290_Ogfrl1,187863	0.428407	2.42471	0.00301218	0.491365
peak_113827	9	29572781	29573932	+			108351910_LOC108351910,-83278	316290_Ogfrl1,73971	0.518265	1.88146	0.00297666	0.491365
peak_40847	15	32152844	32154476	+				102556508_LOC102556508,16633;103693854_LOC103693854,109038	0.47148	2.29446	0.00306153	0.496344
peak_112339	8	130900051	130901114	+	301111_Ano10,29907		316122_Abhd5,-72108	301111_Ano10,29907;170837_Snrk,150245	-0.429042	2.04716	0.0030579	0.496344
peak_46159	16	44689633	44690078	+					-0.75713	0.564505	0.00308691	0.499178
peak_106674	8	22147706	22151624	+	100361294_Tyk2,0	100361294_Tyk2,0	363024_Slc44a2,-199653;84350_Dnmt1,-179211;29415_S1pr2,-151900;686505_Atg4d,-139821;100360291_Zglp1,-61260;313786_Fdx1l,-56256;25638_Pde4a,-37909;298705_Raver1,-35843;100361294_Tyk2,0	100361294_Tyk2,0;114562_Cdc37,22173;313785_Icam5,97484;117519_Keap1,108244;25464_Icam1,112419;60399_S1pr5,122084;363023_Mrpl4,126493;687183_Kri1,165425;367038_Ap1m2,185203	-0.221276	5.05849	0.00308741	0.499178
peak_6212	1	144185567	144186082	+	81921_Sh3gl3,115926		308787_Adamtsl3,-52876	81921_Sh3gl3,115926	0.626554	1.00057	0.00311607	0.50053
peak_15058	10	37564883	37567144	+			303122_RGD1310352,-189987;83529_Vdac1,-157771;287280_Skp1,-27434	363595_Tcf7,78883;287278_Cdkn2aipnl,142236	-0.304603	3.44592	0.00311457	0.50053
peak_15499	10	43486516	43487627	+	303158_Larp1,50778		100362733_Irgm2,-157881;303163_Igtp,-143462;102555634_LOC102555634,-128930;287302_Mrpl22,-114159;363603_Cnot8,-50523	691221_Faxdc2,38749;303158_Larp1,50778;691231_Gemin5,111614	0.516899	1.72768	0.00312189	0.50053
peak_34750	14	20033463	20034808	+	305253_Adamts3,167185			305253_Adamts3,167185	0.491918	1.91792	0.00312658	0.50053
peak_82288	4	112947434	112947778	+					0.864591	0.319096	0.00312741	0.50053
peak_91740	5	158573019	158574464	+	298591_Igsf21,161238		298590_Klhdc7a,-132834	298591_Igsf21,161238;108351052_LOC108351052,180059	0.511105	1.83629	0.00310739	0.50053
peak_96838	6	99707161	99707493	+	314251_Sptb,75696		64511_Fntb,-176466;299154_Churc1,-109946	314251_Sptb,75696;314249_Plekhg3,94168;29326_Gpx2,135752;299156_Rab15,162827	0.761436	0.552368	0.00312688	0.50053
peak_100367	7	20945276	20945613	+					0.805026	0.415395	0.00312947	0.50053
peak_49256	17	12142778	12145219	+			361215_Auh,-164959;114519_Nfil3,-115883	306782_Ror2,189226	0.345495	2.73477	0.00313437	0.50064
peak_97430	6	109311458	109316263	+	102548751_LOC102548751,2101		299204_Nek9,-149025;116674_Jdp2,-148647;84599_Tmed10,-106454	102548751_LOC102548751,2101;314322_Fos,11025;102549675_LOC102549675,148929	-0.222082	5.02195	0.00314832	0.502193
peak_29809	13	37405717	37407212	+	304743_Ccdc93,5262		288985_Insig2,-112999	304743_Ccdc93,5262;79247_Htr5b,85468;308490_Ddx18,128854	0.468413	1.98257	0.00316011	0.502503
peak_51588	17	66217353	66221187	+	81522_Mtr,73827			81522_Mtr,73827;291245_Actn2,176460	0.255743	4.25979	0.00315697	0.502503
peak_115896	9	92186253	92186532	+	316573_Dner,104640			316573_Dner,104640	-0.951604	0.144074	0.00316295	0.502503
peak_679	1	19375144	19376998	+	293947_Arhgap18,86141;307449_Mcc,7368481		108349500_LOC108349500,-156656	293947_Arhgap18,86141	-0.295738	3.38856	0.00317717	0.503416
peak_32455	13	88888919	88889334	+	192363_Nos1ap,54642		304960_Olfml2b,-105967;102550090_LOC102550090,-54788	192363_Nos1ap,54642	0.689347	0.830992	0.00317428	0.503416
peak_1001	1	29149357	29150353	+	307449_Mcc,17142694		498995_Ncoa7,-75374;155430_Hey2,-40817		0.546765	1.59564	0.00319766	0.503941
peak_18572	10	90185661	90186381	+			29143_Grn,-190722;303569_Rundc3a,-155652;85275_Mpp2,-154895;303564_Tmem101,-89565;287731_Lsm12,-58061;303567_Tmub2,-44047;498005_Asb16,-31598;84580_Hdac5,-15808	303565_G6pc3,51468;287734_Atxn7l3,55376;25574_Ubtf,79391;303563_Nags,101054;360636_Slc25a39,170524	-0.673666	1.18342	0.00318803	0.503941
peak_42434	15	60765115	60768413	+	498549_Akap11,0	498549_Akap11,0	498549_Akap11,0	498549_Akap11,0;361076_Dgkh,198823	-0.221166	5.20906	0.00319884	0.503941
peak_47736	16	80173131	80175296	+	116681_Dlgap2,421681				0.339942	2.89272	0.00320168	0.503941
peak_62162	2	83754130	83756604	+	114028_Ctnnd2,526883				-0.279217	3.69967	0.00320023	0.503941
peak_5802	1	137012983	137015121	+			117556_Sv2b,-170736;293024_Akap13,-74437		-0.233008	4.56328	0.00321899	0.505326
peak_82125	4	100497509	100497823	+	102549526_LOC102549526,13024;312451_Tcf7l1,162578		171347_Mat2a,-194462;691161_Sh2d6,-115300;297342_Elmod3,-32357;192152_Tgoln2,-14280	102549526_LOC102549526,13024;246298_Retsat,32144;297339_Capg,101816;312451_Tcf7l1,162578	0.931628	0.28017	0.00321521	0.505326
peak_21842	11	35633981	35634396	+				170847_Kcnj15,88796;170909_Erg,115241	-0.80691	0.474603	0.00324659	0.50766
peak_46780	16	60785081	60786506	+	102553697_LOC102553697,18898		290794_Tnks,-138587	102553697_LOC102553697,18898	0.431611	2.38212	0.00325732	0.50766
peak_62695	2	111784765	111785600	+	116647_Nlgn1,188081			116647_Nlgn1,188081	-0.498232	1.62621	0.00325466	0.50766
peak_71458	3	5657141	5659613	+	685169_Fam163b,33660		619346_Surf4,-175694;311826_Rexo4,-146233;102548484_LOC102548484,-95388;296600_Slc2a6,-81997;25699_Dbh,-49623	311827_Adamtsl2,32668;685169_Fam163b,33660;296599_Cacfd1,101334;114123_Sardh,142540;296596_Rpl7a,198156	0.357966	2.7347	0.00325949	0.50766
peak_72944	3	36811065	36811958	+			295588_Rnd3,-150338		0.531734	1.38632	0.00325606	0.50766
peak_110902	8	108757459	108758860	+	501043_Il20rb,19701		315958_Stag1,-199239	501043_Il20rb,19701;300955_Nck1,88919;315957_Slc35g2,122659	0.506562	1.76113	0.00324199	0.50766
peak_10786	1	233573544	233575125	+	81666_Gnaq,190766			81666_Gnaq,190766	-0.435269	2.4072	0.00326558	0.507944
peak_79967	4	31779571	31780657	+			362322_Slc25a13,-22565		0.55561	1.64317	0.00327263	0.508375
peak_34363	14	11098261	11098605	+	360916_Tmem150c,3606	108352712_LOC108352712,-1489	79256_Hnrnpd,-157558;305178_Hnrnpdl,-100509;108352712_LOC108352712,-1489	360916_Tmem150c,3606;102551173_LOC102551173,88744;305177_Enoph1,100194	-0.780379	0.550875	0.00329496	0.511046
peak_42758	15	71642578	71643656	+				306081_Pcdh20,135377	0.43876	2.57425	0.00330159	0.511046
peak_62133	2	83243332	83245321	+	114028_Ctnnd2,16085			114028_Ctnnd2,16085	-0.32212	3.13676	0.00330273	0.511046
peak_114353	9	44274020	44275981	+	301351_RGD1310819,33835		316342_Lipt1,-190646;367252_Mgat4a,-147074	301351_RGD1310819,33835;252923_Tsga10,180595	0.372742	2.7277	0.00333054	0.514679
peak_66073	2	207989436	207992253	+	65195_Kcnd3,65661		310764_Fam212b,-178399	65195_Kcnd3,65661;84473_Ddx20,162511	-0.275814	3.78127	0.00333603	0.514858
peak_71496	3	5969675	5971912	+	296603_Vav2,4399		114123_Sardh,-167522;362093_Wdr5,-89980;100911432_LOC100911432,-19928	296603_Vav2,4399;362092_Brd3,82555	0.368378	2.66324	0.00334289	0.515247
peak_7994	1	181243757	181245996	+					-0.390566	3.23035	0.00340272	0.516516
peak_16544	10	59697086	59698994	+	687827_Gsg2,0;83577_Itgae,44762	687827_Gsg2,0	360565_Spata22,-194070;497948_Trpv3,-130761;83810_Trpv1,-100129;287479_Shpk,-66334;360564_Tax1bp3,-44362;113995_P2rx5,-26444;687827_Gsg2,0	687827_Gsg2,0;108352105_LOC108352105,26265;287477_Emc6,44344;83577_Itgae,44762;287478_Ctns,73481;360563_Ncbp3,83688;60341_Camkk1,112063;25505_P2rx1,130818;25391_Atp2a3,168237;79251_Aspa,189250	0.312128	3.20377	0.0033717	0.516516
peak_21208	11	26616219	26617312	+					-0.483798	1.81725	0.00340817	0.516516
peak_22688	11	57250427	57252111	+	363781_Plcxd2,42771		108348057_Phldb2,-117486	363781_Plcxd2,42771	0.428126	2.36846	0.00339385	0.516516
peak_24370	11	85058360	85058796	+				303801_Lamp3,127395	-0.628315	1.02696	0.00335617	0.516516
peak_42495	15	61575934	61577247	+			85424_Elf1,-195297;100909827_Kbtbd7,-114794;686234_Mtrf1,-84753;117183_Rgcc,-11239	686240_Naa16,78418;114765_Wbp4,195269	-0.430885	2.33258	0.00337633	0.516516
peak_43961	16	177850	179018	+			689268_LOC689268,-128609		0.450147	2.15688	0.0033851	0.516516
peak_53809	18	27788202	27789599	+			307505_Ctnna1,-133630;307503_Etf1,-62508;291671_Hspa9,-38967	24330_Egr1,130299;682105_Reep2,155640;682469_Kdm3b,194379	0.407074	2.41574	0.00337646	0.516516
peak_62420	2	94838918	94839792	+			294900_Tpd52,-119940;80338_Zbtb10,-107942		0.523658	1.67089	0.00340333	0.516516
peak_73124	3	45260848	45261373	+	295625_Pkp4,49751		311051_Ccdc148,-49951	295625_Pkp4,49751	1.11701	0.499488	0.00341197	0.516516
peak_77357	3	156851289	156852248	+	311604_Zhx3,15925		102551164_LOC102551164,-123858;362261_Lpin3,-22557	311604_Zhx3,15925;25738_Plcg1,123647	0.494862	1.64091	0.00339958	0.516516
peak_88435	5	95340796	95341529	+	102554881_LOC102554881,40206			102554881_LOC102554881,40206	0.569905	1.26553	0.00339501	0.516516
peak_91807	5	159120278	159120878	+	108351053_LOC108351053,50992		298594_Rcc2,-99653;684811_Arhgef10l,-30895	108351053_LOC108351053,50992	0.6265	1.11991	0.00339999	0.516516
peak_92870	5	170555289	170557340	+				687031_Ajap1,121975	0.380366	2.58569	0.0033604	0.516516
peak_8668	1	197023134	197024005	+	308977_Il21r,26729		361645_Nsmce1,-139227;361646_LOC361646,-74616	308977_Il21r,26729;171063_Gtf3c1,74671;25084_Il4r,80791;308976_Kdm8,184674	0.590189	1.35845	0.00342821	0.51797
peak_68659	20	7574304	7574657	+	309639_Anks1a,89754		294154_LOC294154,-176716;361809_Zfp523,-176129;294297_Scube3,-143603;309638_Taf11,-89887	309641_Tcp11,82565;309639_Anks1a,89754;108349039_LOC108349039,121009;309637_Uhrf1bp1,143069;361808_Snrpc,164903;108349040_LOC108349040,178622	0.889024	0.15785	0.00343096	0.51797
peak_79782	4	26275947	26276286	+	362316_Cdk14,450380		58868_Fzd1,-194578		-0.915957	0.0981816	0.00343465	0.51797
peak_9110	1	202958558	202959128	+				691962_LOC691962,54134;309016_Wdr11,187748	0.615044	1.08634	0.00344786	0.518645
peak_89893	5	137204800	137205562	+	362573_Szt2,32822		313539_Kdm4a,-190398;362576_RGD1305347,-151215;679598_LOC679598,-145988;679583_LOC679583,-144909;360406_Ptprf,-91870;103692460_LOC103692460,-59509;679532_Elovl1,-50306;362575_Med8,-37532	500536_Hyi,15360;362573_Szt2,32822;64515_Cdc20,59369;89806_Tie1,115554	0.55016	1.44929	0.00344445	0.518645
peak_34767	14	20580811	20581898	+	84484_Slc4a4,235144				0.550864	1.56569	0.00347194	0.519938
peak_40555	15	29513227	29515654	+			684995_LOC684995,-143034	690106_LOC690106,94110	0.310406	3.70782	0.00346673	0.519938
peak_52490	17	84412764	84415177	+			307189_Nebl,-165726		0.353755	2.95327	0.00347811	0.519938
peak_67333	2	244520627	244522381	+			310909_Rap1gds1,-149644		-0.26561	4.14316	0.00347833	0.519938
peak_94818	6	37636290	37638627	+	298890_Fam49a,81123			298890_Fam49a,81123	0.368251	2.75363	0.00347409	0.519938
peak_51698	17	70357341	70360004	+			361268_Asb13,-123238;291293_Fbxo18,-39089;29662_Gdi2,-31477	307102_Ankrd16,38085;361269_Fam208b,111669;690369_Il15ra,121834;25704_Il2ra,187925	0.285366	3.70738	0.00351704	0.524405
peak_54664	18	50140885	50141823	+			102556416_LOC102556416,-98695		0.545425	1.50849	0.00351522	0.524405
peak_1770	1	46356497	46360498	+			292228_Tmem242,-26612;499014_Zdhhc14,-18309	108348585_LOC108348585,16487	-0.243359	4.21222	0.00355158	0.52823
peak_54587	18	47871291	47872048	+	307309_Sncaip,132007			307309_Sncaip,132007	-0.582317	1.22312	0.00354964	0.52823
peak_31941	13	79940039	79940338	+	171574_Dnm3,439629		360863_Suco,-138906	364032_Pigc,53207	0.942042	0.0104657	0.00355907	0.528682
peak_6417	1	152672452	152673233	+					-0.570395	1.3973	0.00357273	0.529387
peak_64578	2	178646721	178649112	+			295144_Rxfp1,-126508;310540_Fam198b,-29834;361968_Tmem144,-29627		-0.323514	3.28895	0.00357267	0.529387
peak_26002	12	17563037	17563389	+	304332_Dnaaf5,21077		25266_Pdgfa,-170752;288518_Get4,-76328;25521_Prkar1b,-51147;360773_Sun1,-29703	304332_Dnaaf5,21077;171097_Adap1,146710;304330_Cox19,167413;100314146_Mir339,194035	0.908116	0.269265	0.00357845	0.529575
peak_85917	5	2345022	2345401	+	171500_Stau2,87112			171500_Stau2,87112	0.62762	1.35313	0.00358742	0.530242
peak_34038	14	5483515	5485404	+		305135_Lrrc8b,-1511	289443_Lrrc8c,-104777;108352838_LOC108352838,-10084;305135_Lrrc8b,-1511	103690063_LOC103690063,70838	0.397982	2.50699	0.00359644	0.530256
peak_68670	20	7633547	7634455	+	309639_Anks1a,148997		25682_Ppard,-183834;309642_Def6,-153665;309638_Taf11,-149130;361809_Zfp523,-116331;294297_Scube3,-83805	309641_Tcp11,22767;108349039_LOC108349039,61211;108349040_LOC108349040,118824;309639_Anks1a,148997	0.5243	1.55774	0.00359208	0.530256
peak_23725	11	73181174	73182303	+	619382_Acap2,102208		363799_Xxylt1,-16101	619382_Acap2,102208	0.517557	1.64098	0.00360542	0.530264
peak_27041	12	35941189	35941521	+					-0.878755	0.298745	0.00360282	0.530264
peak_110472	8	94497111	94497950	+	65178_Snap91,66822		171015_Cyb5r4,-195323;363111_Ripply2,-178629;24552_Me1,-128277	65178_Snap91,66822;315866_Prss35,73482	-0.62841	1.24118	0.00361099	0.530427
peak_109688	8	71101524	71103985	+	315764_Plekho2,14981		501454_Oaz2,-112026;503214_Rbpms2,-61390;100362785_Ankdd1a,-44259	315764_Plekho2,14981;300791_Spg21,106993;103693122_LOC103693122,112212;315763_Mtfmt,149315;315762_Rasl12,185580	-0.304371	3.8042	0.00361722	0.530686
peak_74067	3	79222362	79222856	+			102555454_LOC102555454,-168254	29645_Ptprj,168100	0.627933	1.05847	0.00363916	0.533247
peak_6936	1	164120124	164120650	+	252900_Dgat2,23168		29457_Map6,-105126;308846_Uvrag,-18556	252900_Dgat2,23168;681211_Mogat2,84572;29345_Serpinh1,187656	0.599363	1.08466	0.00364578	0.53356
peak_40777	15	31531147	31531755	+		685051_LOC685051,-1020	108353020_LOC108353020,-153925;102555014_LOC102555014,-144500;685051_LOC685051,-1020	682708_LOC682708,20446	0.830246	0.631775	0.00366897	0.535318
peak_44196	16	3119891	3120446	+	306238_Ccdc66,18742		259269_Erc2,-138134	102548123_LOC102548123,9170;306238_Ccdc66,18742;680155_Fam208a,69385	0.673021	0.892232	0.00366275	0.535318
peak_90040	5	139270260	139270890	+			500540_Slfnl1,-197043;362581_Scmh1,-108366;313558_Foxo6,-42972		0.54606	1.38426	0.00367131	0.535318
peak_21412	11	30586020	30587779	+	288275_Hunk,35879		245924_Scaf4,-157947	288275_Hunk,35879	-0.37886	2.653	0.0036844	0.536032
peak_86360	5	20122198	20122730	+	362481_Tox,66991			362481_Tox,66991	0.743387	0.660525	0.00369713	0.536032
peak_96083	6	72923485	72924608	+	299008_Nubpl,31727		362737_Heatr5a,-173283;366619_Dtd2,-136650	299008_Nubpl,31727	-0.497875	1.8188	0.00369286	0.536032
peak_97946	6	123853884	123854264	+			64120_Kcnk13,-116766;314380_Tdp1,-41596		0.894449	0.28448	0.00369401	0.536032
peak_118291	X	105416554	105418761	+	363494_Gla,0;308650_Hnrnph2,0	363494_Gla,0;308650_Hnrnph2,0	367902_Armcx3,-155148;100359678_Armcx4,-78516;84383_Timm8a1,-60832;367901_Btk,-25974;308650_Hnrnph2,0;363494_Gla,0	363494_Gla,0;308650_Hnrnph2,0;292964_Rpl36a,13687;363496_Armcx6,154626;66027_Drp2,176931	-0.261798	3.865	0.00369876	0.536032
peak_40806	15	31756814	31758955	+				108353020_LOC108353020,71134;102555014_LOC102555014,80559	0.376281	2.92237	0.00372548	0.53859
peak_86996	5	49754990	49755313	+					1.03989	-0.0684341	0.00372504	0.53859
peak_84597	4	157303522	157305253	+			102553847_LOC102553847,-176665;192262_C1s,-147930;312709_Mlf2,-147325;102553981_LOC102553981,-131394;312706_Emg1,-72875;297594_Cdca3,-42623;116689_Ptpn6,-39632;24334_Eno2,-9432	297593_Usp5,42550;60449_Gnb3,53984;297595_P3h3,69933;114766_Phb2,72753;362436_Gpr162,76527;24932_Cd4,103104;362434_Lpcat3,121800;297596_Lag3,128447;83801_Ptms,134254;312705_C1r,177462;312710_Cops7a,181691;408246_C1rl,195332	-0.360059	2.73897	0.0037314	0.538791
peak_45927	16	32847780	32848487	+	29416_Aadat,20193		306424_Mfap3l,-70689	29416_Aadat,20193	0.575391	1.40868	0.00374115	0.539542
peak_19780	10	106179462	106180875	+			103693480_LOC103693480,-163019;102547461_LOC102547461,-60330;83788_Sept9,-27433	360668_Sec14l1,113750;100912002_LOC100912002,157755	0.43805	2.19956	0.00378687	0.544773
peak_29923	13	40617707	40618716	+	363972_Dpp10,554990				-0.458104	1.88119	0.00378749	0.544773
peak_115494	9	80580492	80581372	+					-0.464304	1.90558	0.00379117	0.544773
peak_70283	20	32267752	32271846	+	361848_Ddx50,0	361848_Ddx50,0	294385_Supv3l1,-187582;361846_Vps26a,-152442;56782_Srgn,-109681;606294_Kif1bp,-56457;317399_Ddx21,-35120;361848_Ddx50,0	361848_Ddx50,0;294388_Stox1,81831;361849_Ccar1,144198	-0.210092	5.51039	0.00380162	0.545615
peak_49342	17	13385011	13387358	+			103694042_LOC103694042,-158651;306790_Sema4d,-128918	291005_Gadd45g,5861;79049_Secisbp2,199237	0.325612	3.24715	0.00380822	0.545903
peak_95980	6	69178711	69178985	+					-1.24358	-0.580303	0.00382245	0.547282
peak_113725	9	26962233	26962908	+			301295_Efhc1,-105597;316275_Paqr8,-42362;316273_Mcm3,-30032	102549795_LOC102549795,105157	0.650952	1.03392	0.00384144	0.549339
peak_30625	13	51533136	51535381	+			24805_Syt2,-33867	304809_Kdm5b,148765	0.334862	3.03482	0.00384766	0.549513
peak_102529	7	76259538	76261007	+	553106_Ncald,371840				-0.393571	2.51582	0.0038519	0.549513
peak_23005	11	63609687	63610036	+					0.895773	0.117097	0.00386272	0.549737
peak_104178	7	119674317	119675109	+			500906_Cyth4,-145412;25274_Tst,-51245	300317_Kctd17,27016;192172_Mpst,47681;315114_C1qtnf6,77618;171044_Sstr3,92973;171081_Csf2rb,119934;366957_Rac2,122002;500904_Ncf4,192606	0.554992	1.39429	0.00386185	0.549737
peak_90881	5	149954138	149956276	+	116680_Ptpru,40076		688757_Tmem200b,-123228;362612_Srsf4,-76723;29470_Mecr,-45005	116680_Ptpru,40076	0.361708	3.052	0.00386996	0.550108
peak_107944	8	47141882	47144636	+	24406_Grik4,92910		102549942_LOC102549942,-106993	24406_Grik4,92910	0.36215	3.0568	0.00388584	0.551705
peak_75692	3	122334807	122335285	+	311419_Stk35,26831		29190_Pdyn,-128136	311419_Stk35,26831	-0.743721	0.662826	0.00392326	0.556353
peak_76499	3	145069650	145070774	+	362235_Syndig1,38223		103691925_LOC103691925,-141036;108350492_LOC108350492,-13380	362235_Syndig1,38223	-0.49256	1.70211	0.00393736	0.557023
peak_116385	9	98573137	98577331	+	63840_Per2,20031		102547878_LOC102547878,-179125;102547942_LOC102547942,-134982;316628_Asb1,-90900;363286_Traf3ip1,-44168;64538_Ilkap,-36551;100912214_LOC100912214,-29037;316626_Hes6,-21699	63840_Per2,20031;681056_Erfe,68001;316624_Klhl30,82554;363285_Scly,134729;363284_Ube2f,179025;301604_LOC301604,194188	0.258177	3.86226	0.00393348	0.557023
peak_83718	4	144984140	144986863	+	500288_Thumpd3,0	500288_Thumpd3,0	500287_Srgap3,-114179;297514_Setd5,-30686;500288_Thumpd3,0	500288_Thumpd3,0;100911652_Thumpd3-as1,30525;353230_Lhfpl4,160534	-0.241458	4.38989	0.00395779	0.559248
peak_40641	15	30525538	30525895	+			100360242_LOC100360242,-31290;364337_Trav14s1,-26967;290116_Tcrva8,-22259;102552674_LOC102552674,-8818		1.05247	0.00652731	0.00398868	0.559871
peak_60748	2	29356697	29357408	+			100360041_Zfp366,-52761		0.649652	1.12268	0.00399046	0.559871
peak_70767	20	46683645	46686778	+	294518_Sesn1,16529		103694446_LOC103694446,-185346;499468_RGD1561147,-74763;294519_Cep57l1,-16865	294518_Sesn1,16529;499470_Armc2,185231	-0.30834	3.26669	0.00398056	0.559871
peak_75294	3	112427801	112429883	+	691920_Stard9,0	691920_Stard9,0	688018_Zfp106,-97513;311346_Lrrc57,-56014;691920_Stard9,0	691920_Stard9,0;103691872_LOC103691872,42168;64630_Snap23,93829	-0.279708	4.22994	0.00398352	0.559871
peak_91265	5	153859631	153860233	+	500566_Stpg1,25368		362628_Ifnlr1,-177010;313620_Srrm1,-151444;500567_LOC500567,-116302;362627_Rcan3,-69360;502990_Nipal3,-15670	500566_Stpg1,25368;298555_Grhl3,64812	0.622118	0.996812	0.00396717	0.559871
peak_114775	9	55191312	55192644	+				316384_Sdpr,63509;363227_Nabp1,141419	-0.442835	1.98248	0.00397381	0.559871
peak_103508	7	109144454	109146474	+	362925_Zfat,61037			362925_Zfat,61037;102551574_LOC102551574,112516	0.429306	2.29981	0.0039968	0.560099
peak_9987	1	219006189	219008565	+	361688_Kmt5b,5345		309144_Ppp6r3,-196050;688778_LOC688778,-184900;361689_Unc93b1,-164422;293649_Lrp5,-86042;29194_Chka,-68053;309146_Fam18b-ps1,-33112	361688_Kmt5b,5345;309145_RGD1311946,60624;293650_Tcirg1,130901;293652_Ndufs8,136045;309147_Aldh3b1,172971	-0.346945	2.78371	0.00400763	0.560955
peak_10728	1	232594871	232596689	+					-0.376479	2.84005	0.00405142	0.563363
peak_18964	10	95030212	95031910	+	303614_Smurf2,86197		29583_Pecam1,-117010;303612_Polg2,-50953;104795673_Mir3064,-48095;287765_Ddx5,-41751	287766_Cep95,41850;59105_Milr1,85969;303614_Smurf2,86197;85245_Kpna2,180201	0.357757	2.58307	0.00404192	0.563363
peak_56804	19	12627244	12629974	+	361368_Large1,315346				0.32879	3.11221	0.00406276	0.563363
peak_74110	3	79694311	79701846	+	295922_Mtch2,16170		102555600_LOC102555600,-197561;29677_Psmc3,-175092;362161_Rapsn,-157969;362160_Celf1,-67054;311185_Kbtbd4,-26913;311184_C1qtnf4,-11734	295922_Mtch2,16170;295923_Ndufs3,27017;29390_Ptpmt1,41891;366124_Agbl2,71520;103690183_LOC103690183,82309;311183_Fnbp4,123701;295928_Slc39a13,190818;311182_Nup160,198072	-0.219094	5.09919	0.00403639	0.563363
peak_74438	3	83276286	83277351	+	311224_Ttc17,29271			311224_Ttc17,29271;362170_Api5,58702	-0.470511	1.96356	0.0040598	0.563363
peak_88487	5	100601134	100602876	+	29227_Nfib,45086		100910558_LOC100910558,-47636	29227_Nfib,45086	0.41303	2.18765	0.00405651	0.563363
peak_92553	5	167355160	167355926	+	116665_Rere,24194		298657_Car6,-110374	116665_Rere,24194;24333_Eno1,66937	-0.546004	1.3471	0.0040542	0.563363
peak_108116	8	48892552	48893639	+			300675_Ift46,-182339;367073_Trappc4,-165370;689046_Ccdc84,-155978;315601_Foxr1,-129787;689093_Upk2,-117654;500988_Ddx6,-31129	300673_Bcl9l,86868;171434_Phldb1,151537;122799_Rps25,165206;29573_Slc37a4,175638;300674_Arcn1,182222;192235_Hyou1,192756	0.484298	1.97766	0.00405905	0.563363
peak_26249	12	22772214	22773880	+			29461_Vgf,-91584;102551204_LOC102551204,-86738;685612_Col26a1,-60986;288583_Plod3,-45232;304388_Cldn15,-21822;288584_Fis1,-6890	100910802_LOC100910802,25482;288585_Ift22,37156;100360077_Znhit1,45571;360785_Ap1s1,107086;24617_Serpine1,131110	-0.38474	2.51716	0.00408312	0.564868
peak_29325	13	25774606	25776272	+			304695_Zcchc2,-185490;309051_Pign,-111663;498206_Tnfrsf11a,-2034	102550337_LOC102550337,111494;309053_RGD1307235,117623;102550524_LOC102550524,148215;108352517_LOC108352517,180942	0.363927	2.98031	0.00408141	0.564868
peak_53088	18	6372705	6373299	+				291772_Kctd1,101691;291773_Taf4b,165766	0.607493	1.24086	0.00409301	0.565578
peak_45379	16	21087211	21090705	+	361129_Hapln4,0	361129_Hapln4,0	306356_Cilp2,-198077;29548_Homer3,-196243;498608_Yjefn3,-191650;100911483_LOC100911483,-184606;361126_Sugp2,-147637;364535_Tmem161a,-90860;290669_Gatad2a,-87088;498607_Mef2b,-69560;688966_Borcs8,-58048;361128_Nr2c2ap,-47730;290668_Mau2,-41410;361129_Hapln4,0	361129_Hapln4,0;689029_Tm6sf2,8990;58982_Ncan,36968;290666_Sugp1,41090;306353_Rfxank,57762;689414_Slc25a42,125067;306352_Armc6,147900	-0.272281	4.05378	0.00410557	0.566655
peak_48731	17	6127665	6132120	+	25054_Ntrk2,113658			25054_Ntrk2,113658	0.262005	3.97431	0.00411186	0.566864
peak_14844	10	34476138	34478262	+	497894_Zfp62,0	497894_Zfp62,0	81519_Mgat1,-40130;497894_Zfp62,0	497894_Zfp62,0;363584_RGD1560464,159362;246208_Ifi47,198145	-0.257323	3.86263	0.00416164	0.569143
peak_40658	15	30619225	30619861	+				100360242_LOC100360242,62040;364337_Trav14s1,66363;290116_Tcrva8,71071;102552674_LOC102552674,84512	0.85715	0.53023	0.00415477	0.569143
peak_40726	15	31250170	31251275	+				100360696_LOC100360696,109278	0.514654	1.97198	0.00414352	0.569143
peak_72058	3	11503760	11505041	+			499779_Swi5,-186711;497010_Eng,-174489;24183_Ak1,-147102;108350550_LOC108350550,-144075;140694_Dnm1,-121717;407765_St6galnac6,-115009;407764_St6galnac4,-102062;499780_RGD1561113,-92853;687758_Pip5kl1,-87115;170496_Lcn2,-86226;29640_Dpm2,-82900;687750_Fam102a,-49043;246771_Slc25a25,-27574	687739_Naif1,27430;311865_Ptges2,79565;296639_Ciz1,111714;64528_Golga2,186432	0.485815	2.0108	0.00415817	0.569143
peak_75192	3	110979393	110983646	+	691418_LOC691418,0;171128_Gchfr,3470;311329_Dnajc17,29956	691418_LOC691418,0	362196_Chac1,-176559;311332_Dll4,-151365;296081_Ccdc32,-150569;296083_Vps18,-113706;311331_Spint1,-65486;499871_Zfyve19,-30210;311328_Rmdn3,-14944;691418_LOC691418,0	691418_LOC691418,0;171128_Gchfr,3470;311329_Dnajc17,29956;499870_Rad51,61153;171581_Rhov,103701;311327_Knl1,132089;103691871_LOC103691871,151239	0.241331	4.11467	0.00416192	0.569143
peak_103506	7	109137407	109141331	+	362925_Zfat,66180			362925_Zfat,66180;102551574_LOC102551574,117659	0.328316	3.48593	0.004135	0.569143
peak_104200	7	119827582	119828139	+	500906_Cyth4,7061		315114_C1qtnf6,-74855;171044_Sstr3,-59500;366957_Rac2,-30471	500906_Cyth4,7061;100910536_Elfn2,68899;315119_Mfng,168685;300317_Kctd17,180281	0.575929	1.15584	0.00415304	0.569143
peak_21838	11	35592594	35593160	+				170847_Kcnj15,47409;170909_Erg,156477	0.611419	1.16982	0.00418083	0.570417
peak_40540	15	29359617	29361538	+				684995_LOC684995,8655	0.399026	2.63711	0.00417984	0.570417
peak_386	1	11151102	11151828	+					0.653772	1.1148	0.004204	0.571425
peak_22690	11	57285281	57285742	+			108348057_Phldb2,-83855	363781_Plcxd2,77625	-0.636277	1.02721	0.00421649	0.571425
peak_56546	19	9621434	9624397	+	291840_Slc38a7,0	291840_Slc38a7,0	688942_LOC688942,-179938;291841_Cnot1,-43789;291840_Slc38a7,0	291840_Slc38a7,0;25721_Got2,33797;291844_Setd6,141936;64457_Ndrg4,177999	-0.230856	4.40737	0.00419531	0.571425
peak_56585	19	10063100	10063570	+			291847_Ccdc113,-130917;83686_Cngb1,-78870;291849_Zfp319,-55683	291848_Mmp15,37810;307642_Cfap20,38162;307643_Usb1,55131;291850_Tepp,74876;307641_Csnk2a2,90563	-0.751776	0.532168	0.00421707	0.571425
peak_73851	3	64418769	64419463	+	311137_Zfp385b,136621			311137_Zfp385b,136621	-0.580227	1.12128	0.00420857	0.571425
peak_75625	3	121244527	121245950	+	65037_Mertk,9297		296145_Fbln7,-162031;362212_Tmem87b,-111837;311412_Anapc1,-18402	65037_Mertk,9297	0.385991	2.46968	0.00420969	0.571425
peak_40706	15	31057549	31058425	+			100360696_LOC100360696,-82467		0.565518	1.42505	0.004237	0.573472
peak_93120	5	173387824	173389116	+		313774_Fam132a,-1785	298682_Atad3a,-178015;680874_Rnf223,-171900;298683_Vwa1,-165901;680723_Tmem88b,-154636;313775_RGD1311517,-152942;313771_Cptp,-69440;25572_Tnfrsf4,-58668;362681_Pusl1,-47890;155173_Sdf4,-36806;313774_Fam132a,-1785	298689_Ube2j2,15165;298690_B3galt6,36495;313772_Acap3,47764;298688_Cpsf3l,69389;83721_Dvl1,91876;313770_Mxra8,99624;298687_Aurkaip1,113391;298692_Ttll10,128667;298686_Ccnl2,131523;680747_Mrpl20,139579;102547290_LOC102547290,177914	0.444438	1.97142	0.00426283	0.575656
peak_98297	6	127199821	127200826	+			500711_Ppp4r4,-199759;170512_Ifi27,-127133;108351292_LOC108351292,-124652;314405_Otub2,-81619;690195_Prima1,-71836	299266_Asb2,47625;373065_Ddx24,118556;299269_Ifi27l2b,136965	-0.494793	1.61528	0.00426216	0.575656
peak_23319	11	68984615	68985572	+	288058_Hacd2,63;102551408_LOC102551408,4451	288058_Hacd2,63	64532_Adcy5,-142163	288058_Hacd2,63;102551408_LOC102551408,4451	-0.488455	1.77902	0.00430117	0.578247
peak_49137	17	10667450	10668781	+			291000_Faf2,-139564;290999_Higd2a,-107812;306767_Arl10,-91932;100361684_Simc1,-26795;290519_Thoc3,-8162	102551420_LOC102551420,21877;306766_LOC306766,81407;306768_Nop16,107639;116561_Cltb,130102;116657_Cplx2,160030	0.464058	1.84792	0.00429505	0.578247
peak_50774	17	44420183	44421380	+	498754_RGD1561897,0	498754_RGD1561897,0	64627_Hist1h4b,-100764;498754_RGD1561897,0	498754_RGD1561897,0;102556078_LOC102556078,129524	-0.40974	2.28611	0.00430635	0.578247
peak_85293	4	171340610	171341729	+	50677_Ptpro,89844		502916_Rerg,-163932	50677_Ptpro,89844	0.448141	1.80975	0.00428824	0.578247
peak_96806	6	99335471	99337315	+	64300_Mthfd1,52621		102556012_LOC102556012,-131075;25149_Esr2,-120760;299153_Ppp1r36,-106438;60460_Hspa2,-96260;314246_Zbtb1,-64460;299152_Tex21,-61121;171026_Akap5,-19194	64300_Mthfd1,52621;314245_Zbtb25,63519	-0.377664	2.50326	0.0043026	0.578247
peak_8452	1	192413311	192414352	+	25023_Prkcb,179742		140724_Cacng3,-199414	25023_Prkcb,179742	0.527877	1.49317	0.00434012	0.578263
peak_13325	10	8695923	8697589	+	302920_Rbfox1,1740189				-0.372765	2.44077	0.00433717	0.578263
peak_20064	10	107921948	107922597	+			287867_Ccdc40,-132673;287847_Rbfox3,-71184		0.563137	1.21617	0.00433659	0.578263
peak_32940	13	98642696	98643785	+	54260_Itpkb,27409		360887_Adck3,-162258;81751_Psen2,-103349	108352582_LOC108352582,9043;54260_Itpkb,27409;102553362_LOC102553362,75503;689499_Stum,129387	0.470135	1.74973	0.00431349	0.578263
peak_46324	16	48656766	48657569	+	290749_Irf2,74560			290749_Irf2,74560	-0.587634	1.20951	0.00433295	0.578263
peak_58971	19	53964620	53967573	+	307913_Gse1,164675;367515_LOC367515,44844586		102551361_LOC102551361,-165976	307913_Gse1,164675;292058_Gins2,196128	0.282052	3.51349	0.00433049	0.578263
peak_94819	6	37647624	37648505	+	298890_Fam49a,92457			298890_Fam49a,92457	0.505205	1.62091	0.00434052	0.578263
peak_97520	6	110791030	110792149	+			314330_Cipc,-175865;102555554_LOC102555554,-117189;362765_Angel1,-109633	314329_Irf2bpl,112139;503052_Vash1,166653	-0.462064	2.03718	0.0043619	0.58046
peak_18295	10	86624839	86628188	+	619436_Med24,29826		360621_Cdc6,-191289;360620_Wipf2,-148179;303515_Rapgefl1,-121032;303511_Ikzf3,-115385;259170_Casc3,-96346;303514_Msl1,-82737;360618_Ormdl3,-70361;81812_Thra,-29097	287670_Psmd3,25832;619436_Med24,29826;252917_Nr1d1,62627;287668_Lrrc3c,70078;108352130_LOC108352130,77601;363676_Zpbp2,111194	0.2829	3.48315	0.00440146	0.583795
peak_35270	14	35711723	35712408	+	83835_Chic2,28066		25267_Pdgfra,-130593	83835_Chic2,28066	-0.614008	1.04737	0.0044017	0.583795
peak_47787	16	80638294	80640780	+	306622_Erich1,36421		290925_Coprs,-185901;498662_Tdrp,-88562;116681_Dlgap2,-41317	306622_Erich1,36421;108348429_LOC108348429,154394;364637_Fbxo25,165881	0.313067	3.19578	0.00439391	0.583795
peak_74	1	2216703	2217854	+			308267_Tab2,-199129		-0.415756	2.0272	0.00443601	0.586382
peak_50889	17	46745605	46749177	+	361251_Elmo1,139611			361251_Elmo1,139611	0.303292	3.41137	0.00443278	0.586382
peak_74545	3	91758617	91759292	+	366138_Ldlrad3,79762			366138_Ldlrad3,79762	0.577008	1.37887	0.00443316	0.586382
peak_69342	20	14377101	14377477	+	361828_Specc1l,16402		365552_Rtdr1,-199506;116593_Upb1,-183377;25369_Adora2a,-94228	361828_Specc1l,16402;309696_Bcr,168929;690407_Rab36,196462	0.7886	0.38151	0.00446346	0.589356
peak_28729	12	51677705	51680285	+	304558_Ttc28,160425		360826_Hscb,-197982;108352475_LOC108352475,-25571	108352474_LOC108352474,122510;304558_Ttc28,160425;114212_Chek2,197813	0.325594	2.87554	0.00449464	0.590275
peak_40709	15	31094025	31094633	+			100360696_LOC100360696,-46259		0.645553	0.910965	0.00449526	0.590275
peak_66538	2	222614572	222616288	+	81656_Dpyd,790880				-0.416796	2.43222	0.00449392	0.590275
peak_89503	5	128557721	128559998	+	81755_Rab3b,55932		313477_Zfyve9,-165046;366434_Btf3l4,-107191;25499_Nrdc,-69951	81755_Rab3b,55932;685656_Kti12,93686;298370_Txndc12,106891	0.331175	2.98242	0.00448554	0.590275
peak_117692	X	20864660	20867351	+	317423_FAM120C,382860		317425_Phf8,-196136;683684_Fam156b,-55365;100359832_Fam104b,-14988		-0.258289	3.87274	0.00447863	0.590275
peak_108571	8	53120049	53120539	+	353227_Zbtb16,26226		300691_Nnmt,-181877;315639_Usp28,-174649	353227_Zbtb16,26226;79246_Htr3a,103339	0.865809	0.397836	0.00450646	0.591093
peak_38826	14	113943790	113946987	+	305606_Mtif2,0	305606_Mtif2,0	83765_Rtn4,-179944;289865_Clhc1,-21576;289864_Prorsd1,-3460;305606_Mtif2,0	305606_Mtif2,0;100912032_Rps27a,21453;305605_Ccdc88a,172697	-0.233339	4.45249	0.00452338	0.592657
peak_24444	11	86432297	86433000	+			363849_Hira,-155867;498122_LOC498122,-128844;360737_Tbx1,-119022;84478_Ufd1l,-103819;116728_Sept5,-83377;65131_Cldn5,-74579	100362453_LOC100362453,11250;287961_Cdc45,103512;287962_Mrpl40,155681	0.71564	0.883478	0.00453539	0.593188
peak_70837	20	47534260	47535243	+	309858_Sec63,39990		309859_Scml4,-61288	309858_Sec63,39990;499474_Ostm1,139281	0.506307	1.64046	0.00454241	0.593188
peak_97375	6	108422809	108423951	+			299196_Abcd4,-93259;500694_Isca2,-64727;685882_Syndig1l,-7622	286898_Npc2,64379;171360_Vsx2,137778;59106_Ltbp2,172702	0.576918	1.29541	0.00454172	0.593188
peak_31683	13	74501800	74502393	+	304887_Ralgps2,18247		304885_Fam20b,-168337	304887_Ralgps2,18247;679942_Angptl1,45313	-0.531499	1.30209	0.00454748	0.593199
peak_52072	17	76806751	76809072	+	307124_Camk1d,274140				0.32674	3.20895	0.00455493	0.59352
peak_18814	10	93466049	93466745	+	303592_Tlk2,55868		303590_LOC303590,-63036;498011_Mrc2,-53527	303592_Tlk2,55868;363687_Mettl2b,112105;303589_Efcab3,161490	0.702161	0.864516	0.00459195	0.596437
peak_39222	15	3960404	3961352	+	171140_Camk2g,23683		64556_Ncl-ps1,-169532;408223_Usp54,-130482;305675_Synpo2l,-103354	171140_Camk2g,23683;361004_Zswim8,60886;361005_Chchd1,65285;286971_Fut11,73712;685144_Sec24c,95857	0.550777	1.37873	0.00458903	0.596437
peak_84747	4	159559776	159560460	+			362440_Ndufa9,-160140;689055_Rad51ap1,-76907	297607_RGD1311164,76687;502894_Tigar,93648;64033_Ccnd2,136747;312720_Akap3,160090	-0.562759	1.31875	0.00459238	0.596437
peak_8864	1	198747826	198748832	+	308995_Itgal,3773		293504_Qprt,-188270;691899_Fbrs,-176433;24796_Spn,-162162;691898_Prr14,-162162;293505_Cd2bp2,-106631;365372_Tbc1d10b,-95152;103695040_LOC103695040,-92215;293507_Sept1,-85216;102547029_LOC102547029,-46008;192252_Dctpp1,-40974;308993_Sephs2,-26350	308995_Itgal,3773;102553602_LOC102553602,23159;102553763_Znf768,47789;308992_Zfp771,58368;103690203_Znf48,67398;102553962_LOC102553962,83046;102553866_LOC102553866,90419;24584_Mylpf,91991;102554302_LOC102554302,120246;286996_Zfp689,151532;108349646_LOC108349646,199204	0.578311	1.3972	0.00459786	0.596497
peak_26425	12	24451374	24452087	+			687208_Vps37d,-199255;288595_Nsun5,-104474;266608_Fzd9,-21894	368002_Baz1b,84764;288597_Fkbp6,85433;368001_Bcl7b,105006;686610_Tbl2,126768;113975_Pom121,134799;171078_Mlxipl,167552	0.656572	0.980797	0.00460393	0.596633
peak_11525	1	255931884	255932408	+	25700_Ide,81760		79237_Hhex,-169586;171304_Kif11,-103458;309510_Cpeb3,-89213;102549247_LOC102549247,-28848	25700_Ide,81760;294079_March5,89242	-0.687908	0.746288	0.00460948	0.596702
peak_62623	2	106849855	106851186	+					-0.359579	2.5898	0.00463217	0.598987
peak_63212	2	125770154	125770603	+	310341_Fat4,18336			310341_Fat4,18336	0.680383	0.817149	0.00465923	0.601831
peak_29331	13	25864484	25866363	+			304695_Zcchc2,-95399	102550337_LOC102550337,21403;102550524_LOC102550524,58124;498206_Tnfrsf11a,86178;108352517_LOC108352517,90851	0.393525	2.60213	0.00467211	0.602839
peak_51427	17	63296473	63297586	+	307070_Larp4b,60466		114300_Gtpbp4,-150855;307067_Dip2c,-129102	307070_Larp4b,60466	0.477229	1.73842	0.00470316	0.606187
peak_68730	20	7996219	7997269	+	361810_Fkbp5,100021		24649_Pim1,-168154;294299_Tead3,-65270;309900_Tulp1,-52618	81729_Rpl10a,87910;361810_Fkbp5,100021;309643_Fance,107292;25682_Ppard,177930	0.57422	1.4958	0.00470917	0.606304
peak_4387	1	100358470	100362193	+	292874_RGD1309036,0	292874_RGD1309036,0	361564_Fam71e1,-139363;100909904_LOC100909904,-125452;292876_Josd2,-111233;292875_Aspdh,-108873;308571_Lrrc4b,-72225;29313_Clec11a,-64955;25731_Syt3,-17043;292874_RGD1309036,0	292874_RGD1309036,0;78957_Shank1,61333;108349570_LOC108349570,72113;308568_Fv1,137681;292878_Emc10,139275;292879_Mybpc2,168008;59294_Pold1,191912;58851_Nr1h2,197703	-0.242895	4.42721	0.00473339	0.608763
peak_40651	15	30603528	30604063	+				100360242_LOC100360242,46343;364337_Trav14s1,50666;290116_Tcrva8,55374;102552674_LOC102552674,68815	0.790172	0.487843	0.00474108	0.609093
peak_796	1	22298275	22299414	+	307449_Mcc,10291612		294119_Moxd1,-91710;60466_Stx7,-16425	108349187_LOC108349187,16286	0.462956	1.90528	0.00480909	0.609477
peak_3102	1	78312811	78313746	+	308384_Sae1,19535		445269_C5ar2,-129385;113959_C5ar1,-117679;292654_Tmem160,-103973;100192314_Inafm1,-100461;684934_Ccdc9,-87170;678741_Zc3h4,-39087	308384_Sae1,19535;317673_Bbc3,51320;308387_Npas1,128095	-0.496511	1.55553	0.00494214	0.609477
peak_11078	1	244626097	244627642	+	361745_Smarca2,10286		108349293_LOC108349293,-8401	361745_Smarca2,10286	0.383957	2.37111	0.00478522	0.609477
peak_11378	1	252084726	252085665	+	361751_Rnls,16298			361751_Rnls,16298	-0.485725	1.65748	0.00491868	0.609477
peak_15199	10	39458641	39460499	+	360526_P4ha2,23414		117243_Acsl6,-194272;303140_LOC303140,-133780;64037_Slc22a4,-85133;24915_Pdlim4,-53319	360526_P4ha2,23414	0.387097	2.33934	0.00477006	0.609477
peak_23186	11	66107956	66108749	+	303918_Gtf2e1,29170		288080_Stxbp5l,-137875;360720_Rabl3,-29287	303918_Gtf2e1,29170;288088_Ndufb4,147679	0.570898	1.22359	0.00488659	0.609477
peak_30057	13	44194705	44195926	+	360839_Tmem163,149809			360839_Tmem163,149809	-0.436868	1.96457	0.00494519	0.609477
peak_32828	13	96236167	96240325	+	117280_Hnrnpu,0	117280_Hnrnpu,0	102550369_LOC102550369,-163243;289280_Efcab2,-63253;117280_Hnrnpu,0	117280_Hnrnpu,0;289278_Cox20,16314;498293_RGD1563812,40331;289277_Desi2,124367	-0.198058	5.40965	0.00476064	0.609477
peak_35403	14	37602335	37603314	+	364144_Fryl,51226		289590_Ociad1,-126850	364144_Fryl,51226;353228_Zar1,161075;305309_Slc10a4,166745;100361733_Ociad2,169336	0.476325	1.73348	0.00493193	0.609477
peak_40142	15	19127024	19127711	+				108353017_LOC108353017,108559	-0.577068	1.2511	0.00479868	0.609477
peak_40674	15	30805471	30805883	+					0.76426	0.528586	0.00480557	0.609477
peak_40754	15	31416292	31418326	+			685051_LOC685051,-114449;682708_LOC682708,-92375		0.47876	2.15109	0.00477342	0.609477
peak_40848	15	32160597	32161356	+				102556508_LOC102556508,24386;103693854_LOC103693854,116791	0.632202	1.19771	0.00487182	0.609477
peak_41208	15	39621278	39621545	+	361051_Phf11,61872;100361710_Setdb2,123490	361050_Rcbtb1,-1027	290291_Cab39l,-123579;361050_Rcbtb1,-1027	108352929_LOC108352929,46157;361051_Phf11,61872;100361710_Setdb2,123490	-0.881332	0.135303	0.00480691	0.609477
peak_42154	15	56767433	56768495	+	290401_Esd,10585			290401_Esd,10585;29595_Htr2a,101281	0.479253	1.6777	0.00480793	0.609477
peak_47600	16	78266398	78267041	+	364634_Csmd1,1113575				0.637527	1.07704	0.00493308	0.609477
peak_49341	17	13365772	13366906	+			103694042_LOC103694042,-179103;306790_Sema4d,-149370	291005_Gadd45g,26313	0.481069	1.95225	0.00488779	0.609477
peak_52154	17	77766406	77767531	+	307128_Frmd4a,150679			307128_Frmd4a,150679;171552_Prpf18,164492	0.501285	1.64388	0.00491763	0.609477
peak_53521	18	21286189	21287347	+					0.413829	2.07792	0.00479799	0.609477
peak_55997	18	76829946	76831438	+	307234_Kcng2,49304		108348823_LOC108348823,-182596;307236_Adnp2,-168760;307235_Rbfa,-115559;100192205_Hsbp1l1,-75304	307234_Kcng2,49304;361352_Pqlc1,61480;498890_RGD1560212,104693;100911462_Txnl4a,104725;291414_Ctdp1,153657	0.322606	3.38079	0.00494026	0.609477
peak_56796	19	12601337	12601740	+	361368_Large1,343580				-0.848208	0.197585	0.00490676	0.609477
peak_60295	2	20433329	20435135	+	361877_Ssbp2,16534			361877_Ssbp2,16534	0.36181	2.66167	0.00492414	0.609477
peak_61578	2	56276825	56278410	+			81680_Lifr,-146500;310132_Osmr,-113303		0.325497	3.21514	0.00486618	0.609477
peak_62491	2	97091946	97092970	+					0.472342	1.75635	0.0048738	0.609477
peak_66571	2	224708727	224709778	+			362031_Alg14,-141574	65026_Rwdd3,13358;691737_LOC691737,29062;365924_Tmem56,133420	0.54993	1.36407	0.00490477	0.609477
peak_74500	3	90134877	90136164	+					0.40072	2.20858	0.00482412	0.609477
peak_76379	3	140139924	140143351	+	102548514_LOC102548514,0;311496_Cfap61,0	102548514_LOC102548514,0;311496_Cfap61,0	311496_Cfap61,0;102548514_LOC102548514,0	102548514_LOC102548514,0;311496_Cfap61,0;362228_Naa20,33201	-0.221083	4.72033	0.004948	0.609477
peak_81131	4	67696845	67699299	+	679651_Tmem178b,27579		114486_Braf,-176296;296995_Mrps33,-80789	679651_Tmem178b,27579;102554766_LOC102554766,175221	-0.28969	3.31131	0.00494503	0.609477
peak_83173	4	124770628	124771505	+	312566_Adamts9,89492		312563_Prickle2,-186452	102554570_LOC102554570,70613;312566_Adamts9,89492	-0.503805	1.54825	0.00494762	0.609477
peak_88830	5	115314868	115316329	+			313375_Cyp2j3,-92784		-0.316847	3.0336	0.00494922	0.609477
peak_89444	5	127476489	127476888	+	362558_Lrp8,72141		298384_RGD1559786,-12461;298385_Magoh,-3577	25413_Cpt2,46128;362558_Lrp8,72141;102552895_LOC102552895,161010	-0.873606	0.238171	0.00481476	0.609477
peak_90542	5	146357594	146358392	+	313040_Csmd2,266427				0.595954	1.2961	0.00479416	0.609477
peak_93321	6	3578856	3579810	+			170920_Map4k3,-134337;362691_Tmem178a,-77545		0.54837	1.64633	0.00479146	0.609477
peak_97171	6	105795304	105797869	+				314288_Pcnx1,183879	0.314598	3.15115	0.00483797	0.609477
peak_97821	6	122158964	122159918	+				314360_Galc,79493	0.495951	1.74838	0.0048627	0.609477
peak_105982	7	142757860	142758842	+	683410_Ankrd33,1964	683410_Ankrd33,1964	300240_Atg101,-170539;79240_Nr4a1,-140516;102556412_LOC102556412,-126260;192254_Grasp,-110943;29381_Acvr1b,-58332;300238_Fignl2,-41830;25237_Acvrl1,-11100	683410_Ankrd33,1964;103692984_LOC103692984,111458;29710_Scn8a,182231	0.452002	1.72299	0.00493425	0.609477
peak_106238	8	2813366	2814284	+				156117_Casp12,154474;114555_Casp4,196975	0.554129	1.32259	0.00491119	0.609477
peak_108271	8	50052776	50053963	+	315615_Dscaml1,318941		29606_Pcsk7,-146106;29392_Bace1,-86129	363055_Cep164,78514;363056_Rnf214,146025;25123_Tagln,174406;315617_Sidt2,193016	0.431669	1.93216	0.00491044	0.609477
peak_116914	9	112913615	112914423	+				108351983_LOC108351983,84256	-0.460865	1.73863	0.0049211	0.609477
peak_117485	X	9068720	9069822	+					-0.417635	1.96001	0.00489764	0.609477
peak_5651	1	134654708	134656913	+			308739_Rgma,-42140		0.325785	3.52078	0.0050088	0.610778
peak_7757	1	178529920	178531142	+			64456_Spon1,-37635	102548271_LOC102548271,78248;293173_Far1,178246	0.465997	1.8608	0.00503474	0.610778
peak_17766	10	77873291	77873930	+	690286_Hlf,44726		108352118_LOC108352118,-59779;103693416_LOC103693416,-7420	103693417_LOC103693417,43655;690286_Hlf,44726;303439_Mmd,185327	0.605136	1.00037	0.00500417	0.610778
peak_20113	10	108297226	108297666	+	303734_Tbc1d16,24233;287867_Ccdc40,241956		360670_Slc26a11,-181439;303731_Cbx8,-146715;688292_Card14,-142814;108352165_LOC108352165,-127603;501403_Cbx4,-100771;367562_Gaa,-98207	303734_Tbc1d16,24233;688288_Eif4a3,127529;303730_Cbx2,165121;688293_Sgsh,181428	0.644397	0.973686	0.00503088	0.610778
peak_32398	13	88252687	88253155	+			29480_Rgs4,-191579;498270_Ccdc190,-12176	29540_Hsd17b7,54864;685781_Ddr2,183406	0.547155	1.23679	0.00502693	0.610778
peak_32673	13	92703445	92703783	+	100360457_Fmn2,134189			100360457_Fmn2,134189	0.85395	0.351699	0.00503167	0.610778
peak_43698	15	106584126	106586783	+	306183_Farp1,208828			361092_Stk24,92134	0.308551	3.03905	0.00505229	0.610778
peak_47827	16	81278314	81281050	+			688801_LOC688801,-182003;58935_Gas6,-34490	290877_Tmem255b,97219;81760_Grk1,124825;29372_Rasa3,153189;361178_Tfdp1,189672	0.289324	3.35927	0.00504453	0.610778
peak_61624	2	57855707	57857843	+			294787_Nipbl,-179510	29483_Slc1a3,77520;108349962_LOC108349962,86751	-0.291693	3.16284	0.00500725	0.610778
peak_71543	3	6461414	6462932	+	85490_Col5a1,31234			85490_Col5a1,31234;25271_Rxra,188854	0.408665	2.17087	0.00503885	0.610778
peak_72843	3	33074957	33076836	+	295596_Orc4,0	295596_Orc4,0	103691784_LOC103691784,-165540;295596_Orc4,0	295596_Orc4,0;29263_Acvr2a,127056	-0.210118	5.23024	0.00502555	0.610778
peak_82258	4	112420967	112421517	+					-0.601224	0.965497	0.00504142	0.610778
peak_90846	5	149091208	149093336	+				89783_Laptm5,75415;108351040_LOC108351040,125007;116673_Sdc3,168110;102546333_LOC102546333,196092	0.342799	2.84335	0.00503172	0.610778
peak_95304	6	47930265	47931089	+			362721_Tssc1,-90682;246758_Allc,-82197;366588_Colec11,-40304;29258_Rps7,-25876;298934_Adi1,-9122	298933_Rnaseh1,14077;314013_Trappc12,89191	-0.486361	1.59541	0.00504905	0.610778
peak_103507	7	109141497	109144400	+	362925_Zfat,63111			362925_Zfat,63111;102551574_LOC102551574,114590	0.354506	3.17847	0.00504638	0.610778
peak_103521	7	109210379	109211947	+			362925_Zfat,-2868	102551574_LOC102551574,47043	0.438642	2.1992	0.00503411	0.610778
peak_110651	8	101330164	101330556	+					-0.830196	0.330472	0.00502546	0.610778
peak_110987	8	111438670	111439696	+			363123_Rab6b,-160679;24546_Slco2a1,-55747	102549824_LOC102549824,55015;140585_Ryk,112331	0.445719	1.86965	0.004999	0.610778
peak_81813	4	87074297	87075664	+			103692137_LOC103692137,-182012;81742_Pde1c,-149253;297123_Fkbp9,-91850;306222_Lsm5,-55078	312372_Kbtbd2,35912;312371_Avl9,47826	-0.420932	1.95465	0.00506112	0.611223
peak_6293	1	146449777	146450469	+	25243_Arnt2,105968		361601_Abhd17c,-160312;108349102_LOC108349102,-73539	25243_Arnt2,105968	0.669302	0.947784	0.005076	0.612397
peak_31268	13	69989966	69990305	+	289080_Rgl1,184285		360854_Arpc5,-184665	289080_Rgl1,184285;289081_Colgalt2,192408	0.665828	0.787153	0.00510367	0.613867
peak_37668	14	85392767	85393175	+	685462_Emid1,7221		360973_Gas2l1,-74292;102557376_LOC102557376,-42615;289752_Ewsr1,-41941	685462_Emid1,7221;289753_Rhbdd3,41915;364190_Rasl10a,80934;114107_Kremen1,110486;29663_Ap1b1,162115;685487_Znrf3,193119	-0.677403	0.663989	0.00510066	0.613867
peak_72764	3	29801432	29803647	+			103691779_Zeb2os,-191106;362129_Gtdc1,-95451	311071_Zeb2,182285;100912577_LOC100912577,198124	-0.214357	4.99613	0.00509422	0.613867
peak_24938	12	2473051	2473547	+	363854_Elavl1,11549		501795_Prr36,-105607;29145_Ctxn1,-60665;29635_Timm44,-43459;102552452_LOC102552452,-14867	363854_Elavl1,11549;304204_Snapc2,67227;688681_Tgfbr3l,71768;363855_Map2k7,81763;304201_Evi5l,152789	0.640825	0.885271	0.00511492	0.614393
peak_107045	8	28561263	28562533	+					0.507813	1.77005	0.00511839	0.614393
peak_47944	16	82382043	82384233	+				102553495_LOC102553495,56643;306599_Tubgcp3,197681	-0.307905	3.40158	0.0051299	0.61489
peak_65175	2	189250391	189255735	+	24499_Il6r,252	24499_Il6r,252	117557_Tpm3,-167799;499656_RGD1564171,-158231;54239_Chrnb2,-153606;361985_LOC361985,-144961	24499_Il6r,252;685152_LOC685152,51212;291202_Hax1,77570;685088_She,80700;295252_Ube2q1,144352;361984_Atp8b2,144599	0.244872	4.42504	0.00515048	0.61489
peak_71482	3	5783623	5786170	+	114123_Sardh,15983		685169_Fam163b,-90350	114123_Sardh,15983;25699_Dbh,74387;311827_Adamtsl2,159150;296603_Vav2,190141	0.342726	2.8244	0.00514346	0.61489
peak_77065	3	152973620	152975314	+	499931_Sla2,28733;296318_Ndrg3,123775		102554288_LOC102554288,-52445;103691946_LOC103691946,-6289	499931_Sla2,28733;296315_RGD1307752,39849;499929_Tgif2,66659;296313_Myl9,116047;296318_Ndrg3,123775;499933_Dsn1,140012	0.430973	2.31619	0.00515357	0.61489
peak_81509	4	81013726	81015309	+			312331_Nfe2l3,-189905	681658_LOC681658,62042	-0.340157	2.65877	0.00514381	0.61489
peak_86800	5	39823523	39825949	+			313115_Ufl1,-172629		-0.30673	3.34787	0.00514372	0.61489
peak_4156	1	91366844	91368165	+			25301_Cebpg,-69385;114518_Slc7a10,-64787	24252_Cebpa,3352;102555648_LOC102555648,40860;89787_Lrp3,94438;100912309_LOC100912309,198405	0.470568	1.77483	0.00516141	0.615207
peak_8028	1	181985971	181989194	+				307446_Ythdc2,152205	-0.309303	5.81635	0.00519469	0.616835
peak_13963	10	14852980	14853914	+	25354_Sstr5,0	25354_Sstr5,0	360495_Lmf1,-91271;102548300_LOC102548300,-83582;114862_Cacna1h,-63779;25354_Sstr5,0	25354_Sstr5,0;302991_Tekt4,24338;102547952_LOC102547952,29038;302993_Sox8,83422	0.494217	1.55268	0.00518773	0.616835
peak_48690	17	5970271	5972091	+	25054_Ntrk2,273687		108348495_LOC108348495,-123961		0.312987	3.20312	0.00519584	0.616835
peak_61460	2	52425267	52429892	+	29637_Hmgcs1,0	29637_Hmgcs1,0	310378_Nnt,-142172;100363314_LOC100363314,-101177;29637_Hmgcs1,0	29637_Hmgcs1,0;310376_Nim1k,64245;499532_Tmem267,68818;310377_RGD1306227,91871;310375_Zfp131,102205;365684_Paip1,124346	-0.208382	6.1167	0.00519539	0.616835
peak_5438	1	126598259	126600273	+			25507_Pcsk6,-149235;102549305_LOC102549305,-95516;292994_Tjp1,-82900	108349769_LOC108349769,22891;292995_Tm2d3,24785;308701_Tarsl2,75090;102546538_LOC102546538,82496	-0.331375	2.83742	0.00521909	0.618219
peak_22772	11	58901064	58901448	+	29561_Lsamp,541324				-0.717509	0.544325	0.00521432	0.618219
peak_40794	15	31651852	31653293	+			108353020_LOC108353020,-32387;102555014_LOC102555014,-22962	685051_LOC685051,119077;682708_LOC682708,141151	0.478484	2.11501	0.0052283	0.618219
peak_54394	18	38504966	38505730	+					-0.477505	1.69403	0.00522639	0.618219
peak_427	1	13246864	13247781	+	307449_Mcc,1240201		308624_Heca,-196220;685045_Abracl,-71091;292944_Reps1,-14268	103689991_NEWGENE_2319083,125147;361454_Ccdc28a,147862	0.48726	1.81273	0.00532018	0.618332
peak_1833	1	46698576	46700824	+			84018_Synj2,-135098;683687_Snx9,-79318		-0.293376	3.19135	0.00531753	0.618332
peak_5566	1	129078946	129080572	+	25718_Igf1r,154025		680906_Fam169b,-173670	25718_Igf1r,154025	-0.336619	2.71969	0.00539724	0.618332
peak_5577	1	129166791	129168101	+	25718_Igf1r,241870		680906_Fam169b,-86141		0.430619	2.04119	0.00539355	0.618332
peak_12263	1	270443403	270443655	+	309533_Sorcs1,29442			309533_Sorcs1,29442	1.04909	-0.152468	0.00526754	0.618332
peak_16052	10	52753522	52755320	+	497926_Shisa6,282533		117251_Dnah9,-42233		0.445749	2.37773	0.00536526	0.618332
peak_19786	10	106233281	106234735	+	83788_Sept9,24973		102547461_LOC102547461,-114149;103693480_LOC103693480,-109159	83788_Sept9,24973;360668_Sec14l1,167569	0.429502	2.24605	0.00536331	0.618332
peak_25134	12	6281219	6282083	+			689765_B3glct,-121035;108352411_LOC108352411,-60004	288444_Hsph1,59815;102549494_LOC102549494,190059	0.550655	1.28044	0.00531846	0.618332
peak_36560	14	70174327	70175310	+	64192_Qdpr,9645		305391_Med28,-76306;289668_Lap3,-52530	64192_Qdpr,9645	-0.47837	1.75114	0.00535371	0.618332
peak_40448	15	27817698	27819977	+	100362676_Klhl33,0	100362676_Klhl33,0	56759_Rnase4,-198063;305837_Ttc5,-101728;498492_Ccnb1ip1,-81170;29536_Rmrp,-78453;290029_Pnp,-55906;79116_Apex1,-29966;64523_Tep1,-18859;100362676_Klhl33,0	100362676_Klhl33,0;108352908_LOC108352908,12252;290028_Osgep,29889;364298_Tmem55b,36022;290027_Parp2,78282;364302_Rnase12,173067	0.308911	3.12546	0.00527164	0.618332
peak_41709	15	47717612	47718130	+	29447_Msra,82532			29447_Msra,82532	-0.666898	0.7466	0.0052537	0.618332
peak_47427	16	74710285	74710921	+	364630_Thsd1,1447	364630_Thsd1,1447	24218_Atp7b,-154595;685440_Nek5,-98592;306576_Nek3,-70450;364629_Tpte2,-48091;306575_Ckap2,-41734	364630_Thsd1,1447;290851_Vps36,33000;361174_Alg11,155175	-0.570107	1.20931	0.00531863	0.618332
peak_48038	16	83332602	83333909	+	361185_Naxd,8802		290905_Col4a1,-188253;306626_Ing1,-54482;689377_Rab20,-24207	361185_Naxd,8802;102553902_LOC102553902,24056;361184_Cars2,43989;361183_Ankrd10,126704;306628_Col4a2,188260	0.409716	2.04909	0.00537032	0.618332
peak_50836	17	45604015	45605972	+			102547189_LOC102547189,-20283	291171_Trim27,20240	-0.240701	4.13718	0.00531997	0.618332
peak_52431	17	82064714	82067219	+	364788_Arl5b,0	364788_Arl5b,0	307148_Nsun6,-4181;364788_Arl5b,0	364788_Arl5b,0;103694137_LOC103694137,41724	-0.215037	4.97044	0.00534563	0.618332
peak_59508	19	58158879	58160172	+	367515_LOC367515,40651987				0.367226	2.42526	0.0053896	0.618332
peak_61352	2	45715825	45717599	+	689079_Arl15,46973		100362624_LOC100362624,-52366	689079_Arl15,46973	0.400598	2.54203	0.00537659	0.618332
peak_61410	2	49368077	49368754	+	294762_Parp8,87094			294762_Parp8,87094	-0.501089	2.09637	0.00531042	0.618332
peak_66949	2	233091333	233091808	+	295462_Mcub,2265128				-0.61156	0.988369	0.00536344	0.618332
peak_67118	2	240485325	240487355	+	679958_Slc9b2,71	679958_Slc9b2,71	310864_Manba,-180858;81920_Ube2d3,-138843;365946_Slc9b1,-39765	679958_Slc9b2,71;295458_Bdh2,23820;362044_Cenpe,89351;295457_Cisd2,124205;100912622_LOC100912622,139117	-0.301329	3.55075	0.0052947	0.618332
peak_67688	2	257794729	257795391	+	365985_LOC365985,68994		295543_Pigk,-115708	365985_LOC365985,68994;310958_Zzz3,191805	-0.555479	1.43549	0.00523869	0.618332
peak_71937	3	10350573	10351879	+	25698_Ass1,23968;296634_Nup214,1122704		366017_Exosc2,-188576;688699_Prdm12,-151388;362106_Fubp3,-80816	25698_Ass1,23968;686132_Hmcn2,184650	0.41627	2.11022	0.00537279	0.618332
peak_75632	3	121322663	121325571	+	65037_Mertk,87433		311415_Zc3h6,-172138;311412_Anapc1,-96538;296145_Fbln7,-82410;362212_Tmem87b,-32216	65037_Mertk,87433;311414_Zc3h8,162957	0.305484	3.34353	0.00537464	0.618332
peak_79475	4	11122719	11124004	+	113970_Magi2,1348419				0.432962	1.97062	0.00533756	0.618332
peak_88254	5	80394731	80395346	+					0.649131	0.990589	0.00533782	0.618332
peak_97088	6	104466554	104468988	+	678893_Susd6,29450		681415_Erh,-175649;29667_Srsf5,-142038;500686_Ccdc177,-55563	678893_Susd6,29450;500685_Plekhd1,126440;314275_Slc39a9,175553	0.338952	2.97992	0.00536376	0.618332
peak_104914	7	125611351	125614426	+			300114_Ldoc1l,-144829;300117_Phf21b,-35262	315189_Prr5,41560;300115_Arhgap8,182723	0.287103	3.35739	0.00530812	0.618332
peak_108416	8	51213767	51215357	+				102550157_LOC102550157,61446	0.333315	3.12634	0.00538938	0.618332
peak_109382	8	66462683	66463911	+				84424_Tle3,166174	0.435731	2.04409	0.00536272	0.618332
peak_109887	8	74615523	74616994	+					0.423857	2.20382	0.00540096	0.618332
peak_116348	9	98336196	98338021	+	58965_Ramp1,22564		681056_Erfe,-167115;316624_Klhl30,-152562;363285_Scly,-100387;363284_Ube2f,-56091;301604_LOC301604,-40928	58965_Ramp1,22564;102547878_LOC102547878,55991;501183_Rbm44,57165;102547942_LOC102547942,100134;367314_Lrrfip1,196712;64538_Ilkap,198565	0.322573	2.82543	0.0053719	0.618332
peak_117410	X	893190	894989	+	100364132_Zfp300,0	100364132_Zfp300,0	100911831_Zfp182,-13547;100364132_Zfp300,0	100364132_Zfp300,0	-0.314848	3.07491	0.0053984	0.618332
peak_118215	X	78910559	78912309	+	363487_RGD1566265,0	363487_RGD1566265,0	363487_RGD1566265,0	363487_RGD1566265,0	-0.295827	3.31939	0.00525533	0.618332
peak_113013	9	11174162	11175019	+	246232_Uxs1,65310		171073_Hdgfrp2,-182224;363333_Chaf1a,-146531;681944_Mpnd,-112551;301506_Fsd1,-93972;316507_Shd,-75349;501285_Ccdc94,-65356;680609_Ebi3,-59319	102555289_LOC102555289,50285;246232_Uxs1,65310;363334_Stap2,109557;81922_Sh3gl1,142315;363332_Ubxn6,178646	0.480492	1.55546	0.00540654	0.618375
peak_44312	16	4977311	4978952	+	306243_Cacna2d3,816873				0.333537	3.09115	0.00542563	0.619962
peak_40518	15	28744232	28746057	+	305854_Sall2,0	305854_Sall2,0	305851_Supt16h,-132273;65027_Chd8,-71658;305853_Rab2b,-48040;361035_Mettl3,-22741;305854_Sall2,0	305854_Sall2,0;286990_Tox4,47854	-0.364895	2.62464	0.00546695	0.621694
peak_53438	18	17234511	17235518	+	100360334_Fhod3,583725		498831_RGD1562608,-159068	361301_Tpgs2,161368	0.431927	1.9431	0.00546088	0.621694
peak_65982	2	206543366	206543889	+	245903_Magi3,155216			252962_Phtf1,91251;310749_Rsbn1,151166;245903_Magi3,155216	0.647792	0.95442	0.00545654	0.621694
peak_76009	3	128021194	128022050	+	24654_Plcb1,299950				-0.625576	1.11138	0.00546623	0.621694
peak_82852	4	121310837	121313788	+			362398_Plxna1,-48140		0.28001	3.69248	0.00546148	0.621694
peak_40698	15	31023809	31025471	+			100360696_LOC100360696,-115421		0.437059	2.23285	0.00547965	0.622542
peak_90476	5	145097373	145098882	+			286923_Dlgap3,-135875;313598_Zmym4,-100942;100361631_Tmem35b,-89441;362602_Zmym6,-39785	252855_Sfpq,17570;313604_Zmym1,24987	-0.384881	2.29424	0.00548645	0.62272
peak_36835	14	77060718	77062477	+			501925_Slc2a9,-5060	360950_Wdr1,70704;25195_Drd5,159529	0.374239	2.887	0.0055074	0.624501
peak_118061	X	69211026	69213738	+	683077_Pja1,4863			683077_Pja1,4863	-0.30385	3.11166	0.00551286	0.624525
peak_24985	12	3384145	3385059	+				100912988_LOC100912988,82604;102554161_LOC102554161,111919;102553614_LOC102553614,176032	-0.43845	1.91238	0.00552244	0.625014
peak_11582	1	257131836	257132748	+			499352_RGD1561251,-176332;114633_Plce1,-23275	294072_Slc35g1,55615;252892_Lgi1,175892	0.587856	1.22099	0.00552899	0.62516
peak_588	1	16497195	16499633	+	308923_Ahi1,19068;307449_Mcc,4490532			308923_Ahi1,19068;498982_RGD1560020_predicted,190502	-0.335178	2.8935	0.00553751	0.625528
peak_47336	16	73632445	73633623	+	290843_Gpat4,16496	108348420_LOC108348420,-703	108348420_LOC108348420,-703	290843_Gpat4,16496;290842_Gins4,48033;361171_Golga7,68273	0.427239	1.96553	0.0055507	0.626423
peak_40634	15	30336633	30337095	+			102552674_LOC102552674,-197618;290156_LOC290156,-152527;688340_LOC688340,-139254		0.717017	0.778842	0.00557067	0.626586
peak_44320	16	5155702	5156107	+	306243_Cacna2d3,639718				0.611699	0.886347	0.00556234	0.626586
peak_54391	18	38497412	38498233	+					-0.249159	4.95572	0.00557324	0.626586
peak_108901	8	59992667	59992919	+	501002_Tmem266,39935			501002_Tmem266,39935;300726_Etfa,93433;690923_LOC690923,104364	1.00369	-0.0966077	0.00556557	0.626586
peak_101697	7	51676357	51676897	+			116670_Ppp1r12a,-160975;685868_Otogl,-91572		-0.675845	0.80826	0.00557969	0.626718
peak_78452	3	173981875	173983075	+	311693_Cdh26,12871		83820_Sycp2,-33571;689995_Ppp1r3d,-28191	311693_Cdh26,12871;311692_Fam217b,28123;362284_Phactr3,183333	0.527302	1.73387	0.00559918	0.628314
peak_111416	8	117824392	117827328	+	316008_Ccdc51,12301		367171_Map4,-186256;171102_Cdc25a,-125895;58964_Nme6,-93584;301016_Spink8,-75760;100049583_Trex1,-26965;301014_Atrip,-12403;316009_Plxnb1,-5498;679747_Tma7,-3970	316008_Ccdc51,12301;301013_Shisa5,43400;54283_Pfkfb4,91045;316010_Camp,105043;301012_Col7a1,129951;301011_Uqcrc1,145064;301010_Slc26a6,175600	0.318425	3.56524	0.00562514	0.630632
peak_12939	10	3920383	3926362	+	689142_Snx29,323379				0.218741	4.43829	0.00563187	0.630791
peak_60389	2	22582488	22583776	+			29220_Thbs4,-196633;108349921_LOC108349921,-27937	688905_Mtx3,155035;688915_Cmya5,160760	0.38761	2.27873	0.00563987	0.631091
peak_59694	19	59653368	59657579	+	102547513_LOC102547513,0;102547567_LOC102547567,2491;367515_LOC367515,39154580	102547513_LOC102547513,0	679357_Irf2bp2,-151070;102547513_LOC102547513,0	102547513_LOC102547513,0;102547567_LOC102547567,2491;102547637_LOC102547637,9163;108348977_LOC108348977,90159	0.271103	4.12025	0.00567031	0.633901
peak_57459	19	25377124	25380408	+	304656_Ccdc130,0	304656_Ccdc130,0	102555451_LOC102555451,-197335;304653_Dcaf15,-157321;288908_Cc2d1a,-115159;288909_Nanos3,-88444;25398_Cacna1a,-72828;102548759_LOC102548759,-69035;304655_Zswim4,-31306;288913_LOC288913,-18530;100359539_LOC100359539,-11281;288912_Mri1,-10841;304656_Ccdc130,0	304656_Ccdc130,0;100314278_Mir24-2,58261;304654_RGD1306072,115060;288906_Rfx1,195560	-0.203724	5.04609	0.00568194	0.634009
peak_109504	8	68532620	68533397	+	171435_Aagab,6557		300776_Iqch,-6607	171435_Aagab,6557;25631_Smad3,144952	0.664337	1.0593	0.00568037	0.634009
peak_5220	1	124612634	124615051	+	309252_Otud7a,300761			681284_Hmgn5b,135470;499171_Klf13,188312	0.299232	3.06733	0.00574531	0.634505
peak_19170	10	97488773	97490371	+			303634_Gna13,-156825;102550846_LOC102550846,-135529;102550782_LOC102550782,-63220	29481_Rgs9,91817;102550334_LOC102550334,112752;102550112_LOC102550112,142616	0.432449	2.28079	0.00574128	0.634505
peak_20746	11	11170494	11171319	+	84409_Robo2,1447474				-0.579358	1.17161	0.0057336	0.634505
peak_21906	11	36667385	36669069	+	288161_B3galt5,29318		25510_Pcp4,-181966;498065_Lca5l,-120579	288161_B3galt5,29318;498066_Sh3bgr,112031;288233_Wrb,169872	0.357634	2.49919	0.00571208	0.634505
peak_31227	13	69438956	69439544	+			289084_RGD1309104,-4509		-0.58427	0.987776	0.00574173	0.634505
peak_37552	14	84323034	84324684	+			305476_RGD1308775,-172427;60584_Lif,-157968;266687_Slc35e4,-152199;64365_Tcn2,-133735;289747_Osm,-132803;360969_Gatsl3,-122868;360968_Tbc1d10a,-92636;305479_Sf3a1,-68498;305478_Rnf215,-43756;108352786_LOC108352786,-35219;103693135_LOC103693135,-31590;102549281_LOC102549281,-9745	289745_Mtfp1,9379;116486_Sec14l2,35670;498399_Sec14l4,48488;681091_Ccdc157,68551;683713_Gal3st1,91561;289740_Pes1,111434;305477_Dusp18,172550	0.348489	2.47162	0.00572487	0.634505
peak_38821	14	113837383	113838696	+	305605_Ccdc88a,66290		289859_Cfap36,-192509;289865_Clhc1,-129867;305606_Mtif2,-107388	305605_Ccdc88a,66290;289864_Prorsd1,101634;100912032_Rps27a,129744	-0.379363	2.42415	0.00573003	0.634505
peak_56487	19	3882329	3882824	+					-0.787271	0.498486	0.00574926	0.634505
peak_80375	4	54454816	54455421	+					0.578143	1.22127	0.00573484	0.634505
peak_84372	4	152688106	152689575	+	59115_Ninj2,57642		116477_Wnk1,-109637	59115_Ninj2,57642	0.442057	2.03186	0.00575046	0.634505
peak_103458	7	107647406	107648660	+	314964_Phf20l1,240458		65154_Wisp1,-46567;338477_Sla,-42456	299923_Ndrg1,127041	0.414818	1.99366	0.00573989	0.634505
peak_114933	9	62313589	62313893	+	84587_Plcl1,297477				0.844537	0.292232	0.00574826	0.634505
peak_23525	11	70778866	70779306	+	303888_Osbpl11,76119		363796_Iqcg,-187922;58820_Zfp148,-160444;360725_Snx4,-25246	303888_Osbpl11,76119;102552520_LOC102552520,160408;363795_Lmln,183815;100359498_LOC100359498,187840	0.741805	0.56794	0.00580296	0.636163
peak_48869	17	7692139	7695049	+	306759_Spock1,16608		102549404_LOC102549404,-185225;108348497_LOC108348497,-145602;102549506_LOC102549506,-72286	306759_Spock1,16608	0.305375	3.05489	0.00578871	0.636163
peak_63359	2	140201536	140202121	+			310395_Noct,-84540;108350007_LOC108350007,-50340	361944_Elf2,197191	-0.537075	1.38358	0.00579681	0.636163
peak_70015	20	29208049	29208856	+			365567_Micu1,-75977;294560_Mcu,-8825		0.655941	0.929775	0.00578627	0.636163
peak_96350	6	84532994	84533450	+					-0.698534	0.778553	0.00577961	0.636163
peak_102154	7	66944852	66947851	+	314897_Ppm1h,169128		108351469_LOC108351469,-14267	314897_Ppm1h,169128	-0.264305	3.75841	0.00578773	0.636163
peak_110765	8	104633842	104636667	+	315936_Zbtb38,58223		25597_Rasa2,-91529	100909637_LOC100909637,32748;315936_Zbtb38,58223;315939_Pxylp1,153972	-0.27727	3.44729	0.00579914	0.636163
peak_56141	18	79616427	79618707	+			291406_Zfp516,-149680;291409_Zfp236,-73156		0.356935	2.90071	0.00580923	0.636172
peak_102621	7	77428294	77429366	+			58961_Azin1,-55896		0.532846	1.53309	0.00581375	0.636172
peak_33573	13	111205208	111211668	+	65198_Kcnh1,284496				0.236751	4.23346	0.0058299	0.636182
peak_76805	3	149893043	149893707	+	362242_Snta1,12273		102547046_LOC102547046,-164900;296293_Cbfa2t2,-42024;252827_Cdk5rap1,-22614	362242_Snta1,12273;690027_Sms-ps1,50282;108350504_LOC108350504,150241;311562_Necab3,169099;399489_E2f1,180014	0.664566	0.93813	0.00582525	0.636182
peak_92177	5	163114592	163115163	+	313825_Vps13d,4076		102556804_LOC102556804,-4084	313825_Vps13d,4076;156767_Tnfrsf1b,52136;25069_Tnfrsf8,116415	-0.748225	0.523428	0.00582168	0.636182
peak_82504	4	117484933	117485304	+			312504_Fbxo41,-199705;25129_Egr4,-188851;500236_LOC500236,-23491	113892_Nat8f3,7011;114020_Nat8f5,46176;102556148_LOC102556148,93036;297408_Alms1,113389	0.783432	0.324505	0.00584318	0.637046
peak_90643	5	147122722	147123217	+	366473_Azin2,25359		362605_Tmem54,-165483;297879_Zfp362,-137272;102551009_LOC102551009,-130888;313806_Rnf19b,-122815;24184_Ak2,-62257	366473_Azin2,25359;313045_Trim62,53997;29177_Hpca,182540;171553_A3galt2,189130	0.578248	1.10476	0.0058591	0.638196
peak_2009	1	48708681	48712446	+	308106_Map3k4,82967		85253_Plg,-144786;680847_Dut-ps,-142957;108349106_LOC108349106,-83090;108349099_LOC108349099,-55329	308106_Map3k4,82967;170919_Agpat4,113846	0.233966	4.18929	0.00588957	0.638366
peak_23105	11	64967491	64969173	+	89786_Cox17,0	89786_Cox17,0	25408_Cd80,-112198;84385_Nr1i2,-52927;360718_Popdc2,-12787;303920_Maats1,-6326;89786_Cox17,0	89786_Cox17,0;85311_Pla1a,85467;25371_Adprh,105719;108352341_LOC108352341,112178;303922_Timmdc1,176690	-0.291424	3.27308	0.00587528	0.638366
peak_42216	15	57818248	57819673	+	361074_Slc25a30,14500		691835_Kctd4,-186615;498572_Spert,-79865;116646_Tpt1,-72007;361073_Cog3,-12621	361074_Slc25a30,14500;102552389_LOC102552389,63656;102549099_LOC102549099,93396	-0.336145	2.65769	0.00589289	0.638366
peak_51576	17	66079182	66081714	+			689560_Ryr2,-123576		0.293171	3.11688	0.00589134	0.638366
peak_59112	19	55042167	55047711	+	691499_Zfp469,198303;367515_LOC367515,43764448		292067_Zc3h18,-149637;691504_Zfpm1,-46874	252859_Mlnr,135851;691499_Zfp469,198303	0.252651	4.33227	0.00587801	0.638366
peak_108499	8	52141358	52141942	+	363058_Cadm1,282452				0.699723	0.730023	0.00586913	0.638366
peak_45	1	1802885	1804137	+	308265_Lats1,18807		308266_Zc3h12d,-133483;100910848_LOC100910848,-131804;361449_Ppil4,-93179;25604_Pcmt1,-35126;292464_Katna1,-22033	308265_Lats1,18807;683983_Nup43,31417;361448_Ginm1,81839;292462_Lrp11,100189;108348623_LOC108348623,131531	0.427716	1.98067	0.0059462	0.638829
peak_4929	1	112582749	112583726	+	79211_Gabrg3,228541;100910839_Luzp2,733255				0.501911	1.52165	0.00593018	0.638829
peak_43109	15	87632893	87633746	+	290447_Mycbp2,6267810		108352957_LOC108352957,-92083;361086_Scel,-55444	100909907_LOC100909907,33381;108352959_LOC108352959,79438	0.519395	1.37975	0.00595092	0.638829
peak_56249	18	81568517	81571155	+	498891_Fam69c,0	498891_Fam69c,0	64001_Cyb5a,-123663;307213_Zfp407,-114835;307212_Cndp1,-55676;291394_Cndp2,-29452;498891_Fam69c,0	498891_Fam69c,0;100359752_LOC100359752,112828	-0.278098	3.48133	0.00594318	0.638829
peak_56991	19	17273352	17273795	+			291905_Fto,-158254;291906_Aktip,-16253	81758_Rbl2,73070;307724_Rpgrip1l,158086	0.714129	0.616152	0.00592304	0.638829
peak_61694	2	61226304	61226849	+	294809_Adamts12,187232			108349966_LOC108349966,156750;294809_Adamts12,187232;294810_Tars,187266	-0.591914	1.0614	0.00593966	0.638829
peak_92763	5	169272870	169277677	+	310999_Plekhg5,28092		170818_Icmt,-197593;619550_Gpr153,-172598;362667_Thap3,-111883;313742_Phf13,-105039;26759_Acot7,-79905;362668_Zbtb48,-72730;29407_Tas1r1,-60757;500592_Tnfrsf25,-10742	310999_Plekhg5,28092;56227_Espn,53661;313744_Nol9,59794;313743_Klhl21,91452;362666_Dnajc11,162963;64628_Hes3,192118	-0.226492	4.15945	0.00590587	0.638829
peak_93292	6	3291056	3291545	+	170920_Map4k3,152974		313845_Sos1,-108079;503009_Cdkl4,-18602	170920_Map4k3,152974	0.673198	0.709097	0.00593727	0.638829
peak_107856	8	46226457	46231049	+	300652_Sorl1,56122			300652_Sorl1,56122;102547107_LOC102547107,197078	0.255966	3.92032	0.00592597	0.638829
peak_117434	X	1703051	1704680	+	408217_Usp11,0	408217_Usp11,0	100911510_LOC100911510,-98355;299312_LOC299312,-87103;299310_Ndufb11,-82586;408217_Usp11,0	408217_Usp11,0;81741_Cdk16,14141;314432_Uba1,40467;64510_Rbm10,82293;25106_Rgn,144224	-0.271192	3.43706	0.00593335	0.638829
peak_298	1	7578524	7579755	+	308291_Phactr2,54236		361453_Adat2,-146692;292485_Fuca2,-79164	308291_Phactr2,54236;83519_Pex3,146483	0.473741	1.7916	0.00595971	0.638881
peak_114127	9	40890748	40891237	+			501122_Amer3,-198180;301333_Ptpn18,-80852		-0.662358	0.850927	0.00596216	0.638881
peak_105400	7	134423842	134424972	+			366975_Pphln1,-177137	300173_Gxylt1,70886;690262_Yaf2,135741;362990_Zcrb1,177267	0.430466	2.09031	0.00596863	0.638998
peak_115206	9	70639245	70640557	+			108351941_LOC108351941,-190525;316444_Mdh1b,-189041	108351942_LOC108351942,55099;363243_Klf7,147356;301463_Fastkd2,190859	-0.387501	2.14942	0.005974	0.638998
peak_13130	10	5796106	5797003	+	24409_Grin2a,88300			24409_Grin2a,88300;108352053_LOC108352053,123403	0.577892	1.16684	0.00599419	0.640366
peak_38031	14	92726318	92727833	+					0.383146	2.32299	0.00599757	0.640366
peak_55629	18	70972812	70975799	+	498886_RGD1562987,0;291434_Rpl17,3079	498886_RGD1562987,0	291437_Lipg,-48378;291433_Dym,-20275;498886_RGD1562987,0	498886_RGD1562987,0;291434_Rpl17,3079	-0.22534	4.5455	0.00601304	0.640394
peak_64400	2	170456373	170459994	+	310519_Slitrk3,1519	310519_Slitrk3,1519	497756_Si,-155025	310519_Slitrk3,1519	-0.348298	3.71703	0.00600615	0.640394
peak_65524	2	197933694	197938327	+	100364568_Rprd2,0	100364568_Rprd2,0	108350069_LOC108350069,-152831;310670_Adamtsl4,-118636;361999_Anp32e,-102246;103691643_LOC103691643,-77801;116662_Ecm1,-72721;365872_Aph1a,-67920;310672_Tars2,-52347;100364568_Rprd2,0	100364568_Rprd2,0;361995_Prpf3,33137;689432_Mrps21,44058;365871_Ciart,52871;108348218_LOC108348218,64156;791259_Car14,79308;60430_Mcl1,147482;60334_Ensa,181150;310674_Plekho1,181875	-0.212118	5.25842	0.006014	0.640394
peak_62898	2	115429881	115431416	+				361923_Rpl22l1,67082;310261_Eif5a2,93235	0.420972	2.19291	0.00601951	0.640406
peak_22920	11	61829272	61829638	+	29238_Drd3,53585;360717_Gramd1c,219902		288106_Ccdc191,-80499	29238_Drd3,53585;288364_Qtrt2,80450;100314178_Mir568,166484;363783_Zdhhc23,168153	0.929197	0.00913642	0.00607443	0.643981
peak_77425	3	158555220	158555889	+					-0.578874	1.16415	0.00607479	0.643981
peak_101522	7	46992575	46994085	+					-0.450571	2.19436	0.00606491	0.643981
peak_101773	7	53884237	53885927	+	314824_Osbpl8,5331		366889_Zdhhc17,-169230;500832_Bbs10,-144302	314824_Osbpl8,5331;108351448_LOC108351448,169198	-0.386821	2.31875	0.00606563	0.643981
peak_2251	1	52803030	52809893	+				292301_T,90798;681288_T2,163784;361481_Prr18,184950	-0.196351	5.39486	0.00608294	0.644271
peak_66378	2	217390668	217391232	+					0.679001	0.837284	0.00611012	0.646573
peak_4545	1	101770198	101771224	+	292915_Sult2b1,3459	691056_Lmtk3,-1982	170580_Fgf21,-173376;103691112_LOC103691112,-161127;308594_Ccdc114,-132818;58924_Fut2,-118530;308593_Tmem143,-112788;308586_Sec1,-93182;361577_Kdelr1,-88122;308589_Sphk2,-69594;691056_Lmtk3,-1982	292915_Sult2b1,3459;116692_Cyth2,32183;276720_Kcnj14,38320;308592_Grwd1,47834;81766_Rpl18,69288;24309_Dbp,82302;24412_Grin2d,87922;308588_Car11,88189;308587_Ntn5,101844;292916_Syngr4,112673;81505_Emp3,132724;691041_Mamstr,148465;292912_Rasip1,160989;499152_Izumo1,166976;81919_Fut1,171180	0.484626	1.62281	0.00613343	0.647887
peak_29563	13	32246185	32248528	+					-0.330166	3.10152	0.00613135	0.647887
peak_81800	4	86629334	86631114	+	81742_Pde1c,293930				-0.330244	2.73947	0.00615123	0.649189
peak_40636	15	30430194	30430877	+			100360242_LOC100360242,-126308;364337_Trav14s1,-121985;290116_Tcrva8,-117277;102552674_LOC102552674,-103836		0.620762	1.17201	0.00618228	0.651888
peak_28795	12	52475016	52475448	+			100912845_LOC100912845,-170335;304573_Pole,-22941	288731_Pgam5,7599;29533_Pxmp2,22662;360829_Ankle2,31678;114115_P2rx2,77350;312077_Golga3,83158;288734_Chfr,120714;100909512_LOC100909512,131037;304572_Fbrsl1,185037;100365779_Zfp605,195470	-0.832804	0.423522	0.00620107	0.65329
peak_64186	2	160689440	160695772	+					-0.340507	6.2653	0.00621164	0.653823
peak_54673	18	50448731	50449957	+	102546616_LOC102546616,28335			102546616_LOC102546616,28335	-0.431699	2.06564	0.00624687	0.656369
peak_64954	2	187434276	187435925	+	100361582_Ttc24,2557		310687_Prcc,-176136;100313994_Mir9-1,-146874;100911992_LOC100911992,-137932;361976_Rrnad1,-131585;102547113_LOC102547113,-128861;81518_Mef2d,-75850;25393_Bcan,-61143;64057_Hapln2,-32200;310621_Iqgap3,-11552;295229_Naxe,-7866	100361582_Ttc24,2557;295228_Gpatch4,29545;108350055_LOC108350055,73294;25491_Nes,91167;29563_Crabp2,111860;361977_Isg20l2,132084;295224_mrpl24,145816;114499_Hdgf,159378	0.375127	2.2967	0.00624265	0.656369
peak_63487	2	141792515	141793812	+					0.388024	2.44016	0.00625449	0.656416
peak_71451	3	5593020	5593680	+			303076_Surf6,-140864;25699_Dbh,-115556;619346_Surf4,-111573;311826_Rexo4,-82112;102548484_LOC102548484,-31267;311827_Adamtsl2,-30793;296600_Slc2a6,-17876	296599_Cacfd1,37213;685169_Fam163b,99593;296596_Rpl7a,134035	0.620871	1.20501	0.00625836	0.656416
peak_47945	16	82436684	82440452	+	102553495_LOC102553495,424	102553495_LOC102553495,424		102553495_LOC102553495,424	-0.265372	3.7306	0.00626522	0.656555
peak_38835	14	114141360	114141849	+	83765_Rtn4,14429		100912032_Rps27a,-172920	83765_Rtn4,14429;289865_Clhc1,172797;305606_Mtif2,195276	-0.651085	0.765171	0.00627704	0.656693
peak_67765	2	259452910	259453679	+	29758_St6galnac3,465134				0.497592	1.46292	0.00627759	0.656693
peak_35085	14	30377953	30378478	+	100912459_LOC100912459,6888		102547286_LOC102547286,-45225	100912459_LOC100912459,6888	0.734991	0.662016	0.00630025	0.658485
peak_8159	1	186840621	186841236	+			100912427_LOC100912427,-199118;64133_Xylt1,-98462		0.584144	1.14803	0.00632981	0.659407
peak_23571	11	71198135	71199084	+	303885_Rubcn,47629		303883_Lrch3,-89906;360726_Fyttd1,-61441	303885_Rubcn,47629;303882_Tnk2,189436	0.442224	1.71473	0.00633127	0.659407
peak_105468	7	135930116	135932110	+	500921_Tmem117,49822		315264_Pus7l,-126298;315265_Twf1,-79574	500921_Tmem117,49822;300177_Irak4,126393	0.332235	2.73243	0.0063202	0.659407
peak_117545	X	12152695	12153145	+					-0.622947	0.910039	0.00631713	0.659407
peak_78232	3	169392408	169393610	+					-0.406667	2.18164	0.00634216	0.659962
peak_47330	16	73562790	73565715	+	361171_Golga7,0	361171_Golga7,0	84402_Sfrp1,-152013;108348420_LOC108348420,-68611;290843_Gpat4,-50234;290842_Gins4,-18697;361171_Golga7,0	361171_Golga7,0	-0.21942	4.49271	0.00635178	0.660385
peak_40531	15	29318552	29320668	+				684995_LOC684995,49525	0.369152	2.72072	0.00635773	0.660426
peak_33244	13	104095164	104095644	+			63995_Dusp10,-189016;289357_Lyplal1,-14484		0.813875	0.405847	0.00637375	0.661512
peak_40312	15	24246707	24247144	+			305827_Wdhd1,-190634;289997_Dlgap5,-47290;305830_Fbxo34,-7212	83781_Lgals3,93105;305831_Atg14,127632;361028_Mapk1ip1l,168427;305828_Socs4,190324	-0.680321	0.672649	0.0063848	0.662081
peak_70905	20	47856508	47858862	+	309860_Sobp,51604		365592_Pdss2,-107651;688390_LOC688390,-52156	309860_Sobp,51604	-0.332093	2.65844	0.00639242	0.662293
peak_81453	4	79717457	79718201	+			362359_Mpp6,-128305		-0.599917	0.92115	0.00640597	0.663118
peak_15406	10	42559041	42561133	+	50592_Gria1,117318			50592_Gria1,117318	0.338328	2.74143	0.00643776	0.664095
peak_28170	12	47040105	47040888	+	288701_Srsf9,5134		288702_Unc119b,-198775;360820_Pxn,-194998;304543_Mlec,-178183;102547757_LOC102547757,-146318;171051_Cabp1,-144561;259272_Msi1,-104770;288710_Rnf10,-62425;58945_Dynll1,-33312	288701_Srsf9,5134;360821_Gatc,8560;25282_Cox6a1,15663;304542_Coq5,54550;117241_Pop5,102264;102548026_LOC102548026,118524;102548179_LOC102548179,144460;304539_Sirt4,177747	-0.507356	1.453	0.00642375	0.664095
peak_102106	7	65174440	65175341	+			314870_Irak3,-192216	299818_Llph,169896;362884_Tmbim4,186581	0.494199	2.0039	0.00643727	0.664095
peak_107685	8	42142990	42144002	+					0.455677	1.95895	0.00642687	0.664095
peak_40713	15	31140865	31141731	+	100360696_LOC100360696,0	100360696_LOC100360696,0	100360696_LOC100360696,0	100360696_LOC100360696,0	0.450259	1.68295	0.00645121	0.664329
peak_115901	9	92216265	92219281	+	316573_Dner,71891			316573_Dner,71891	-0.25446	3.96859	0.00644913	0.664329
peak_15189	10	39399266	39401313	+	24915_Pdlim4,4009		29726_Slc22a5,-171176;303140_LOC303140,-74405;360526_P4ha2,-33914;64037_Slc22a4,-25758	24915_Pdlim4,4009	0.384595	2.42158	0.00646129	0.664791
peak_104912	7	125598241	125610443	+	315189_Prr5,28450		500913_RGD1566029,-190212;300114_Ldoc1l,-131719;300117_Phf21b,-39245	315189_Prr5,28450;300115_Arhgap8,186706	0.190542	5.47813	0.00646716	0.66482
peak_41147	15	37690478	37692184	+	305918_Ift88,61	305918_Ift88,61	691799_Il17d,-98027;290277_Cryl1,-26892	305918_Ift88,61;290279_Eef1akmt1,138748	-0.249633	4.07371	0.00647425	0.664973
peak_103453	7	107230587	107232017	+	299920_Lrrc6,0	299920_Lrrc6,0	314964_Phf20l1,-174931;299920_Lrrc6,0	299920_Lrrc6,0;690657_Tmem71,160791	-0.314458	3.19385	0.00648341	0.665339
peak_1654	1	44888230	44889125	+					0.257641	3.76977	0.0065165	0.666283
peak_69725	20	21713774	21714517	+	309728_Arid5b,0	309728_Arid5b,0	309724_Tmem26,-24119;309728_Arid5b,0	309728_Arid5b,0	-0.496833	1.57316	0.00652065	0.666283
peak_78689	3	176417057	176419096	+	296467_Ythdf1,12327		499952_Bhlhe23,-134846;311716_Col20a1,-72196;246310_Arfgap1,-56751;296468_Birc7,-19239	100314155_Mir124-3,10852;296467_Ythdf1,12327;296469_Nkain4,46101;102546950_LOC102546950,102398;25590_Chrna4,128869;362287_Slc17a9,188624;296466_Gid8,199929	0.333087	2.82499	0.00651324	0.666283
peak_81543	4	81816834	81818321	+	155183_Skap2,150511			155183_Skap2,150511	-0.324198	2.83199	0.00651322	0.666283
peak_93231	6	2525122	2526112	+			108351322_LOC108351322,-86539;298757_Atl2,-42863	102557106_LOC102557106,21424	0.458691	1.69781	0.00650377	0.666283
peak_63141	2	123191869	123194184	+	25673_Anxa5,546	25673_Anxa5,546	294975_Exosc9,-70495	25673_Anxa5,546;108349997_LOC108349997,40986;114494_Ccna2,88082;361930_Bbs7,128807	-0.217307	4.37983	0.00654171	0.666874
peak_79667	4	21755957	21758485	+	502727_RGD1563349,0;102555663_LOC102555663,0	502727_RGD1563349,0;102555663_LOC102555663,0	108350660_LOC108350660,-115933;114485_Dmtf1,-103812;102555663_LOC102555663,0;502727_RGD1563349,0	502727_RGD1563349,0;102555663_LOC102555663,0;108350659_LOC108350659,161421;499990_Tmem243,162166	-0.230443	4.27772	0.00653944	0.666874
peak_82800	4	120718199	120718601	+	29254_Mgll,46763		102554942_LOC102554942,-163394;502859_Kbtbd12,-150444;85494_Tpra1,-124773	102554878_LOC102554878,33728;29254_Mgll,46763;297432_Abtb1,66206;297433_Podxl2,98734;312538_Mcm2,121620	-0.786123	0.35951	0.00654326	0.666874
peak_48697	17	5992311	5994499	+	25054_Ntrk2,251279		108348495_LOC108348495,-146001		0.356058	2.55915	0.00655683	0.667685
peak_78	1	2291076	2293910	+					-0.264749	3.74491	0.00662413	0.672807
peak_14199	10	16852808	16853879	+	287177_Ergic1,58171		140932_Bnip1,-163487;114856_Dusp1,-116763;303016_Crebrf,-99646;94170_Atp6v0e1,-59878;100910596_LOC100910596,-38007	287177_Ergic1,58171	0.433657	1.8723	0.00661911	0.672807
peak_48837	17	7322166	7323376	+	102549404_LOC102549404,183538			102549404_LOC102549404,183538	0.458858	1.75483	0.00662144	0.672807
peak_32497	13	89555265	89555643	+	685448_Pcp4l1,10277		685607_Pfdn2,-169470;83631_Dedd,-151289;108352673_Trnae-cuc,-115665;108348047_LOC108348047,-114621;102557067_LOC102557067,-108144;494342_B4galt3,-88204;66015_Adamts4,-67353;289217_Sdhc,-36286	685448_Pcp4l1,10277;24564_Mpz,31061;304971_Tomm40l,39644;25441_Fcer1g,50683;289218_Ndufs2,67863;498278_Cfap126,75207;289219_Ppox,99355;688466_Usp21,105507;445268_Ufc1,112870;304966_Fcgr3a,169490;289222_Nit1,170163;360878_Klhdc9,190611	0.839226	0.250736	0.00665079	0.674939
peak_5132	1	121210120	121211020	+			102555617_LOC102555617,-191919;102555987_LOC102555987,-182420	102555866_LOC102555866,83668	-0.491461	1.66625	0.00668134	0.675171
peak_13099	10	5208462	5215094	+	497857_Dexi,9236;85483_Ciita,45547		363538_Tekt5,-137913;102553451_LOC102553451,-129072;360467_Tvp23a,-85225;287044_Clec16a,-11548	497857_Dexi,9236;85483_Ciita,45547;287042_Nubp1,128855	0.214918	4.41135	0.0067112	0.675171
peak_18803	10	93278338	93279315	+	686084_LOC686084,93467		303592_Tlk2,-130866;363687_Mettl2b,-74629;303589_Efcab3,-25244	686084_LOC686084,93467;303590_LOC303590,123698	0.432916	1.8887	0.00671843	0.675171
peak_39252	15	4149160	4151005	+	408223_Usp54,57326		361006_Cfap70,-134044;361004_Zswim8,-126922;361005_Chchd1,-122523;286971_Fut11,-114096;155423_Anxa7,-103465;685144_Sec24c,-91951;289904_Mss51,-89198;24675_Ppp3cb,-58697	64556_Ncl-ps1,18276;103693236_LOC103693236,38243;408223_Usp54,57326;305675_Synpo2l,84454	0.383388	2.60534	0.00671798	0.675171
peak_40751	15	31412091	31413761	+			685051_LOC685051,-119014;682708_LOC682708,-96940		0.445497	2.06324	0.00668922	0.675171
peak_52741	17	89741025	89742880	+			307169_Mastl,-96682	307170_Acbd5,181102	-0.225143	4.3933	0.0066991	0.675171
peak_53271	18	14508102	14509250	+			307548_Dtna,-35475		0.413527	2.19057	0.0067131	0.675171
peak_59620	19	59163996	59164647	+	679321_Slc35f3,195960;367515_LOC367515,39647512		102556031_Coa6,-162681	679321_Slc35f3,195960	0.763923	0.518735	0.00672491	0.675171
peak_66678	2	226947367	226948080	+	171115_Pde5a,47763		691807_LOC691807,-147407	171115_Pde5a,47763;102550474_LOC102550474,147320	0.497854	1.50659	0.00667519	0.675171
peak_68332	20	4886876	4888246	+	24963_Hspa1l,6878		108353247_LOC108353247,-195888;361796_Abhd16a,-191824;368153_RT1-CE7,-188164;406866_Ly6g6e,-174902;294239_Ddah2,-161014;406864_Clic1,-152068;309611_Vwa7,-120262;414779_RT1-CE2,-111990;25009_Vars,-105293;684148_Lsm2,-78571;114612_Ddx39b,-68276;368044_Atp6v1g2,-62047;102549726_LOC102549726,-12894;24472_Hspa1a,-6764	24963_Hspa1l,6878;309607_RT1-CE5,8747;414783_RT1-CE4,33093;103694382_LOC103694382,52007;414793_RT1-CE3,55357;361794_Nfkbil1,63286;108349032_LOC108349032,102137;406170_Sapcd1,132129;294252_Msh5,148879	-0.315363	2.94128	0.00666957	0.675171
peak_81908	4	91391345	91392271	+	500153_Ccser1,155460		108350812_LOC108350812,-147210	500153_Ccser1,155460	0.506863	1.5686	0.00672694	0.675171
peak_95565	6	51337715	51338703	+	24679_Prkar2b,17680		102555645_LOC102555645,-90891;27080_Hbp1,-80016	24679_Prkar2b,17680;298947_Pik3cg,162531	0.490603	1.52834	0.00671492	0.675171
peak_112360	8	131670359	131670998	+	103690480_LOC103690480,42417		363169_Tcaim,-174675;100314033_Mir138-1,-60728	103690480_LOC103690480,42417;102550701_LOC102550701,121335	-0.525727	1.26027	0.0067049	0.675171
peak_661	1	18711617	18712550	+	309368_Lama2,220353;307449_Mcc,6704954				-0.56376	1.18333	0.00675636	0.677552
peak_64951	2	187427370	187427883	+	100361582_Ttc24,10599	295229_Naxe,-960	310687_Prcc,-169230;100313994_Mir9-1,-154916;100911992_LOC100911992,-145974;102547113_LOC102547113,-136903;361976_Rrnad1,-124679;81518_Mef2d,-83892;25393_Bcan,-54237;64057_Hapln2,-25294;310621_Iqgap3,-19594;295229_Naxe,-960	100361582_Ttc24,10599;295228_Gpatch4,22639;108350055_LOC108350055,81336;25491_Nes,84261;29563_Crabp2,104954;361977_Isg20l2,125178;295224_mrpl24,138910;114499_Hdgf,152472	0.699141	0.650561	0.00678227	0.678432
peak_88804	5	114604734	114606562	+	298250_Fggy,87874			298250_Fggy,87874	-0.394411	2.38884	0.00677187	0.678432
peak_101805	7	54245858	54249417	+	29380_Phlda1,0	29380_Phlda1,0	29380_Phlda1,0	29380_Phlda1,0;89825_Nap1l1,32553	-0.196731	5.42103	0.00677669	0.678432
peak_23773	11	74136342	74138190	+				29577_Hes1,177059;678704_Atp13a3,199592	0.315803	3.17991	0.00681159	0.679644
peak_32721	13	93888041	93888517	+			689102_Chml,-145417;498289_Opn3,-141047;305000_Exo1,-48472		-0.6581	0.793958	0.00681344	0.679644
peak_34870	14	22076859	22078348	+			60393_Sult1d1,-29070		0.381599	2.39605	0.00681725	0.679644
peak_65127	2	188885567	188886784	+	54263_Kcnn3,48287		295246_Dcst1,-195563;295248_Zbtb7b,-165893;81635_Adar,-158767;751787_Flad1,-149105;499655_Cks1b,-140423	54263_Kcnn3,48287;310645_Pmvk,101238;310644_Pbxip1,121680;295251_Pygo2,128400;85385_Shc1,140064;295247_Dcst2,196477	-0.47305	1.81156	0.0068033	0.679644
peak_45920	16	32764201	32765349	+	306424_Mfap3l,11742			306424_Mfap3l,11742;29416_Aadat,103331	0.402737	2.21664	0.00682451	0.679797
peak_40650	15	30584077	30585669	+				100360242_LOC100360242,26892;364337_Trav14s1,31215;290116_Tcrva8,35923;102552674_LOC102552674,49364	0.491919	1.99549	0.0068432	0.681087
peak_83762	4	145426460	145428934	+	297520_Il17rc,0;362417_Il17re,13303	297520_Il17rc,0	362418_Irak2,-165641;24874_Vhl,-151935;679934_Brk1,-130272;171503_Camk1,-126314;362414_Tada3,-96169;312641_Fancd2,-60935;362416_Rpusd3,-55468;312638_Creld1,-11350;297520_Il17rc,0	297520_Il17rc,0;362417_Il17re,13303;502872_Jagn1,26575;502873_Prrt3,29966;312640_Emc3,58441;362415_Ttll3,85401;297518_Arpc4,96003;81528_Ogg1,143632;679713_Brpf1,162015;297516_Cpne9,188449	0.311789	3.15922	0.00687883	0.682348
peak_99303	6	144515726	144515996	+	29714_Ptprn2,130953		102548847_LOC102548847,-131111	29714_Ptprn2,130953	0.740034	0.452896	0.00687634	0.682348
peak_101368	7	37283297	37284884	+				314764_Eea1,181882	-0.322502	3.00094	0.00686985	0.682348
peak_105186	7	129659414	129661980	+			64534_Pim3,-194487;362978_Creld2,-150766;315211_Zbed4,-87734	315210_Brd1,62323;102547254_LOC102547254,83497;315212_Alg12,150697	0.333578	2.81763	0.00687696	0.682348
peak_5065	1	116718710	116719514	+	102548730_LOC102548730,26955		100912195_LOC100912195,-151427;103691125_LOC103691125,-38032	102548730_LOC102548730,26955;103691124_LOC103691124,39091;102551177_LOC102551177,57468;361585_Ube3a,131809	-0.564333	1.25867	0.00690448	0.682494
peak_23080	11	64645491	64646300	+	288093_Arhgap31,44523		303922_Timmdc1,-144501;288091_Poglut1,-115193;303923_B4galt4,-61437	288093_Arhgap31,44523;288092_Tmem39a,106214;303924_Upk1b,123483	0.463828	1.5218	0.00691477	0.682494
peak_25047	12	5602984	5604219	+	304244_Fry,218655		100302405_Zfp958,-110730		0.403806	2.06979	0.00691309	0.682494
peak_35175	14	33618052	33620868	+	364136_Aasdh,0	102552854_LOC102552854,-423;364136_Aasdh,0	498350_Thegl,-186190;498351_Srp72,-164264;108348046_LOC108348046,-56912;140946_Paics,-37108;108352737_LOC108352737,-26613;108352739_LOC108352739,-6492;102552854_LOC102552854,-423;364136_Aasdh,0	364136_Aasdh,0;117544_Ppat,37511;289568_RGD1311575,162926	-0.242528	4.43566	0.00690174	0.682494
peak_88504	5	100853217	100853630	+				298184_Zdhhc21,129782	-0.780397	0.421418	0.00689423	0.682494
peak_102299	7	70723423	70725847	+	362894_R3hdm2,46197		314906_Kif5a,-170526;362892_Mbd6,-143277;299851_Mars,-120998;100362331_Ndufa4l2,-96057;140589_Gli1,-90252	362894_R3hdm2,46197;299857_Shmt2,103975;362893_Arhgap9,110773;59316_Nxph4,116676;29467_Ddit3,144859;299850_Dctn2,167470	-0.290101	3.20353	0.00690613	0.682494
peak_69334	20	14339339	14340054	+	361828_Specc1l,53825		116593_Upb1,-145615;25369_Adora2a,-56466	361828_Specc1l,53825	0.540999	1.28957	0.00693172	0.6836
peak_11304	1	250789192	250791113	+	353229_Sgms1,160572		114104_Asah2,-124109	353229_Sgms1,160572	0.325035	2.80136	0.00696234	0.685029
peak_31826	13	77358029	77360624	+					0.323711	3.43071	0.00697503	0.685029
peak_50362	17	31350545	31354076	+	64559_Slc22a23,114530		108348176_LOC108348176,-142928;498736_Tubb2a,-139069;291081_Tubb2b,-87564	689623_Psmg4,57848;102551220_LOC102551220,87351;64559_Slc22a23,114530;361239_Bphl,181096	0.255679	3.66796	0.00695752	0.685029
peak_62376	2	94206097	94206680	+			310233_Zfp704,-170379;64019_Pag1,-59424	108349978_LOC108349978,60728;102556687_LOC102556687,165409	0.586177	1.07333	0.0069707	0.685029
peak_92774	5	169333684	169334266	+			691589_Chd5,-184946;362667_Thap3,-172697;81768_Rpl22,-171884;313742_Phf13,-165853;170818_Icmt,-141004;362668_Zbtb48,-133544;29407_Tas1r1,-121571;619550_Gpr153,-116009;26759_Acot7,-23316;56227_Espn,-2346	500592_Tnfrsf25,45265;310999_Plekhg5,88906;313744_Nol9,120608;64628_Hes3,135529;313743_Klhl21,152266;691246_Rnf207,166185	0.547111	1.18719	0.0069648	0.685029
peak_34207	14	8372925	8374958	+			108352702_LOC108352702,-57360		0.36287	2.43259	0.00699206	0.686135
peak_13013	10	4526897	4528237	+			302899_Txndc11,-50232;360466_Zc3h7a,-7414	102552101_LOC102552101,116249;29140_Snn,116333	-0.432071	2.03878	0.00701853	0.686299
peak_19155	10	97222888	97225055	+	29134_Axin2,10405		102550334_LOC102550334,-150966;102550112_LOC102550112,-121102	29134_Axin2,10405	0.312371	2.82415	0.00703522	0.686299
peak_27242	12	37524354	37526114	+	304469_Rilpl1,34034		288654_Mphosph9,-174168;117252_Dnah10,-159096;360804_Cdk2ap1,-142255;116455_Atp6v0a2,-126121;689779_Tctn2,-97098;288651_Gtf2h3,-80327;304470_Sbno1,-67578;100362764_Ddx55,-55419;65165_Tmed2,-44010;288652_Rilpl2,-18804	360803_Snrnp35,12709;304469_Rilpl1,34034;689820_Kmt5a,55069;64514_Eif2b1,80218;498179_RGD1563482,156880;108348169_LOC108348169,173619	-0.392282	2.39553	0.00702262	0.686299
peak_46534	16	54330094	54334487	+	306487_Mtus1,89202		81740_Pcm1,-192419	306487_Mtus1,89202;290771_Pdgfrl,115939;64554_Slc7a2,178862	-0.260302	4.20611	0.00701497	0.686299
peak_54817	18	55769560	55772817	+	286910_Smim3,24369		307410_Rbm22,-55341;84428_Dctn4,-24371	286910_Smim3,24369;498873_MGC105567,83947;689274_Myoz3,88400;60324_Synpo,148595;307414_MGC108823,193321	0.253403	3.98432	0.00703187	0.686299
peak_56723	19	11308035	11312870	+	689415_Mt2A,0	689415_Mt2A,0	54300_Slc12a3,-163361;361367_Amfr,-160668;100314032_Mir138-2,-158206;291877_Nudt21,-138496;113948_Bbs2,-73051;291874_Nup93,-44055;24567_Mt1,-5028;689415_Mt2A,0	689415_Mt2A,0;117038_Mt3,13242;307657_Ogfod1,138215;102553609_LOC102553609,160547	0.261692	3.87892	0.00701526	0.686299
peak_62246	2	85479769	85480407	+	310207_Sema5a,102451		100909539_LOC100909539,-102606	310207_Sema5a,102451	0.566688	1.22516	0.00700909	0.686299
peak_95988	6	69936495	69938621	+			102546421_LOC102546421,-36939;24370_Foxg1,-32606		0.349797	3.22818	0.00703994	0.686299
peak_19291	10	101345720	101346723	+			102549596_LOC102549596,-182273;102547233_LOC102547233,-171551	140586_Sox9,57192;108352155_LOC108352155,66682;102549521_LOC102549521,156356	-0.477117	1.75445	0.00705754	0.68745
peak_66999	2	235755661	235757641	+	687071_Etnppl,17284			687071_Etnppl,17284;362040_Ostc,74010;362041_Rpl34,96380	0.299526	3.45209	0.00707185	0.68828
peak_13086	10	5130048	5130939	+	287044_Clec16a,65975		360467_Tvp23a,-169380;497857_Dexi,-68287	287044_Clec16a,65975;85483_Ciita,129702;252971_Socs1,173253	0.473382	1.59018	0.00709566	0.6895
peak_14686	10	29537169	29537524	+			287208_Ttc1,-169304;24173_Adra1b,-86525		-0.830267	0.135558	0.00712499	0.6895
peak_32676	13	92987312	92988967	+	289264_Grem2,0	289264_Grem2,0	289264_Grem2,0	289264_Grem2,0	-0.26333	3.50931	0.00711999	0.6895
peak_45599	16	23586483	23587865	+	306380_Psd3,374318				-0.348418	2.6209	0.00712041	0.6895
peak_52079	17	76858437	76860278	+	307124_Camk1d,325826				0.395208	2.51628	0.00711033	0.6895
peak_84213	4	150707639	150708468	+	24239_Cacna1c,562322		100158232_Zfp9,-174029;312667_Ankrd26,-90711		0.609362	0.973269	0.00711872	0.6895
peak_114660	9	50554149	50559632	+			81815_Tpp2,-19236	363225_RGD1305645,27338	-0.239508	6.40898	0.00710085	0.6895
peak_103403	7	106107511	106108776	+					-0.36061	2.45135	0.00713962	0.690353
peak_70051	20	29542872	29544987	+	100360936_Anapc16,13941		361840_Spock2,-109939;140942_Ddit4,-31490;294512_Ascc1,-13343	100360936_Anapc16,13941;294513_Dnajb12,97362	0.356294	2.61948	0.00715359	0.691142
peak_12502	1	277765492	277766777	+	292130_Afap1l2,60522		361773_Ccdc186,-130113	292130_Afap1l2,60522;307988_Vwa2,76014;292129_Tdrd1,125822	0.505324	1.81146	0.00719267	0.693599
peak_70050	20	29534413	29542356	+			361840_Spock2,-112570;140942_Ddit4,-23031;294512_Ascc1,-15974	100360936_Anapc16,16572;294513_Dnajb12,88903	0.196413	5.01322	0.0071995	0.693599
peak_108285	8	50108776	50109868	+	363055_Cep164,22609		29606_Pcsk7,-90201;29392_Bace1,-30224	363055_Cep164,22609;363056_Rnf214,90120;25123_Tagln,118501;315617_Sidt2,137111	-0.42576	1.89557	0.00718603	0.693599
peak_118756	X	156962547	156965135	+	293856_Pdzd4,0	293856_Pdzd4,0	29660_Pnck,-184936;293852_Bcap31,-129230;25179_Idh3g,-34668;293856_Pdzd4,0	293856_Pdzd4,0;29435_Ssr4,34567;293854_Srpk3,49207;50687_L1cam,61303;363517_Plxnb3,65012;246249_Arhgap4,89453;363518_Naa10,98892;81759_Renbp,108057;363516_Abcd1,130517;363519_Hcfc1,150535;50690_Slc6a8,174186	-0.265583	3.63365	0.00720238	0.693599
peak_69827	20	23137128	23137744	+				102551701_LOC102551701,57306	0.562608	1.06003	0.00720899	0.693674
peak_11271	1	249573632	249576986	+	309338_Cstf2t,0;54286_Prkg1,723966	309338_Cstf2t,0	309338_Cstf2t,0	309338_Cstf2t,0	-0.210545	4.82705	0.00723789	0.695891
peak_101817	7	54467171	54468873	+			102548561_LOC102548561,-22531		-0.330432	2.61135	0.00724375	0.695892
peak_45178	16	19313403	19314831	+			306330_Klf2,-88366;306332_Ap1m1,-9585;498600_Fam32a,-4561	100360518_Hsh2d,35037;117103_Rab8a,61945;24852_Tpm4,85020;361120_Eps15l1,185768	0.431578	1.91436	0.00725825	0.696159
peak_54036	18	31236710	31238315	+			307483_Diaph1,-165339;307480_RGD735029,-158582;84578_Hdac3,-142363;307482_Fchsd1,-127633;361314_Arap3,-98568	108348772_LOC108348772,74312;307481_Pcdh1,104832;361313_Rell2,141745;116808_Pcdh12,192793	-0.291428	3.19711	0.00725392	0.696159
peak_15408	10	42565918	42570987	+	50592_Gria1,124195			50592_Gria1,124195	0.227357	4.23121	0.00728191	0.697348
peak_20564	11	3360650	3360936	+					-0.799069	0.228611	0.00728238	0.697348
peak_231	1	5237763	5242205	+	308282_Shprh,0	308282_Shprh,0	308283_Fbxo30,-123914;24414_Grm1,-71904;308282_Shprh,0	308282_Shprh,0	-0.19034	5.12184	0.00730155	0.697497
peak_17762	10	77788287	77789876	+	108352118_LOC108352118,23636		103693417_LOC103693417,-39760	108352118_LOC108352118,23636;103693416_LOC103693416,75995;303439_Mmd,100323;690286_Hlf,128780	0.381445	2.36007	0.00730014	0.697497
peak_116302	9	97438397	97440616	+			316616_Iqca1,-139637	102555030_LOC102555030,39712;84348_Ackr3,82516	0.328804	2.79136	0.00729189	0.697497
peak_115011	9	65494832	65495720	+			301434_Clk1,-186815;301432_Ppil3,-165687;64044_Casp8,-118422;301430_Orc2,-107539;102550737_LOC102550737,-103946;117279_Cflar,-38888;316415_Fam126b,-16433	301427_Ndufb3,16336;301431_Nif3l1,165689;316413_Als2cr12,198102	-0.493607	1.52249	0.007318	0.698507
peak_112326	8	130818384	130822230	+	301111_Ano10,108791		316091_Pomgnt2,-187240;316122_Abhd5,-150992	170837_Snrk,68578;301111_Ano10,108791	0.254798	3.59683	0.00732403	0.698522
peak_39976	15	15512200	15512726	+	26989_Cadps,236711	108352890_LOC108352890,1697	60398_Fhit,-184566	108352890_LOC108352890,1697	0.803947	0.341985	0.00734066	0.699547
peak_39522	15	7729204	7731301	+	361013_Ube2e2,326994				0.313393	2.93637	0.00735456	0.699644
peak_41740	15	48158532	48159184	+	305967_Kif13b,127695		290322_Ints9,-167544	305967_Kif13b,127695;305968_Hmbox1,167126;100314291_Mir124-1,194234	0.56667	1.23687	0.00737112	0.699644
peak_84638	4	157702066	157708043	+	362438_Ncapd2,0;297601_Mrpl51,0	297601_Mrpl51,0;362438_Ncapd2,0	25625_Tnfrsf1a,-156862;25122_Scnn1a,-126296;24383_Gapdh,-21744;25624_Vamp1,-18898;297601_Mrpl51,0;362438_Ncapd2,0	362438_Ncapd2,0;297601_Mrpl51,0;297602_Tapbpl,35156;362437_Iffo1,42951;314969_Nop2,55307;117535_Chd4,89535;500317_Lpar5,121066;297604_Ltbr,121248;500316_Acrbp,138076;297597_Ing4,147337;171018_Zfp384,178983;100362241_Plekhg6,189124;312711_Pianp,193204	-0.189715	5.85971	0.00736397	0.699644
peak_92164	5	162968437	162971197	+	313825_Vps13d,148042		102550246_LOC102550246,-160134;102556804_LOC102556804,-148050	313825_Vps13d,148042;313689_Dhrs3,159347;156767_Tnfrsf1b,196102	0.323809	2.92421	0.0073491	0.699644
peak_108565	8	53091620	53092731	+	353227_Zbtb16,54034		300691_Nnmt,-153448	353227_Zbtb16,54034;79246_Htr3a,131147	0.468702	2.01987	0.00737072	0.699644
peak_94902	6	41033672	41042711	+	313974_Trib2,0;108351208_LOC108351208,0	108351208_LOC108351208,0;313974_Trib2,0	108351208_LOC108351208,0;313974_Trib2,0	108351208_LOC108351208,0;313974_Trib2,0	-0.186023	5.743	0.00738972	0.70085
peak_20523	11	1886805	1887510	+	288354_Zfp654,8304		304176_MGC95208,-67863;288353_Cggbp1,-8656	288354_Zfp654,8304;60448_Htr1f,96003	-0.491598	1.49306	0.00740906	0.701513
peak_47228	16	71368127	71369657	+			290831_Whsc1l1,-131009;79114_Fgfr1,-49081	361169_Letm2,126792	0.298598	2.95021	0.00742509	0.701513
peak_68317	20	4767242	4768014	+			684148_Lsm2,-198803;24963_Hspa1l,-111984;415073_RT1-CE6,-89441;108353247_LOC108353247,-76254;368153_RT1-CE7,-68530;361794_Nfkbil1,-55576	414779_RT1-CE2,6872;114612_Ddx39b,50586;368044_Atp6v1g2,56815;102549726_LOC102549726,105968;24472_Hspa1a,112098;309607_RT1-CE5,128979;414783_RT1-CE4,153325;24591_Neu1,156247;103694382_LOC103694382,172239;294255_Slc44a4,173853;414793_RT1-CE3,175589;361798_Ehmt2,191209;309613_Zbtb12,195142	-0.477485	1.5011	0.00740896	0.701513
peak_75112	3	110062805	110063093	+	117257_Gpr176,77663		114859_Eif2ak4,-96531;296074_Fsip1,-41619	117257_Gpr176,77663;296076_Srp14,186534	0.910677	0.0435105	0.00742623	0.701513
peak_87141	5	57160503	57161130	+	24390_B4galt1,7480		259271_Aptx,-151022;313166_Nfx1,-129786;297995_Chmp5,-106182;117541_Smu1,-99124	24390_B4galt1,7480;297994_Bag1,105872;65028_Dnaja1,132036	-0.680794	0.783355	0.00741937	0.701513
peak_5444	1	126756685	126759344	+	25507_Pcsk6,7177			25507_Pcsk6,7177;102549305_LOC102549305,60896;108349769_LOC108349769,181317;292995_Tm2d3,183211	-0.280677	3.68679	0.007476	0.701526
peak_19108	10	96308551	96313390	+	24680_Prkca,271778		140726_Cacng5,-141945		0.249362	3.93617	0.00746252	0.701526
peak_22570	11	53372524	53374095	+					-0.359969	2.81109	0.00746501	0.701526
peak_28107	12	46493383	46494889	+	83620_Cit,0	83620_Cit,0	304537_Bicdl1,-120708;83620_Cit,0	83620_Cit,0;102547619_LOC102547619,93690;83803_Prkab1,177085	-0.268335	3.29529	0.00746193	0.701526
peak_29974	13	42483297	42483687	+	363974_Nckap5,565545				0.626391	0.832085	0.00747468	0.701526
peak_64585	2	178739071	178740044	+	310540_Fam198b,60125		361968_Tmem144,-121977	310540_Fam198b,60125	-0.414394	1.80492	0.00745517	0.701526
peak_70003	20	29041015	29041428	+	294560_Mcu,157796			64475_P4ha1,120399;294560_Mcu,157796	0.736833	0.502222	0.00747949	0.701526
peak_71481	3	5781558	5783177	+	114123_Sardh,18976		685169_Fam163b,-88285	114123_Sardh,18976;25699_Dbh,72322;311827_Adamtsl2,157085;296603_Vav2,193134	0.374821	2.29149	0.00744347	0.701526
peak_104439	7	121499965	121500437	+			300079_Rpl3,-197226;56827_Cacna1i,-21350;500907_Rps19bp1,-10890	79255_Atf4,19242;315141_Mief1,37003;29582_Mgat3,105424;315139_Tab1,149012;103692946_LOC103692946,157648;29205_Syngr1,188957	-0.667651	0.700599	0.00745177	0.701526
peak_105304	7	131468823	131469601	+				245960_Alg10,137910	0.49397	1.54993	0.00751473	0.703731
peak_117385	X	109468	111098	+					-0.436081	2.27574	0.00751485	0.703731
peak_95486	6	49428359	49429068	+			298936_Sntg2,-103829;362722_Tmem18,-100160	103692608_LOC103692608,77067	-0.726814	0.665783	0.00752227	0.703872
peak_54190	18	32946680	32947524	+					-0.458015	1.61366	0.00754386	0.705336
peak_31838	13	77518244	77522146	+			25567_Tnr,-80103		0.290252	3.51223	0.00756449	0.706709
peak_35744	14	43715282	43715849	+	305340_Rbm47,13338		305339_Nsun7,-130661	305340_Rbm47,13338	0.5607	1.22124	0.00757145	0.706803
peak_37573	14	84438709	84439236	+	360968_Tbc1d10a,21389		108352786_LOC108352786,-150894;103693135_LOC103693135,-147265;289745_Mtfp1,-104646;116486_Sec14l2,-78355;681091_Ccdc157,-45474;60584_Lif,-43416;289747_Osm,-18251;360969_Gatsl3,-8316	360968_Tbc1d10a,21389;305479_Sf3a1,45527;305478_Rnf215,70269;102549281_LOC102549281,104280;498399_Sec14l4,164163	0.581279	0.961618	0.00759666	0.708564
peak_57931	19	29521591	29522230	+	367515_LOC367515,69289929		685478_LOC685478,-148146		-0.528298	1.36711	0.00760223	0.708564
peak_81236	4	69859919	69860234	+					-0.796321	0.322102	0.0076208	0.709738
peak_31419	13	71605794	71608238	+			100362915_Zfp648,-44226		0.257734	3.80067	0.00764328	0.711111
peak_93702	6	10365757	10367713	+	29452_Epas1,59249		85428_Rhoq,-165438	29452_Epas1,59249;366545_Atp6v1e2,149346	0.360069	2.57611	0.00764751	0.711111
peak_8047	1	182769983	182771435	+					-0.445209	2.36017	0.00767175	0.712807
peak_12321	1	273861759	273864660	+	25230_Add3,7564		25701_Mxi1,-166088;170751_Xpnpep1,-103512;108349045_LOC108349045,-43934	25230_Add3,7564;108349710_LOC108349710,180788	-0.313289	3.02057	0.00768817	0.713125
peak_35297	14	36288550	36288947	+	498353_Scfd2,72548		289582_Fip1l1,-80155	498353_Scfd2,72548	0.653753	0.851387	0.00769475	0.713125
peak_38640	14	108455674	108455977	+	305583_Pus10,43733		305577_Ahsa2,-181674;305579_RGD1305110,-79056;305581_Pex13,-43680	305583_Pus10,43733;305584_Rel,61605	-0.763577	0.412229	0.0077011	0.713125
peak_60002	2	3858170	3858848	+	309928_Mctp1,457287		309927_LOC309927,-199838		-0.569108	1.28852	0.00770382	0.713125
peak_63754	2	148155543	148159170	+			81531_Pfn2,-195851;100909910_LOC100909910,-67802		0.319497	3.43758	0.00770518	0.713125
peak_80372	4	53917403	53918402	+					0.501596	1.74104	0.00772215	0.714139
peak_71227	3	2228565	2229910	+	246246_Pnpla7,46374		499745_Nrarp,-166233;362078_Ehmt1,-104707;366001_Arrdc1,-91404;296551_Mrpl41,-46603;117536_Nsmf,-32263	246246_Pnpla7,46374;296550_Dph7,58372;311791_Zmynd19,69570;311793_Noxa1,79581;311795_Tor4a,181634	0.479261	1.88044	0.0077293	0.714245
peak_61984	2	79795361	79796856	+					0.267506	3.54568	0.00777043	0.716697
peak_74260	3	81537398	81537930	+			170917_Cry2,-193255;311204_Slc35c1,-168388;102546895_LOC102546895,-165371	295934_Chst1,95613	-0.603707	0.930728	0.00777393	0.716697
peak_85394	4	174250533	174251024	+					-0.604741	0.915545	0.00777313	0.716697
peak_53266	18	14448831	14450655	+			307548_Dtna,-94070		-0.381912	2.44742	0.00778394	0.717064
peak_39218	15	3938436	3940358	+	171140_Camk2g,1715	171140_Camk2g,1715	64556_Ncl-ps1,-190526;408223_Usp54,-151476;305675_Synpo2l,-124348	171140_Camk2g,1715;361004_Zswim8,81880;361005_Chchd1,86279;286971_Fut11,94706;685144_Sec24c,116851	0.352419	2.71973	0.00780014	0.717999
peak_10816	1	235718070	235718543	+	309243_Vps13a,95054			309243_Vps13a,95054	-0.568916	1.18503	0.00781658	0.7184
peak_81576	4	82935440	82937281	+	685879_Jazf1,204149			246244_Tax1bp1,158720	-0.366713	2.41926	0.0078137	0.7184
peak_57121	19	19822428	19823126	+	307745_Papd5,11633		108348906_LOC108348906,-78750;84420_Adcy7,-59455	307745_Papd5,11633;361375_Heatr3,73656;291914_Cnep1r1,90479;361374_Brd7,149648	-0.56828	1.28923	0.00782637	0.718744
peak_76124	3	130941352	130942743	+					0.349355	2.65185	0.00785043	0.719286
peak_83463	4	133656816	133657301	+					0.77687	0.529784	0.00784987	0.719286
peak_85053	4	169000883	169003076	+	362455_Fam234b,24086		25314_Emp1,-158000;362454_Hebp1,-67781	362455_Fam234b,24086;312790_Gprc5a,167946	0.304814	3.0393	0.00784494	0.719286
peak_40630	15	30197301	30198018	+	688340_LOC688340,0	688340_LOC688340,0	290156_LOC290156,-13195;688340_LOC688340,0	688340_LOC688340,0	0.428436	1.9877	0.00787701	0.720056
peak_64153	2	158840524	158842036	+					-0.447902	2.4101	0.00787356	0.720056
peak_74085	3	79314823	79317279	+	29645_Ptprj,73677		311182_Nup160,-178960;102555454_LOC102555454,-73831	29645_Ptprj,73677;102555600_LOC102555600,179471	0.295618	3.02566	0.00787334	0.720056
peak_29821	13	37502526	37503188	+			79247_Htr5b,-9846	308490_Ddx18,32878;304743_Ccdc93,102071	0.520015	1.31239	0.00788677	0.720394
peak_18481	10	89112881	89115917	+	303547_Ezh1,24061		29473_Aoc3,-135453;353257_Aoc2-ps1,-129673;287716_Psme3,-120339;140938_Psmc3ip,-106806;498001_Cntd1,-84071;360632_Fam134c,-82286;287715_Wnk4,-65222;681059_Vps25,-58767;58966_Ramp2,-50253;360634_Plekhh3,-27929;363682_Ccr10,-23888	303547_Ezh1,24061;84008_Cntnap1,24977;680991_Tubg2,43658;252921_Tubg1,82016;498000_Coa3,83814;114558_Becn1,109380;360631_Mlx,115870;287711_Coasy,120468;25322_Hsd17b1,125323;360630_Naglu,133518;29757_Atp6v0a1,198617	0.277292	3.28669	0.0079115	0.722097
peak_8100	1	185121359	185122287	+	59295_Nucb2,20991		361632_Pik3c2a,-88635	59295_Nucb2,20991	0.444369	1.71765	0.00799034	0.727247
peak_58312	19	40464293	40465522	+	367515_LOC367515,58346637		103694327_LOC103694327,-151846	102553183_LOC102553183,8667	-0.414098	2.01744	0.00799659	0.727247
peak_60864	2	31132868	31133706	+					0.61271	1.08149	0.00799852	0.727247
peak_85744	4	181041682	181042864	+	691337_Stk38l,14470		102553323_LOC102553323,-163526;690728_Asun,-154587;297725_Tm7sf3,-90118;362464_Arntl2,-60910	691337_Stk38l,14470;312849_Med21,80488;362463_Fgfr1op2,154500	0.417711	2.01416	0.00797686	0.727247
peak_86401	5	21894798	21895263	+	312974_Chd7,125711			312974_Chd7,125711;102551372_LOC102551372,188994	0.648628	0.833137	0.00799796	0.727247
peak_110682	8	102736491	102738090	+	363115_Slc9a9,432396				0.384627	2.27632	0.00800513	0.727292
peak_43703	15	106602053	106602452	+	306183_Farp1,226755			361092_Stk24,76465	-0.699513	0.635301	0.00801597	0.72772
peak_15660	10	46112432	46113188	+	116504_Mprip,94035		405993_Olr1462,-188175;287368_Nt5m,-103306	287366_Pld6,32586;303185_Flcn,59143;287367_Cops3,92895;116504_Mprip,94035	0.536841	1.37341	0.00806852	0.72911
peak_25507	12	12086131	12087528	+			304282_Baiap2l1,-139439;288475_Nptx2,-60584		0.501541	2.29845	0.00808036	0.72911
peak_47550	16	77572001	77572949	+	364634_Csmd1,419178				0.549301	1.47649	0.00804356	0.72911
peak_75572	3	119802086	119803195	+			680089_Ncaph,-190938;499885_Itpripl1,-182221;296130_Gpat2,-146726;29231_Ciao1,-124762;102547230_LOC102547230,-103526;24174_Adra2b,-2746	311406_Dusp2,25161;296128_Stard7,103431;311405_Tmem127,124511;296126_Snrnp200,161762	0.429251	1.849	0.00803812	0.72911
peak_76557	3	146750116	146751204	+	311529_Ninl,34246		499913_Abhd12,-59741	311529_Ninl,34246;499914_Gins1,54750;311530_Nanp,61784;25739_Pygb,169053	-0.436534	2.47459	0.00805299	0.72911
peak_85849	4	183829215	183829893	+			362466_Bicd1,-188952;302032_Amn1,-131684;316982_RGD1309621,-49284	316976_Etfbkmt,173247	0.610582	1.07326	0.00807854	0.72911
peak_91009	5	151299867	151303585	+			362618_Fam76a,-182725;313022_Map3k6,-132094;100359977_Cd164l2,-94213;313024_Wasf2,-15797	362617_Ahdc1,89973;266769_Gpr3,94049;79113_Fgr,127678;297872_Sytl1,156285;313021_Tmem222,170165	0.277304	3.89707	0.00807528	0.72911
peak_117065	9	114878768	114880553	+	29616_Ptprm,674708		25530_Rab12,-169155;102549981_LOC102549981,-21611		-0.355689	2.76761	0.0080623	0.72911
peak_85071	4	169185854	169186487	+				25314_Emp1,24778	0.610048	1.03426	0.00808849	0.72929
peak_40460	15	27915153	27916146	+			305837_Ttc5,-199183;498492_Ccnb1ip1,-178625;29536_Rmrp,-175908;64523_Tep1,-116314;108352909_LOC108352909,-112366;305843_Ang,-106780;56759_Rnase4,-101894;100362676_Klhl33,-95345;108352908_LOC108352908,-82924;290028_Osgep,-65287;364298_Tmem55b,-59154	290029_Pnp,39270;79116_Apex1,65210;364302_Rnase12,76898;290027_Parp2,175737	-0.457259	1.69781	0.00810122	0.729331
peak_56143	18	79658712	79660602	+			291409_Zfp236,-115441;291406_Zfp516,-107785		0.367104	2.51936	0.00809869	0.729331
peak_12794	10	1135777	1137142	+			100362470_Mkl2,-14021	102555329_LOC102555329,12809;103693257_LOC103693257,160124	0.418234	2.10591	0.00811457	0.729428
peak_53783	18	27581696	27582308	+	108353163_LOC108353163,5662		291691_Brd8,-157707;291689_Cdc23,-129127;24330_Egr1,-75595;682105_Reep2,-50254;307511_Cdc25c,-31380;682469_Kdm3b,-11515	108353163_LOC108353163,5662;685405_Fam53c,23602;307503_Etf1,143386;361308_Kif20a,157368;291671_Hspa9,166927	-0.47643	1.41517	0.00811248	0.729428
peak_558	1	15993231	15994503	+	140929_Pde7b,209406;307449_Mcc,3986568			100911069_Mtfr2,158452;293017_Bclaf1,193478	0.479442	1.5543	0.0081239	0.729714
peak_7700	1	177691431	177692922	+	361630_Tead1,195931		308894_Rassf10,-71255	361630_Tead1,195931	0.323928	2.65042	0.00818847	0.731099
peak_11934	1	264669876	264671811	+	499360_Slf2,0	499360_Slf2,0	293997_Kazald1,-155928;65042_Sfxn3,-124860;365468_Lzts2,-93445;309441_Peo1,-84249;361764_Sema4g,-67124;499360_Slf2,0	499360_Slf2,0;309440_Mrpl43,84593;293996_Pdzd7,124395;293992_Pax2,176297	-0.210115	4.73585	0.00818103	0.731099
peak_22495	11	51160396	51160814	+	171136_Cblb,41947			171136_Cblb,41947	0.580572	0.834206	0.00819356	0.731099
peak_29442	13	27401788	27402493	+			266775_Serpinb10,-63543		-0.533715	1.27827	0.00820084	0.731099
peak_35361	14	37168465	37169814	+			289586_Spata18,-60220	289587_Lrrc66,39750;680229_Sgcb,55271;360928_Dcun1d4,124703;305307_Cwh43,191914	-0.396164	2.06544	0.00818411	0.731099
peak_39756	15	11778807	11780205	+	305710_Nek10,50442			305710_Nek10,50442;498453_LOC498453,128933;117955_Slc4a7,132718	0.385952	2.48482	0.00819356	0.731099
peak_40826	15	31986422	31987028	+			102556508_LOC102556508,-149183;103693854_LOC103693854,-56778		0.514622	1.1991	0.00818289	0.731099
peak_49928	17	23135322	23136967	+	291044_Nedd9,150530		306844_Phactr1,-108456;103694060_LOC103694060,-64675;102548345_LOC102548345,-28420	291044_Nedd9,150530	0.318191	3.06213	0.00815814	0.731099
peak_57297	19	22620731	22621458	+	307759_Gpt2,12071		291925_RGD1308706,-78350	307759_Gpt2,12071;84026_Dnaja2,50732;307757_Neto2,170152	-0.592871	0.962101	0.00819501	0.731099
peak_103493	7	109070074	109071460	+	362925_Zfat,136051			362925_Zfat,136051;102551574_LOC102551574,187530	0.460674	1.88373	0.00817422	0.731099
peak_107955	8	47215636	47218676	+	24406_Grik4,18870		102549942_LOC102549942,-32953	24406_Grik4,18870;367072_Arhgef12,174366;315593_Tmem136,185342	0.283284	3.00861	0.00822625	0.732814
peak_22151	11	39816696	39817264	+			498067_RGD1565472,-48758		-0.68806	0.704717	0.00826175	0.733453
peak_25392	12	10628647	10629016	+			498140_Cdk8,-67312	304271_Rnf6,54479	-0.799752	0.168263	0.00826769	0.733453
peak_43050	15	85998068	85998887	+	306117_Tbc1d4,106942		498560_Uchl3,-154737	306117_Tbc1d4,106942;100361126_RGD2320734,124611;498559_Commd6,143785	0.477764	1.52703	0.00827864	0.733453
peak_49139	17	10686327	10689725	+			291000_Faf2,-158441;290999_Higd2a,-126689;306767_Arl10,-110809;100361684_Simc1,-45672	290519_Thoc3,9384;102551420_LOC102551420,40754;306766_LOC306766,100284;306768_Nop16,126516;116657_Cplx2,139086;116561_Cltb,148979	0.253512	3.57643	0.00824246	0.733453
peak_53118	18	6749680	6751363	+				25293_Aqp4,31394	0.379865	2.34403	0.00827398	0.733453
peak_61051	2	37883123	37883760	+					-0.605462	0.956272	0.00828279	0.733453
peak_93184	6	1230204	1231848	+			362685_Gpatch11,-178613	29149_Strn,87755;313831_Vit,138387;362683_Heatr5b,178491	-0.349619	2.43643	0.0082801	0.733453
peak_113600	9	19564493	19565217	+	140666_Rcan2,183928		94272_Clic5,-191820;102555783_LOC102555783,-123934;316249_Enpp5,-87809	301261_Enpp4,117686;140666_Rcan2,183928	0.622319	0.965343	0.00825326	0.733453
peak_5031	1	115714662	115717058	+					-0.223994	4.10975	0.00836447	0.734664
peak_6703	1	161413899	161414803	+	308831_Tenm4,230041				0.477219	1.51571	0.00833418	0.734664
peak_35645	14	42964634	42965673	+	305332_Limch1,107303			305332_Limch1,107303;29545_Uchl1,178269	0.490264	1.72115	0.00831222	0.734664
peak_40817	15	31867340	31868499	+			103693854_LOC103693854,-175307	108353020_LOC108353020,181660;102555014_LOC102555014,191085	0.509221	1.60786	0.00836396	0.734664
peak_44356	16	5546153	5548356	+	306243_Cacna2d3,247469				0.301995	2.99553	0.00833307	0.734664
peak_64484	2	174144560	174145775	+			494345_Pdcd10,-131830;108350036_LOC108350036,-57957	116459_Serpini1,131502	-0.419488	2.05663	0.00832996	0.734664
peak_69514	20	19402005	19403952	+	294565_Fam13c,66260			294565_Fam13c,66260;309901_Phyhipl,83915	0.335086	2.55982	0.00836269	0.734664
peak_103482	7	108823981	108824583	+					-0.623107	0.910998	0.00830453	0.734664
peak_104527	7	122282824	122283959	+	315151_Mkl1,119702		83567_Mchr1,-172887	362963_Sgsm3,79326;315151_Mkl1,119702;100362980_LOC100362980,123009;315150_Adsl,125623;108351518_LOC108351518,199982	0.393372	2.08567	0.00835046	0.734664
peak_106953	8	26518426	26518881	+			500959_LOC500959,-175853;103693031_LOC103693031,-169827;315500_Eepd1,-132360	64551_Sept7,105516	-0.645568	0.791114	0.00831539	0.734664
peak_109678	8	70960088	70961038	+	315763_Mtfmt,7879		300791_Spg21,-33493	315763_Mtfmt,7879;315762_Rasl12,44144;691572_Ubap1l,83572;100362785_Ankdd1a,96227;363082_Pdcd7,99417;315764_Plekho2,157928;300786_Clpx,170951;315761_Cilp,199166	-0.417827	1.88737	0.0083475	0.734664
peak_56181	18	80213509	80215714	+					-0.220881	4.42632	0.00837313	0.734695
peak_85958	5	3429805	3432356	+	117105_Kcnb2,0	117105_Kcnb2,0	117105_Kcnb2,0	117105_Kcnb2,0	-0.235163	3.96738	0.00837719	0.734695
peak_40704	15	31044302	31044724	+			100360696_LOC100360696,-96168		0.882577	0.0918189	0.00839088	0.735336
peak_51327	17	58390728	58392319	+	117088_Adarb2,260818				-0.33946	2.54776	0.00839688	0.735336
peak_24552	11	87564692	87565640	+	360743_Med15,62991		287944_Thap7,-161311;287949_Scarf2,-156710;100361946_Lrrc74b,-129947;303787_Slc7a4,-114684;303792_Klhl22,-80849	680752_Ccdc74a,17666;108352366_LOC108352366,32160;303790_Smpd4,41721;360743_Med15,62991;108352364_LOC108352364,102612;108352365_LOC108352365,113949;25041_P2rx6,129763;360745_Lztr1,183054	0.51141	1.4913	0.00844869	0.737699
peak_54263	18	36595610	36597832	+	361317_Rbm27,0	361317_Rbm27,0	307474_Tcerg1,-198458;364855_Pou4f3,-116037;103694204_LOC103694204,-97318;291624_Lars,-16139;361317_Rbm27,0	361317_Rbm27,0	-0.222502	4.97939	0.00843536	0.737699
peak_87217	5	57929037	57931161	+	691024_Fam219a,16408		103692336_LOC103692336,-91696;313170_Kif24,-83395;366360_RGD1309821,-47029;500441_RGD1561916,-32588;500442_Dnai1,-16635	691024_Fam219a,16408;297998_Nudt2,83218;100912292_Enho,88675;108350957_LOC108350957,101116;313173_Cntfr,147526;298002_Rpp25l,166416;362504_Dctn3,175545;502946_Arid3c,183471;362502_Ubap1,190728;29336_Sigmar1,193526	-0.32417	2.73992	0.00844044	0.737699
peak_93632	6	9682204	9684816	+	29340_Prkce,198804			102551687_LOC102551687,65561;29340_Prkce,198804	0.297934	3.19081	0.00844764	0.737699
peak_49239	17	11799162	11803781	+			306782_Ror2,-149771;361213_Sptlc1,-52744	25483_Msx2,115300	-0.254315	4.48046	0.00845893	0.738051
peak_4283	1	95742530	95743390	+					-0.725494	0.992305	0.00848684	0.739927
peak_91467	5	156303148	156304293	+	94204_Ece1,87679		25586_Alpl,-161635;298573_Eif4g3,-39370	94204_Ece1,87679	0.422021	1.87591	0.00849288	0.739927
peak_13946	10	14735167	14737037	+	114862_Cacna1h,52164		287134_Gnptg,-137172;106146145_Baiap3,-121286;25573_Ube2i,-95893;302991_Tekt4,-91605;102547952_LOC102547952,-86905	114862_Cacna1h,52164;25354_Sstr5,116790;360494_Tsr3,137153;302987_Unkl,188041;497874_RGD1565784,191971	0.358233	2.53621	0.0085259	0.740484
peak_32147	13	83847217	83849762	+			289181_Dcaf6,-166887;289185_Creg1,-122424;360871_Mpzl1,-5143	360872_Rcsd1,67278;108352648_LOC108352648,75639;59320_Adcy10,145265;100359982_Mpc2,166690	-0.198008	4.80701	0.00850651	0.740484
peak_38597	14	107835830	107837812	+			85252_Xpo1,-169609;289831_Commd1,-75856	102553689_LOC102553689,28331;289833_Fam161a,50801;29374_Cct4,68438;498425_Zrsr1,85668	-0.226612	4.80265	0.00852021	0.740484
peak_85452	4	174809331	174812043	+	297705_Aebp2,9953			297705_Aebp2,9953	-0.267364	3.28492	0.00851596	0.740484
peak_92948	5	171808027	171809889	+	103692529_LOC103692529,126587		687105_Arhgef16,-158903;100366024_Prdm16,-96466	103692529_LOC103692529,126587	0.365132	2.93547	0.00853044	0.740484
peak_12817	10	1308105	1310828	+	360464_Parn,150295		102555329_LOC102555329,-158154;304709_Bfar,-153955;363528_RGD1305537,-153830	360464_Parn,150295;100362470_Mkl2,156942	0.293609	3.27389	0.00855043	0.741044
peak_82103	4	100289947	100296387	+	81716_Ggcx,12602		500200_Atoh8,-190430;102549526_LOC102549526,-188098;246298_Retsat,-168978;297339_Capg,-99306;297336_Usp39,-78522;297337_Rnf181,-61138;89818_Vamp5,-57387;83730_Vamp8,-37191	171347_Mat2a,6660;81716_Ggcx,12602;245966_Tmem150a,71961;691113_LOC691113,81335;691161_Sh2d6,85822;297342_Elmod3,168765;192152_Tgoln2,186842	-0.200189	4.64667	0.00854514	0.741044
peak_109355	8	65956118	65956546	+			103693112_LOC103693112,-100138;108351721_LOC108351721,-33252;102551127_LOC102551127,-21041;108351722_LOC108351722,-2122	691000_LOC691000,24876	0.741625	0.437099	0.00855559	0.741044
peak_112150	8	129362101	129363451	+				685587_Snrpel1,8543;102550045_LOC102550045,29270;102549893_LOC102549893,68089;103690473_LOC103690473,86672;65043_Rpl14,121573;316077_Entpd3,161101	0.382573	2.41667	0.00857215	0.741937
peak_8790	1	198102864	198105795	+	83783_Sult1a1,0	83783_Sult1a1,0	361650_Hirip3,-192343;361649_Atxn2l,-182464;65031_Doc2a,-177033;293493_Fam57b,-146413;293484_Eif3c,-119947;365371_Tbx6,-109002;293491_Ypel3,-104730;293485_Cln3,-103138;50689_Mapk3,-86978;502367_RGD1565363,-14309;83783_Sult1a1,0	83783_Sult1a1,0;293489_Slx1b,14266;155151_Coro1a,23095;293488_Sgf29,35890;108349782_LOC108349782,55545;102551806_LOC102551806,76738;499264_Apobr,103655;171366_Ppp4c,119980;24189_Aldoa,128193;103691235_LOC103691235,139106;293494_Ino80e,192281;293481_Tufm,199282	0.291662	3.52674	0.00858298	0.741955
peak_106446	8	13209115	13210607	+			140595_Gpr83,-154976;64046_Mre11a,-93748;315430_Amotl1,-51414	60670_Fut4,52122;500945_RGD1561795,81980;315434_Ankrd49,93637	-0.332373	2.45965	0.00858484	0.741955
peak_54195	18	33195914	33196860	+					0.608241	1.10012	0.00859656	0.742428
peak_513	1	15603136	15604972	+	365057_Map3k5,190533;307449_Mcc,3596473		293017_Bclaf1,-194781;102551251_LOC102551251,-123077;293016_Map7,-15693	365057_Map3k5,190533	0.339053	2.62206	0.00862379	0.742816
peak_11829	1	261985864	261988254	+	309381_Pyroxd2,0	309381_Pyroxd2,0	309380_Loxl4,-132265;108349471_LOC108349471,-27060;309381_Pyroxd2,0	309381_Pyroxd2,0;114638_Hps1,27028	-0.278446	3.4225	0.00863669	0.742816
peak_25259	12	8118918	8120064	+	498136_Mtus2,371489			25648_Slc7a1,86143	0.439487	1.84104	0.00863407	0.742816
peak_28360	12	48457885	48460124	+			103691493_LOC103691493,-181408;304582_Sart3,-168074;304579_Usp30,-141305;304581_Tmem119,-138374;363930_Selplg,-117781;114027_Dao,-84238;501841_Coro1c,-21617	304580_Ssh1,54701;171442_Svop,165613;288740_Iscu,167173	0.291361	3.23622	0.0086187	0.742816
peak_84733	4	159260876	159261600	+	64358_Kcna6,25593		25470_Kcna5,-181873;312720_Akap3,-138086;24520_Kcna1,-68350;103692224_LOC103692224,-12474	64358_Kcna6,25593;362440_Ndufa9,138036	-0.557031	1.2438	0.00863676	0.742816
peak_113211	9	13796419	13797204	+					0.475898	1.59865	0.00863856	0.742816
peak_19960	10	107391271	107391890	+			303702_Engase,-110746;116691_Cyth1,-109986;303700_Usp36,-66916;303701_C1qtnf1,-63955;102548791_LOC102548791,-59500;498028_Cep295nl,-9991;29543_Timp2,-5199	245955_Lgals3bp,32782;246272_Cant1,53744	0.563902	1.11714	0.00864973	0.743239
peak_2265	1	53007188	53007554	+	292305_Sft2d1,6890		292306_Rnaset2,-167325;292301_T,-106497;681288_T2,-33511;361481_Prr18,-12345	292305_Sft2d1,6890;171087_Mpc1,30675;683722_Fgfr1op,145318	0.697408	0.533204	0.00866543	0.743512
peak_105481	7	136381681	136382650	+	500921_Tmem117,501387				-0.426131	1.75549	0.00866172	0.743512
peak_7734	1	178095276	178101276	+	29657_Arntl,56274			29657_Arntl,56274;308890_Btbd10,95275	0.214807	4.43787	0.00867546	0.743836
peak_107887	8	46710957	46711564	+	315591_Tbcel,39252		114100_Sc5d,-173943;300653_Tecta,-35299	315591_Tbcel,39252	0.577556	1.03936	0.00868396	0.744028
peak_47906	16	81996741	81998203	+	306600_Atp11a,102019		306599_Tubgcp3,-186159;29243_F10,-174265;102548949_LOC102548949,-102050;117020_Mcf2l,-10734	306600_Atp11a,102019	0.368816	2.21337	0.00869707	0.744079
peak_81961	4	97673296	97675051	+	114120_Gng12,38371		100912188_LOC100912188,-109212	114120_Gng12,38371;25112_Gadd45a,109763;297176_Mad2l1,142303	0.280058	3.38887	0.00869374	0.744079
peak_509	1	15576588	15579086	+	365057_Map3k5,163985;307449_Mcc,3569925		102551251_LOC102551251,-148963;293016_Map7,-41579	365057_Map3k5,163985	0.325674	2.69722	0.00872632	0.744183
peak_37458	14	83356637	83359423	+	305467_Sfi1,53310		305472_Pik3ip1,-199974;305471_Patz1,-150340;305464_Depdc5,-137061;305468_Eif4enif1,-53420	305467_Sfi1,53310;681361_Pisd,58007;305470_Drg1,117145;305466_Prr14l,130085	0.317989	2.94871	0.00871732	0.744183
peak_51717	17	70570162	70571240	+			307102_Ankrd16,-172073;690369_Il15ra,-88324;117276_Pfkfb3,-61538;25704_Il2ra,-22233;291295_Rbm17,-15105	291293_Fbxo18,171069	-0.440454	1.80914	0.0087236	0.744183
peak_56537	19	9527017	9527890	+			291841_Cnot1,-140296;291840_Slc38a7,-94704;25721_Got2,-59747		0.448682	1.80876	0.00871321	0.744183
peak_113990	9	37769948	37772343	+	316317_Imp4,2754		102551518_LOC102551518,-10033;363213_Ccdc115,-2533	316317_Imp4,2754	0.292944	3.06591	0.0087296	0.744183
peak_11410	1	253335796	253337076	+			294088_Pank1,-146153;102549070_LOC102549070,-115843;685245_Ears2l1,-31945	309523_Kif20b,115758	0.463976	1.86072	0.00876276	0.744339
peak_71306	3	3308274	3314824	+	60444_Kcnt1,0	60444_Kcnt1,0	102552327_LOC102552327,-127193;102550543_LOC102550543,-119262;100360117_LOC100360117,-74758;362085_Sohlh1,-13048;60444_Kcnt1,0	60444_Kcnt1,0;296580_Camsap1,119203;362087_Ubac1,161418	0.207216	4.47408	0.00874025	0.744339
peak_72829	3	32918257	32919075	+			29263_Acvr2a,-28826	295596_Orc4,156758	-0.514636	1.29389	0.00875114	0.744339
peak_94241	6	26626958	26627455	+			245918_Cgref1,-169671;58842_Preb,-156633;683980_Krtcap3,-140263;619579_Nrbp1,-129562;298836_Snx17,-80308;170551_Slc5a6,-58368;362708_Trim54,-3008;366568_Slc30a3,-2297	360463_Mpv17l,41245;24240_Cad,53004;298841_Atraid,57730;313914_Gtf3c2,66357;117019_Eif2b4,80041;313913_Zfp513,89251;259229_Ppm1g,109118;688600_Tcf23,144619;313917_Abhd1,165340;25659_Khk,193558	0.598841	0.98984	0.00875712	0.744339
peak_116667	9	105902298	105903107	+			108351977_LOC108351977,-60751;690490_LOC690490,-42338;691628_LOC691628,-23330	102554904_LOC102554904,81954;100909478_LOC100909478,129498	-0.28237	3.32901	0.00875687	0.744339
peak_103941	7	117171431	117172825	+	680860_Eppk1,916	680860_Eppk1,916	100359829_Smpd5,-178869;266668_Grina,-131917;680799_Ccdc166,-129738;362937_Fam83h,-100495;362938_Scrib,-42629;84401_Puf60,-31197;680451_Nrbp2,-19737	680860_Eppk1,916;680875_LOC680875,14914;500895_RGD1563870,100050;64204_Plec,119034;102548778_Parp10,128053;286997_Mapk15,130144;315088_RGD1311188,145514;362936_Zfp707,197729;102547932_Zfp623,197744	-0.414599	2.1278	0.00879493	0.746539
peak_12927	10	3879081	3882905	+	689142_Snx29,366836				0.245393	3.64586	0.00885797	0.748681
peak_36673	14	72165393	72165945	+			498386_Cc2d2a,-185941;305423_C1qtnf7,-43136		-0.627592	1.06279	0.00884579	0.748681
peak_51895	17	75300394	75300846	+	29428_Celf2,41125			29428_Celf2,41125	-0.635883	0.642106	0.00882715	0.748681
peak_56225	18	81080249	81080589	+	307213_Zfp407,373093		307217_Tshz1,-172505	291403_Zadh2,140374	-0.700242	0.521321	0.00884193	0.748681
peak_61512	2	53826141	53828663	+	310362_RGD1305938,0	310362_RGD1305938,0	690163_Oxct1,-31075;310363_Fbxo4,-15007;310362_RGD1305938,0	310362_RGD1305938,0	-0.191174	5.59845	0.00883901	0.748681
peak_97202	6	106045166	106047496	+			246212_Sipa1l1,-4716		0.318791	2.99158	0.0088527	0.748681
peak_38291	14	101972280	101972845	+					-1.12341	0.697862	0.00887815	0.749854
peak_4243	1	94301866	94302425	+	108349449_LOC108349449,28063		292820_Zfp536,-146409	108349449_LOC108349449,28063;308537_Uri1,101937;25729_Ccne1,192687	0.547531	1.08987	0.00888663	0.750037
peak_30495	13	50512089	50513733	+	24715_Ren,220	24715_Ren,220	360843_Etnk2,-13098	24715_Ren,220;360842_Plekha6,68503;289026_Sox13,77387;108352534_LOC108352534,122596	0.401935	2.22528	0.00895115	0.750187
peak_37683	14	85510541	85512269	+			360973_Gas2l1,-192066;289752_Ewsr1,-159715;685462_Emid1,-110145;114107_Kremen1,-6880	685487_Znrf3,74025;102557376_LOC102557376,74751;289753_Rhbdd3,159689;364190_Rasl10a,198708	0.342004	2.53637	0.00892704	0.750187
peak_47101	16	68533997	68535586	+	290818_RGD1562638,55484			290818_RGD1562638,55484	-0.351695	2.36878	0.00892808	0.750187
peak_54628	18	49113311	49113920	+	102555904_LOC102555904,29232		688523_LOC688523,-116712	102555904_LOC102555904,29232	-0.56014	1.06315	0.00896261	0.750187
peak_58563	19	44210386	44212576	+	690810_Adat1,0;292028_Kars,18633;367515_LOC367515,54599583	690810_Adat1,0	292027_Cfdp1,-132066;498953_Tmem170a,-109021;307859_Chst5,-74294;361410_Tmem231,-51762;307861_Terf2ip,-18741;690810_Adat1,0	690810_Adat1,0;292028_Kars,18633;64670_Gabarapl2,45451	-0.257562	3.67109	0.00896416	0.750187
peak_64179	2	160621891	160622520	+					-0.768073	0.663728	0.00894557	0.750187
peak_70108	20	29919598	29921077	+	690899_Vsir,22055;114102_Cdh23,342681		84468_Chst3,-150942;100361018_LOC100361018,-26350	690899_Vsir,22055;25524_Psap,88296	-0.383009	2.08699	0.00890536	0.750187
peak_74574	3	92240799	92243637	+	362172_Trim44,0	362172_Trim44,0	311252_Pamr1,-159896;362172_Trim44,0	362172_Trim44,0;366140_Fjx1,47282	-0.203635	4.85359	0.00889586	0.750187
peak_95062	6	43252905	43254735	+	362719_Asap2,21727		298917_Iah1,-138378;298916_Cpsf3,-109057	362719_Asap2,21727;298914_Itgb1bp1,108898;57027_Adam17,193545	0.335581	2.54639	0.00892534	0.750187
peak_98151	6	126078743	126079900	+	314396_Slc24a4,62944		314397_Rin3,-90772	314396_Slc24a4,62944;103692692_LOC103692692,198831	0.453946	1.84175	0.00895861	0.750187
peak_103027	7	97255545	97255925	+			500871_RGD1564131,-129101;102552536_LOC102552536,-103372	108351496_LOC108351496,80467	-0.653042	0.665265	0.00895985	0.750187
peak_116987	9	114021165	114022719	+			100910483_LOC100910483,-147920;81728_Ndufv2,-120996;316767_Ddx11,-90923	102553881_LOC102553881,69152;102553382_LOC102553382,78359;102553152_LOC102553152,97451;367328_Wash1,102251	-0.289753	2.9958	0.00895038	0.750187
peak_6180	1	143784180	143785260	+			293059_RGD1305713,-175410;293060_Btbd1,-137056;252941_Hdgfrp3,-32120	102556513_LOC102556513,76372;361600_Tm6sf1,126573	-0.523868	1.31322	0.00901901	0.750407
peak_12427	1	276254661	276255257	+	94340_Acsl5,13958		65277_Vti1a,-54815	94340_Acsl5,13958;361771_Zdhhc6,54376	0.540828	1.18057	0.00901605	0.750407
peak_20208	10	109085263	109086749	+			690871_LOC690871,-191963;117542_Baiap2,-20577	287873_Chmp6,11585;102555825_LOC102555825,16471;108352166_LOC108352166,20230;100313978_Mir338,108567;690853_Aatk,137706;360672_Cep131,180887;360673_Tepsin,191996	0.368781	2.19912	0.0090272	0.750407
peak_20983	11	19404757	19405379	+					-0.490071	1.34807	0.00901857	0.750407
peak_32715	13	93745717	93748621	+	498289_Opn3,0	498289_Opn3,0	305000_Exo1,-188368;100910850_LOC100910850,-184314;24368_Fh,-68346;689102_Chml,-3093;498289_Opn3,0	498289_Opn3,0;59113_Kmo,61393	-0.192438	5.11744	0.00900708	0.750407
peak_53309	18	15144724	15145327	+	679221_Mapre2,330575		291750_Trappc8,-153346	94196_Rnf138,22034;361296_Rnf125,80127;679154_Garem1,162120	0.602832	0.899121	0.00901289	0.750407
peak_73271	3	50120017	50122309	+	295649_Fign,0	295649_Fign,0	295649_Fign,0	295649_Fign,0	-0.262498	3.42939	0.00898568	0.750407
peak_82279	4	112733100	112735649	+	500221_Eva1a,19077		100911370_LOC100911370,-87785;297372_Mrpl19,-25830	500221_Eva1a,19077;312474_Gcfc2,70544	0.293639	3.67446	0.00902994	0.750407
peak_100457	7	22292115	22294700	+					-0.287024	4.07373	0.00899251	0.750407
peak_117174	9	118276097	118279010	+	65040_Dlgap1,0	65040_Dlgap1,0	65040_Dlgap1,0	65040_Dlgap1,0	-0.213636	4.40843	0.0090051	0.750407
peak_26939	12	31418726	31419278	+	266780_Rimbp2,25497		689257_Adgrd1,-169132;84509_Ran,-94621	266780_Rimbp2,25497;25130_Stx2,94523	-0.693988	0.642258	0.00905171	0.751166
peak_116037	9	93785969	93786488	+	367307_Dis3l2,18132		363272_Pde6d,-178908;114593_Nppc,-50333	367307_Dis3l2,18132;363273_Cops7b,178770	0.576798	1.01562	0.00904972	0.751166
peak_22411	11	47230844	47231234	+	681096_Nxpe3,42512		288167_Senp7,-183792;304010_Zbtb11,-116851;64307_Rpl24,-108751;304005_Nfkbiz,-12108	681096_Nxpe3,42512;304007_Cep97,84435;106345160_Zbtb11os1,117558;288165_Pcnp,175203;304012_Trmt10c,183502;102552047_LOC102552047,186145	-0.653856	0.672709	0.00906283	0.751564
peak_18960	10	95014724	95016165	+	287766_Cep95,26362		29583_Pecam1,-101522;303612_Polg2,-35465;104795673_Mir3064,-32607;287765_Ddx5,-26263	287766_Cep95,26362;59105_Milr1,70481;303614_Smurf2,101942;85245_Kpna2,195946	0.364125	2.33627	0.00906952	0.751593
peak_23971	11	79116080	79120766	+					0.20521	4.99884	0.00908293	0.751714
peak_29776	13	36245643	36246162	+			245953_Tmem37,-144200;288979_C1ql2,-132025;25045_Dbi,-89567	170824_Steap3,27982;288978_LOC288978,89687	-0.596305	1.01961	0.00908362	0.751714
peak_40594	15	29915023	29915648	+					0.865433	0.264861	0.00910194	0.752478
peak_114937	9	62344689	62345353	+	84587_Plcl1,328577				0.4848	1.5882	0.00910551	0.752478
peak_6457	1	154037960	154039462	+	361602_Me3,176425		102549783_LOC102549783,-176103	308810_Ccdc81,72537;293103_Hikeshi,130967;361602_Me3,176425;293104_Eed,176878	0.438659	1.83749	0.00911483	0.752724
peak_105965	7	142630132	142630557	+	29710_Scn8a,54503		29381_Acvr1b,-186617;25237_Acvrl1,-139385;683410_Ankrd33,-125339	29710_Scn8a,54503;300238_Fignl2,85473	0.640812	0.77176	0.00912294	0.752871
peak_2664	1	59146516	59147473	+			292381_Lix1,-8548	308201_Riok2,16508	-0.419732	1.82515	0.009149	0.753452
peak_65153	2	189021359	189021774	+			685088_She,-147917;295252_Ube2q1,-84265;81635_Adar,-23777	54239_Chrnb2,75011;54263_Kcnn3,184079	-0.649261	0.787855	0.00914372	0.753452
peak_78618	3	175522158	175525071	+	296461_Osbpl2,28508		102553093_LOC102553093,-161269;682097_Taf4,-157503;81775_Rps21,-104105;29674_Psma7,-95774;85268_Hrh3,-42763;65138_Adrm1,-23110	296461_Osbpl2,28508;296462_Mtg2,73944;140433_Lama5,76041;192352_Ss18l1,95404;100362102_Lsm14b,113725;311703_Cables2,119923	-0.254242	3.38672	0.00914835	0.753452
peak_87073	5	52633392	52634045	+				100910962_LOC100910962,16241	0.520216	1.20104	0.00916069	0.753892
peak_71966	3	10637319	10639275	+	311857_Gpr107,55379;296634_Nup214,1409450		686132_Hmcn2,-100790;108348147_LOC108348147,-66091;65153_Ncs1,-34647	311857_Gpr107,55379	-0.339664	2.70917	0.0091872	0.75555
peak_64703	2	183142083	183144366	+		295160_Mnd1,-1315	108350046_LOC108350046,-127099;679811_LOC679811,-110810;295160_Mnd1,-1315	361970_Trim2,79453	0.303978	2.83297	0.00921209	0.756913
peak_81400	4	78072389	78080809	+	500110_Zfp467,0;474348_Sspo,0	474348_Sspo,0;500110_Zfp467,0	312310_RGD1559747,-182317;312309_Zfp775,-159517;445541_Repin1,-151645;500111_Lrrc61,-105372;436582_Atp6v0e2,-87308;681217_Zfp862,-55374;474348_Sspo,0;500110_Zfp467,0	500110_Zfp467,0;474348_Sspo,0;362358_Krba1,47522;297073_Rarres2,128147	-0.183161	5.6788	0.0092165	0.756913
peak_10719	1	232047994	232050720	+					-0.246603	3.61358	0.00925262	0.757784
peak_21563	11	32221108	32221768	+	100360017_Mrps6,12862		192241_Atp5o,-133190;114507_Slc5a3,-7598	100360017_Mrps6,12862;103693540_LOC103693540,102992	-0.51202	1.21592	0.00925126	0.757784
peak_28910	13	6874947	6875654	+	297846_Cntnap5c,562645				-0.572061	1.08539	0.00924361	0.757784
peak_62751	2	113152474	113153340	+	294925_Fndc3b,261831			84022_Ghsr,86521;246775_Tnfsf10,144466	0.590993	0.992453	0.00924481	0.757784
peak_67724	2	258644332	258645530	+	365984_St6galnac5,505179				0.451724	1.91702	0.00926423	0.758212
peak_21658	11	33904895	33906180	+			288242_Chaf1b,-195068;304074_Morc3,-145748;245975_Setd4,-101774;304077_Dopey2,-22962;304078_Cbr3,-3237	100360601_LOC100360601,17939;102556347_LOC102556347,41468;108348130_LOC108348130,59603;29224_Cbr1,91854	0.42049	1.85076	0.00927893	0.758807
peak_101297	7	35957964	35958332	+	362873_Plxnc1,42637			362873_Plxnc1,42637;108351432_LOC108351432,106782	-0.755594	0.311686	0.00928427	0.758807
peak_36981	14	78843395	78846743	+	103693768_LOC103693768,55527		103693769_LOC103693769,-172916;364183_Bloc1s4,-167065;282585_Mrfap1,-126641;360955_Man2b2,-93216;117256_Ppp2r2c,-80220;108352775_LOC108352775,-69246;100911029_LOC100911029,-14605	103693768_LOC103693768,55527	-0.263759	3.53538	0.0093015	0.758987
peak_54420	18	40063348	40064337	+				108348780_LOC108348780,12612;291597_Trim36,70336;81746_Pggt1b,153888;498858_Ccdc112,190508	0.565204	1.24262	0.00930563	0.758987
peak_74004	3	72238790	72240304	+	311168_Slc43a1,0	311168_Slc43a1,0	311163_Ctnnd1,-185743;502642_RGD1563348,-166881;295701_Tmx2,-157711;58826_Prg2,-145374;362156_Zdhhc5,-120384;311166_Clp1,-101668;311170_Slc43a3,-88608;295703_Serping1,-67681;102554396_LOC102554396,-33615;311168_Slc43a1,0	311168_Slc43a1,0;64464_Timm10,12227;295704_Ube2l6,47257;311169_Rtn4rl2,49006;502643_Ypel4,104071;311165_Med19,158160	0.368714	2.19019	0.00930343	0.758987
peak_34466	14	13786672	13787280	+			289482_Naa11,-40335		-0.515414	1.26959	0.00935356	0.759881
peak_51068	17	50952734	50954239	+	361253_Sugct,961420				0.462088	1.93515	0.00934936	0.759881
peak_75140	3	110317748	110322236	+	246142_Bmf,1889	246142_Bmf,1889	117257_Gpr176,-176992;296078_Pak6,-119939;296076_Srp14,-68121;171576_Bub1b,-45713	246142_Bmf,1889;114859_Eif2ak4,158124;691770_Ankrd63,174640;85240_Plcb2,195327	-0.227773	4.23112	0.00933825	0.759881
peak_78178	3	167596238	167597224	+	100912009_LOC100912009,0	100912009_LOC100912009,0	102550424_LOC102550424,-91863;100912009_LOC100912009,0	100912009_LOC100912009,0	-0.332251	2.6689	0.00936052	0.759881
peak_90068	5	139540427	139542608	+			114491_Cited4,-55123;313560_Ctps1,-35362	500540_Slfnl1,72494;298496_Kcnq4,134692;362581_Scmh1,161171	-0.279495	3.41343	0.00933007	0.759881
peak_90234	5	141236583	141236975	+	362587_Macf1,126549		100361083_LOC100361083,-135620	362587_Macf1,126549;362588_Ndufs5,168532;595134_Akirin1,193652	-0.832772	0.16363	0.00936136	0.759881
peak_112284	8	130571493	130572016	+		367191_LOC367191,-1214	170837_Snrk,-177790;301073_Hhatl,-142288;686091_Ccdc13,-95972;140937_Higd1a,-79605;316090_Fam198a,-9056;367191_LOC367191,-1214	102551973_LOC102551973,16756;140473_Ackr2,44972;316091_Pomgnt2,59128;103690474_LOC103690474,59715;316088_Klhl40,155228;316087_Zbtb47,173509	0.529574	1.20677	0.00935354	0.759881
peak_49896	17	22693540	22695433	+				361228_Adtrp,73627;361230_Tmem170b,168533	-0.312095	2.78331	0.00937109	0.760152
peak_5812	1	137353708	137355840	+	293023_Klhl25,3267			293023_Klhl25,3267;103691165_LOC103691165,70297	-0.281153	3.26489	0.00938297	0.760596
peak_11197	1	247152790	247153976	+	26956_Ak3,15714		102546345_LOC102546345,-195231;309301_Rcl1,-74036;361747_Spata6l,-64666;309300_RGD1565057,-42603	26956_Ak3,15714;293886_Cdc37l1,42643;619549_Plpp6,68562;25550_Slc1a1,197773	0.468405	1.70649	0.00939484	0.76104
peak_11715	1	260948158	260948622	+	65047_Slit1,43744		103691373_Frat1,-123343	65047_Slit1,43744;679082_Arhgap19,102893;679110_Frat2,143068;365462_Lcor,173067;679127_Rrp12,191794	0.66279	0.748984	0.00943556	0.763818
peak_31647	13	74190944	74192241	+	304883_Abl2,36411		501861_Axdnd1,-165707;81782_Soat1,-113185	304883_Abl2,36411;304884_Tor3a,85453;304885_Fam20b,141222	0.398669	2.17938	0.00947241	0.764717
peak_37686	14	85552108	85553098	+	685487_Znrf3,33196		685462_Emid1,-151712;114107_Kremen1,-48447	685487_Znrf3,33196;102557376_LOC102557376,116318	0.517054	1.34922	0.00947237	0.764717
peak_103497	7	109089875	109091104	+	362925_Zfat,116407			362925_Zfat,116407;102551574_LOC102551574,167886	0.465925	1.80302	0.00946834	0.764717
peak_108898	8	59966195	59968458	+	501002_Tmem266,13463			501002_Tmem266,13463;690923_LOC690923,77892;300726_Etfa,117894;300724_Fbxo22,196163	0.320283	2.79807	0.0094659	0.764717
peak_62696	2	111790189	111794467	+	116647_Nlgn1,179214			116647_Nlgn1,179214	-0.234187	4.04766	0.00948396	0.76513
peak_113515	9	17575533	17576243	+			363197_Tmem63b,-122454;102550162_LOC102550162,-55414	301250_Mrpl14,122348	0.661004	0.902531	0.00949313	0.76535
peak_737	1	21066442	21068831	+	309557_Epb41l2,0;307449_Mcc,9059779	309557_Epb41l2,0	361458_Akap7,-60382;309557_Epb41l2,0	309557_Epb41l2,0	-0.230039	4.04427	0.00957111	0.765754
peak_5833	1	137930903	137932700	+	308724_Agbl1,132041			308724_Agbl1,132041	-0.332907	2.74172	0.00957302	0.765754
peak_7879	1	180502947	180505079	+					-0.269787	5.18446	0.00959005	0.765754
peak_10569	1	226513096	226515038	+			309207_Dagla,-159384;64470_Ddb1,-142523;361729_Cyb561a3,-105895;102554522_LOC102554522,-84945;365407_Cpsf7,-57361;309208_Lrrc10b,-11176	252958_Ppp1r32,12865;361726_Sdhaf2,57376;59267_Syt7,77280;103691286_LOC103691286,84682;361727_Tmem216,91379;361728_Tmem138,115873;361730_Tkfc,142660	0.363938	2.40302	0.00950827	0.765754
peak_13124	10	5749288	5753393	+	24409_Grin2a,41482			24409_Grin2a,41482;108352053_LOC108352053,76585	-0.234995	4.07933	0.00952241	0.765754
peak_30506	13	50567754	50569223	+	360842_Plekha6,13013		102557118_LOC102557118,-192229;360843_Etnk2,-68763;24715_Ren,-53801	360842_Plekha6,13013;108352534_LOC108352534,67106;289026_Sox13,133052;304802_Optc,179685	0.353438	2.32174	0.00960602	0.765754
peak_33708	13	113399453	113399895	+	289392_Plxna2,25884			289392_Plxna2,25884	0.703541	0.492679	0.00955136	0.765754
peak_35501	14	39234454	39234893	+			25450_Gabrb1,-121856	140675_Gabra4,80382	-0.631002	0.787662	0.00959377	0.765754
peak_47959	16	82594437	82597459	+			102553495_LOC102553495,-153561		0.27446	3.26483	0.00956426	0.765754
peak_62866	2	114306478	114307249	+	294917_Tnik,321879				-0.560565	1.2576	0.00957594	0.765754
peak_63020	2	119217605	119218072	+	310306_Usp13,20452		102546477_LOC102546477,-158520;294963_Mrpl47,-78154	310306_Usp13,20452;294964_Ndufb5,77888;361925_Actl6a,104829;286937_Pex5l,187737	-0.622384	0.760905	0.00959911	0.765754
peak_77196	3	154328548	154328851	+	296320_Ctnnbl1,116303		311591_Rprd1b,-178178;362255_Vstm2l,-66163	296320_Ctnnbl1,116303;499935_Tti1,178104	-0.834463	0.0779289	0.0095848	0.765754
peak_84018	4	147475061	147476151	+	312649_Tsen2,19555		297525_Mkrn2,-37890	312649_Tsen2,19555;24703_Raf1,116618	0.45369	1.70649	0.00959686	0.765754
peak_88949	5	118757211	118758285	+	24645_Pgm1,13579		362550_Ror1,-134589	24645_Pgm1,13579;362549_Efcab7,83376;500511_Ube2u,182564	0.477687	1.73436	0.00960769	0.765754
peak_103391	7	105372418	105372840	+	29241_Adcy8,220532				0.552618	1.06385	0.00954464	0.765754
peak_104234	7	120062537	120064392	+	315121_Cdc42ep1,0	315121_Cdc42ep1,0	366959_Gcat,-198676;24437_H1f0,-196384;100910536_Elfn2,-165499;362956_Triobp,-109500;362955_Nol12,-96846;56646_Lgals1,-88792;727679_Pdxp,-76068;315119_Mfng,-65713;300067_Sh3bp1,-61355;300066_Gga1,-38204;315120_Card10,-33905;315121_Cdc42ep1,0	315121_Cdc42ep1,0;108351513_LOC108351513,86495	-0.298723	3.1576	0.00951316	0.765754
peak_113630	9	20258815	20265965	+	100911672_LOC100911672,0;100911625_LOC100911625,7251	100911672_LOC100911672,0	245977_Adgrf5,-63109;100911672_LOC100911672,0	100911672_LOC100911672,0;100911625_LOC100911625,7251	-0.191112	5.06791	0.00956262	0.765754
peak_93624	6	9641994	9645565	+	29340_Prkce,158594		301665_Srbd1,-182782	102551687_LOC102551687,25351;29340_Prkce,158594	0.242671	3.75736	0.00962664	0.76675
peak_58294	19	39459731	39460258	+	367515_LOC367515,59351901		361403_Terf2,-158225;291999_Wwp2,-82988	80773_Cyb5b,101917;307821_Psmd7,186460	0.689389	0.616811	0.00964382	0.766766
peak_61784	2	62682797	62683819	+			65034_Pdzd2,-162349	102546845_LOC102546845,102759	0.467231	1.58409	0.00964619	0.766766
peak_86708	5	34526581	34526942	+	689576_Nkain3,286726				0.647811	0.641346	0.0096415	0.766766
peak_33057	13	100535932	100537304	+	690288_LOC690288,649559		360891_Enah,-120597;89789_Lbr,-85723;690345_Srp9,-14003	102554860_LOC102554860,120951;58970_Degs1,135427	0.3412	2.75713	0.00965295	0.76679
peak_87089	5	56287752	56289134	+			50655_Aco1,-135942		-0.381006	2.25546	0.00966093	0.766911
peak_38845	14	114198892	114200581	+	305610_Eml6,284082			83765_Rtn4,71961	-0.313963	2.80978	0.00967089	0.767189
peak_2285	1	53186413	53187282	+	292306_Rnaset2,11534		361481_Prr18,-191570;292305_Sft2d1,-171969;171087_Mpc1,-148184;683722_Fgfr1op,-33541;117269_Rps6ka2,-32064	292306_Rnaset2,11534	0.499102	1.45907	0.00969824	0.768459
peak_8430	1	192341215	192342884	+	25023_Prkcb,107646			25023_Prkcb,107646;308965_Chp2,171581	0.369854	2.12041	0.00973242	0.768459
peak_15651	10	46067112	46067617	+	116504_Mprip,48715		287368_Nt5m,-148877;405993_Olr1462,-142855	116504_Mprip,48715;287366_Pld6,78157;303185_Flcn,104714;287367_Cops3,138466;287362_Nlrp3,182788	0.607349	0.824452	0.00976683	0.768459
peak_19226	10	97957417	97958434	+	25725_Prkar1a,16712		303772_Slc16a6,-198694;303630_Wipi1,-60468;100912202_LOC100912202,-16685	25725_Prkar1a,16712;303635_Fam20a,58737	-0.44896	1.78225	0.00975643	0.768459
peak_22489	11	50934167	50935329	+	79559_Alcam,153432			79559_Alcam,153432	-0.439337	1.82277	0.00976916	0.768459
peak_35023	14	28520815	28521456	+	170641_Adgrl3,704629				-0.488013	1.36927	0.00978389	0.768459
peak_47639	16	79271202	79271554	+					-0.616424	0.92563	0.00972482	0.768459
peak_48350	17	111260	111762	+			102551150_LOC102551150,-45096;108348224_LOC108348224,-37334;102551349_LOC102551349,-29221;102550762_LOC102550762,-3274		-0.360572	2.27209	0.00978373	0.768459
peak_56719	19	11289819	11291411	+			361367_Amfr,-182127;291877_Nudt21,-159955;54300_Slc12a3,-145145;100314032_Mir138-2,-139990;113948_Bbs2,-94510;291874_Nup93,-25839	24567_Mt1,11596;689415_Mt2A,17329;117038_Mt3,34701;307657_Ogfod1,159674;102553609_LOC102553609,182006	0.370248	3.11939	0.00978375	0.768459
peak_60617	2	26489326	26489640	+			100360623_Iqgap2,-50259		-0.674354	0.554324	0.00975336	0.768459
peak_63422	2	140897984	140899799	+	310405_Maml3,377087			295037_Mgst2,189588	-0.339871	2.65694	0.00971082	0.768459
peak_79955	4	31213610	31214918	+	362322_Slc25a13,542088		500015_Samd9l,-80238;102553788_LOC102553788,-61393;103692066_LOC103692066,-12724		0.41162	2.28571	0.00975957	0.768459
peak_84913	4	162473776	162474160	+				362445_Clec2d2,39621;689790_Clec2dl1,82467;113937_Clec2d,195524	0.750977	0.379943	0.00971279	0.768459
peak_105977	7	142695707	142696953	+	300238_Fignl2,19077		102556412_LOC102556412,-188149;192254_Grasp,-172832;29381_Acvr1b,-120221;25237_Acvrl1,-72989;683410_Ankrd33,-58943	300238_Fignl2,19077;29710_Scn8a,120078;103692984_LOC103692984,173347	0.371122	2.37157	0.00974901	0.768459
peak_109558	8	69460336	69461019	+	363513_Ids,5689;170851_Map2k1,261554		292328_RGD1562747,-23115	363513_Ids,5689;102547109_LOC102547109,22982;309357_Tmem185a,132204	0.600606	1.08234	0.0097314	0.768459
peak_32893	13	97930234	97931220	+			102552208_LOC102552208,-125587;498295_Smyd3,-122421;289307_Tfb2m,-91959	498297_Cnst,91909;289309_Kif28p,92609;360886_Ahctf1,147918	-0.411061	1.85861	0.00981639	0.769486
peak_74490	3	86908430	86909383	+					-0.489711	1.56441	0.00980997	0.769486
peak_92561	5	167393441	167393944	+	116665_Rere,62475		298657_Car6,-148655	116665_Rere,62475;24333_Eno1,105218	-0.59685	0.884957	0.00981542	0.769486
peak_9288	1	207259002	207259889	+	309081_Dock1,358385		100233213_Fam196a,-87117		0.56348	1.32392	0.00984843	0.769517
peak_25808	12	15955191	15957040	+	81663_Gna12,64989		304315_Ttyh3,-127038;304318_Iqce,-73567	304317_Amz1,54198;81663_Gna12,64989;498150_Brat1,71494;170905_Lfng,169171	-0.286843	3.67	0.00985564	0.769517
peak_32414	13	88507671	88509684	+			29540_Hsd17b7,-199652;498274_RGD1565283,-134836;501869_Sh2d1b,-95655;685781_Ddr2,-71110;685844_Sh2d1b2,-47677;102556681_LOC102556681,-26984;498272_Uap1,-9770	102549303_LOC102549303,9649;246332_Uhmk1,27044;100361087_LOC100361087,132327	0.334616	2.5638	0.00984583	0.769517
peak_45330	16	20636639	20637681	+	306347_Ell,3760		25531_Rab3a,-197433;684558_Upf1,-187207;290646_Pde4c,-170253;24518_Jund,-149932;290647_Lsm4,-124821;684527_Crtc1,-103065;498605_Lrrc25,-72866;290657_Klhl26,-67126;306349_Tmem59l,-54275;290651_Isyna1,-44306;306348_RGD1566239,-34254;64156_Uba52,-31244;498606_Kxd1,-15182	306347_Ell,3760;290652_Fkbp8,15209;290655_Crlf1,48684;364534_Ssbp4,58528;29455_Gdf15,81244;290648_Pgpep1,114650;25304_Comp,169389	-0.458437	1.59654	0.00984236	0.769517
peak_91417	5	155918110	155919454	+	502992_Ldlrad2,2815		64465_Cdc42,-189725;298567_Cela3b,-146062;313644_Rap1gap,-89414;362636_Usp48,-15648	502992_Ldlrad2,2815;313641_Hspg2,106014	0.446686	1.67803	0.00985056	0.769517
peak_92154	5	162890637	162892941	+	313825_Vps13d,226298		102550246_LOC102550246,-82334	313689_Dhrs3,81547	0.322848	2.82443	0.00984813	0.769517
peak_94159	6	25094682	25095182	+	192249_Ehd3,18670		313878_Galnt14,-108971	192249_Ehd3,18670;497811_Xdh,116091	0.627983	0.712957	0.00987124	0.770229
peak_67571	2	252737019	252737670	+	108350133_LOC108350133,4887		56764_LOC56764,-199529;293508_Prkacb,-45133;310982_Ttll7,-42071	108350133_LOC108350133,4887	-0.471422	1.39547	0.00989354	0.770975
peak_110169	8	82734300	82735810	+	315824_Bmp5,64834		58814_Tmod2,-186850;116635_Scg3,-92764	315824_Bmp5,64834;300839_Lysmd2,173937	-0.332983	2.61108	0.00989378	0.770975
peak_94	1	2729112	2730112	+			361450_Ust,-101458		-0.466365	1.7452	0.00997039	0.771562
peak_1650	1	44517771	44518479	+	103690965_LOC103690965,10388		308140_Tfb1m,-43097	103690965_LOC103690965,10388;102547288_LOC102547288,70081;292279_Nox3,97281	0.617725	0.900874	0.00997084	0.771562
peak_11135	1	245664288	245665944	+			499339_Pum3,-147207	102555808_LOC102555808,127907	-0.341429	2.57344	0.0100247	0.771562
peak_20738	11	10509425	10510526	+					-0.451223	1.85369	0.0100096	0.771562
peak_33095	13	100893402	100897303	+	29154_Capn2,31508;690288_LOC690288,1007029		305105_Fbxo28,-152674;170808_Capn8,-82846;102555308_LOC102555308,-5696	29154_Capn2,31508;305025_Tp53bp2,76196	0.249359	3.85081	0.00995884	0.771562
peak_40688	15	30857050	30858036	+					0.52612	1.47975	0.0100188	0.771562
peak_42701	15	69658857	69660100	+					0.388023	2.15806	0.00997651	0.771562
peak_46837	16	61549929	61551175	+					-0.414796	2.08697	0.009957	0.771562
peak_54956	18	56897615	56898440	+	113927_Csnk1a1,9893		116472_Il17b,-113135;108348796_LOC108348796,-67487;307398_Arhgef37,-26456	113927_Csnk1a1,9893;100314036_Mir145,71554;307396_Pcyox1l,133112;688777_Grpel2,151794	-0.524606	1.26279	0.00996678	0.771562
peak_55109	18	60437301	60437771	+	291553_Nedd4l,44925			291553_Nedd4l,44925	-0.687049	0.597658	0.00998756	0.771562
peak_56335	18	86876399	86879329	+	498898_Dok6,0	498898_Dok6,0	498898_Dok6,0	498898_Dok6,0	-0.215511	4.28205	0.00999509	0.771562
peak_57663	19	27199006	27199336	+	367515_LOC367515,71612823		291926_Mylk3,-188827		-0.846441	0.0825218	0.00992803	0.771562
peak_75963	3	126174729	126176196	+			29373_Bmp2,-159767		-0.381925	2.30895	0.0100232	0.771562
peak_88865	5	116512474	116513789	+	25492_Nfia,90579		108351112_LOC108351112,-174944	25492_Nfia,90579	-0.368776	2.33534	0.00998149	0.771562
peak_96163	6	74233015	74233308	+	299016_Npas3,151020			299016_Npas3,151020	-0.884441	-0.153024	0.00991739	0.771562
peak_112282	8	130545661	130548317	+			687022_Sec22c,-199887;301073_Hhatl,-116456;686091_Ccdc13,-70140;140937_Higd1a,-53773;316090_Fam198a,-32755;102551973_LOC102551973,-6420	140473_Ackr2,19140;367191_LOC367191,21962;103690474_LOC103690474,33883;316091_Pomgnt2,82827;316088_Klhl40,129396;316087_Zbtb47,147677;100364165_Nktr,188197;687029_Ss18l2,195157	0.249698	3.41269	0.0100174	0.771562
peak_117121	9	116659502	116659820	+			103690158_LOC103690158,-49482		0.742341	0.355836	0.00997002	0.771562
peak_118177	X	74858628	74860200	+			259248_Slc16a2,-152560	302396_RGD1561931,193359	-0.276374	3.21345	0.00992715	0.771562
peak_118400	X	111849628	111850207	+			363502_Mid2,-169690	29562_Prps1,51395;83514_Tsc22d3,94486;315916_Frmpd3,160041	0.567254	0.934298	0.00993924	0.771562
peak_5614	1	131448754	131457394	+	113984_Nr2f2,8355		100360012_LOC100360012,-197368;102553173_LOC102553173,-15975;102553329_LOC102553329,-2049	113984_Nr2f2,8355	-0.200614	5.4115	0.0100729	0.771876
peak_7804	1	179146666	179147139	+			365355_Rras2,-136409		-0.840321	0.307354	0.0100703	0.771876
peak_24090	11	81953691	81954862	+			360734_Dnajb11,-195885;25666_Dgkg,-16723	102552590_LOC102552590,28542;303830_Tbccd1,195728	0.446155	1.84055	0.0100807	0.771876
peak_30224	13	48140651	48142278	+	360840_Srgap2,144610		681249_Fam72a,-145793;54355_Rassf5,-118318;363984_Ikbke,-84257	103691876_LOC103691876,118232;360840_Srgap2,144610	-0.378924	2.13086	0.0100786	0.771876
peak_40823	15	31969115	31969647	+			102556508_LOC102556508,-166564;103693854_LOC103693854,-74159		0.809591	0.234052	0.0100756	0.771876
peak_61317	2	44917968	44918780	+			64536_Esm1,-185612;365668_Skiv2l2,-130955;294744_Gpx8,-10922	100362324_Dhx29,130902	-0.421997	1.66892	0.0100785	0.771876
peak_99342	6	144771549	144771859	+	29714_Ptprn2,386776				0.895447	0.00235754	0.0100749	0.771876
peak_115792	9	86924597	86925080	+	103690221_NEWGENE_1305560,50655			103690221_NEWGENE_1305560,50655	0.585661	0.865253	0.0100765	0.771876
peak_86228	5	15932955	15933328	+	297801_Xkr4,207731				-0.74919	0.25355	0.0100965	0.772589
peak_39467	15	5887144	5889623	+					0.291597	3.0613	0.010113	0.773135
peak_54657	18	49988153	49989252	+			307296_Zfp608,-50631	108353171_LOC108353171,50592;102556416_LOC102556416,52938	-0.392807	1.99437	0.0101182	0.773135
peak_105027	7	126784862	126785831	+	300128_Celsr1,128254		315203_Gramd4,-153988;362975_Cdpf1,-92079	362976_Trmu,28722;300126_Gtse1,48446;300125_Ttc38,73188;300128_Celsr1,128254;25747_Ppara,165990;100313990_Mirlet7b,194235;100314224_Mirlet7c-2,194650	0.437955	1.62307	0.0101232	0.773135
peak_78473	3	174288101	174289639	+					0.36825	2.28199	0.0101733	0.776465
peak_62104	2	80744420	80747212	+	310192_Trio,22101		103691490_LOC103691490,-32102	310192_Trio,22101	-0.278842	3.47362	0.0101889	0.777156
peak_32467	13	89058071	89058681	+	304962_Atf6,183850		192363_Nos1ap,-114095	304960_Olfml2b,62770;102550090_LOC102550090,113949;304962_Atf6,183850	0.546505	1.06497	0.0101995	0.777464
peak_19724	10	105810187	105811425	+	360667_Mfsd11,14079		170520_Cygb,-182096;303692_St6galnac2,-141608;303693_Mgat5b,-50309;690599_Mxra7,-38149;360665_Jmjd6,-22384;494445_Srsf2,-14201	360667_Mfsd11,14079;287918_Mettl23,22252;108352161_LOC108352161,161662;100912247_LOC100912247,164493;100912216_Prcd,179501	0.414148	1.84597	0.0102064	0.77749
peak_112764	9	8659390	8662194	+	108351878_LOC108351878,167662		108351879_LOC108351879,-53629;100360856_LOC100360856,-26435	108351878_LOC108351878,167662	0.29521	3.18817	0.0102144	0.777604
peak_4336	1	98613725	98616778	+	100360772_Dzf17,0	100360772_Dzf17,0	308556_Vsig10l,-146281;292845_Etfb,-126785;292843_Siglec5,-42733;499139_RGD1565346,-26451;100360772_Dzf17,0	100360772_Dzf17,0;308557_Iglon5,173539	-0.220135	4.1877	0.0102405	0.778079
peak_6409	1	151908472	151908888	+			252916_Rab38,-163828;25423_Ctsc,-9626		0.6589	0.614467	0.0102282	0.778079
peak_11927	1	264323126	264323485	+			293992_Pax2,-170094;246074_Scd,-150065;309433_Sec31b,-28439;293991_Ndufb8,-19414	309434_Hif1an,13912;293990_Wnt8b,78976	0.734362	0.40022	0.0102512	0.778079
peak_54442	18	40584991	40587705	+	252889_Tmed7,0;317163_Eif1a,0	252889_Tmed7,0;317163_Eif1a,0	302290_Ap3s1,-144767;102555843_LOC102555843,-97479;302288_Fem1c,-66003;102546966_LOC102546966,-57366;364867_Ticam2,-12422;317163_Eif1a,0;252889_Tmed7,0	252889_Tmed7,0;317163_Eif1a,0;102547034_LOC102547034,120466;81718_Cdo1,129196;361321_Atg12,144438	-0.201602	4.76276	0.0102513	0.778079
peak_110679	8	102672718	102673205	+	363115_Slc9a9,368623				0.607304	0.827021	0.0102534	0.778079
peak_30709	13	52386862	52388635	+	685707_Nav1,126381		360848_Shisa4,-189657;103691921_LOC103691921,-187474;29276_Csrp1,-165208;304817_Ipo9,-130666;102553722_LOC102553722,-124052	685707_Nav1,126381	-0.33443	2.44303	0.0102934	0.778226
peak_45825	16	31344343	31345904	+			100911190_LOC100911190,-29256		0.397778	2.10053	0.0102755	0.778226
peak_48525	17	4293254	4295148	+				498690_Ctla2a,123558;306722_Dapk1,159793	0.374805	2.22319	0.0102702	0.778226
peak_56646	19	10727608	10728277	+			361365_Polr2c,-145766;498909_Coq9,-130760;117518_Ccl17,-106937;307652_Fam192a,-98780;89808_Cx3cl1,-72747;64364_Pllp,-3578	498910_Arl2bp,34970;689249_Rspry1,98618;307649_Ciapin1,130685;361364_Dok4,164185;498972_Cpne2,170693	-0.511527	1.44133	0.01027	0.778226
peak_64104	2	157119303	157121678	+	102552648_LOC102552648,23419;108350028_LOC108350028,54170		310467_Tiparp,-194615;102551815_LOC102551815,-106798;304239_LOC304239,-48241	102552648_LOC102552648,23419;108350028_LOC108350028,54170	-0.215834	4.53527	0.0102836	0.778226
peak_100582	7	23575807	23576699	+	25358_Timp3,17471;29130_Syn3,171911			25358_Timp3,17471;29130_Syn3,171911	0.460401	1.52033	0.0102946	0.778226
peak_105479	7	136321637	136322226	+	500921_Tmem117,441343				-0.535132	1.13033	0.0103081	0.778747
peak_28818	13	537055	538536	+	297832_Cntnap5a,457195				-0.379144	2.24646	0.0103277	0.779478
peak_30109	13	44989581	44990050	+	304766_Ubxn4,32618		304761_Zranb3,-177151	304766_Ubxn4,32618;100314026_Mir128-1,73047;29685_Mcm6,78023;100360508_LOC100360508,90227;102548646_LOC102548646,104498;116483_Dars,137765;304763_R3hdm1,177014	0.559617	1.03319	0.0103374	0.779478
peak_37676	14	85428359	85429534	+			360973_Gas2l1,-109884;289752_Ewsr1,-77533;685462_Emid1,-27963;102557376_LOC102557376,-6256	114107_Kremen1,74127;289753_Rhbdd3,77507;364190_Rasl10a,116526;685487_Znrf3,156760;29663_Ap1b1,197707	0.388952	2.13131	0.0103372	0.779478
peak_79729	4	23180794	23181431	+			683667_Sri,-151561;499991_Steap4,-45440		-0.534753	1.10478	0.0103503	0.779879
peak_93052	5	172887315	172888828	+	100362283_Tmem52,0	100362283_Tmem52,0	252879_Cdk11b,-163072;313765_Slc35e2b,-135507;25522_Prkcz,-117823;100125370_Nadk,-96102;29689_Gabrd,-77941;24400_Gnb1,-25197;100362283_Tmem52,0	100362283_Tmem52,0;100362748_Cfap74,70094;94339_Mmp23,194006	0.395638	2.1753	0.0103559	0.779879
peak_48331	16	90551061	90551586	+			364648_Shcbp1,-62240		-0.504975	1.19298	0.0103834	0.781146
peak_80671	4	58663436	58664903	+	103690249_LOC103690249,158864		103692111_LOC103692111,-159380;83536_Mkln1,-28481;108350834_LOC108350834,-4858	103690249_LOC103690249,158864	0.347063	2.37558	0.010394	0.781146
peak_95896	6	64309909	64311473	+	497815_Nrcam,12066		24908_Dnajb9,-139787	497815_Nrcam,12066;314075_Pnpla8,85039	-0.404668	2.16206	0.010399	0.781146
peak_101344	7	36625966	36628173	+	116725_Ube2n,15819		84607_Socs2,-125088;299743_Mrpl42,-28469	116725_Ube2n,15819;94267_Nudt4,32161	-0.303797	2.78696	0.0103967	0.781146
peak_52515	17	84846710	84848121	+	361285_Mllt10,0	361285_Mllt10,0	680770_Skida1,-11872;361285_Mllt10,0	361285_Mllt10,0;108353137_LOC108353137,39693	-0.226457	4.32699	0.0104262	0.782199
peak_81894	4	90807396	90807937	+	29219_Snca,75299		500152_Mmrn1,-169600	29219_Snca,75299	-0.656102	0.547061	0.0104259	0.782199
peak_8588	1	195247086	195248358	+			102547183_LOC102547183,-182156;81781_Snrpn,-150626;113938_Snurf,-150392;103690242_LOC103690242,-132576		-0.346904	2.53184	0.0104834	0.7828
peak_9736	1	215596654	215598463	+			102548505_LOC102548505,-155417;64360_Mrpl23,-103081;24838_Tnnt3,-68165;293632_Ifitm10,-58371;171293_Ctsd,-43208;361680_Lsp1,-30287	309122_H19,148617	0.323026	2.71592	0.0104683	0.7828
peak_27409	12	38960116	38963875	+	687615_Morn3,6917		304498_Wdr66,-178518;161475_Psmd9,-154995;102547495_LOC102547495,-131471;100359816_LOC100359816,-90936;304495_Kdm2b,-58049;690137_Tmem120b,-43879	687615_Morn3,6917;304496_Orai1,31695;102546746_LOC102546746,54001;690130_Rhof,80353;102556093_LOC102556093,89984;29531_Hpd,131510	0.251216	3.62933	0.0104935	0.7828
peak_59639	19	59262973	59264802	+	679321_Slc35f3,294937;367515_LOC367515,39547357		102556031_Coa6,-62526	679346_Tarbp1,120005	0.349723	2.4544	0.0104889	0.7828
peak_65519	2	197876820	197879952	+	310672_Tars2,1395	310672_Tars2,1395	361999_Anp32e,-160621;103691643_LOC103691643,-136176;365872_Aph1a,-126295;310670_Adamtsl4,-61762;116662_Ecm1,-15847	310672_Tars2,1395;100364568_Rprd2,57892;60430_Mcl1,90608;361995_Prpf3,91512;689432_Mrps21,102433;365871_Ciart,111246;108348218_LOC108348218,122531;60334_Ensa,124276;791259_Car14,137683;310669_Golph3l,156561;365868_Hormad1,195000	-0.210913	4.40093	0.0104762	0.7828
peak_90467	5	144879269	144881135	+	313598_Zmym4,115296		252855_Sfpq,-198668;89791_Ncdn,-99998	100294508_LOC100294508,99963;313598_Zmym4,115296;29675_Psmb2,177265	0.312559	2.66386	0.01048	0.7828
peak_94804	6	37513959	37515564	+			298890_Fam49a,-39603		-0.306022	3.12465	0.0104665	0.7828
peak_95701	6	55521151	55522430	+	366602_Tspan13,1985	366602_Tspan13,1985	314046_Ankmy2,-124475	366602_Tspan13,1985;171439_Bzw2,125220	-0.376192	2.19384	0.0104555	0.7828
peak_107217	8	32366018	32366481	+			315523_Nfrkb,-163931;114093_St14,-85205;500964_Prdm10,-53440;64312_Aplp2,-37197		0.558435	1.00286	0.0104674	0.7828
peak_42369	15	59691354	59691854	+	306038_Enox1,360220				0.66523	0.675006	0.0105178	0.784124
peak_7724	1	178056519	178058269	+	29657_Arntl,17517			29657_Arntl,17517;308890_Btbd10,138282	0.318987	2.66717	0.0105702	0.784295
peak_11213	1	247595406	247596261	+			25616_Rln1,-109075;309306_Ric1,-92517;293888_Plgrkt,-80866	499342_Cd274,75516;24514_Jak2,196739	-0.408534	1.72265	0.0105691	0.784295
peak_21347	11	30065986	30068501	+			304109_Tiam1,-4813		0.292868	2.90061	0.0105496	0.784295
peak_22992	11	63224950	63225849	+					-0.480841	1.47744	0.0105957	0.784295
peak_40149	15	19223878	19226043	+			81752_Ptger2,-109986		0.312903	2.80577	0.0106448	0.784295
peak_42408	15	60318860	60320675	+			290372_Fam216b,-14980		-0.305481	2.67119	0.0105576	0.784295
peak_51928	17	75429944	75433784	+	29428_Celf2,170675			29428_Celf2,170675	0.236186	3.74446	0.0106014	0.784295
peak_52277	17	78816883	78818860	+			498796_Fam107b,-126950;291317_Rpp38,-96590;361276_Cdnf,-81559;680170_Rpl34-ps1,-57251;259171_Dclre1c,-4743	364785_Suv39h2,53986;102547897_LOC102547897,77592;307133_Hspa14,81253;361277_Acbd7,94512;291318_Nmt2,147153	-0.220258	4.62275	0.0106433	0.784295
peak_60269	2	19822258	19824837	+	124323_Rps23,0	124323_Rps23,0	361875_Atp6ap1l,-12903;124323_Rps23,0	124323_Rps23,0	-0.208217	4.69273	0.0106195	0.784295
peak_62181	2	84271483	84271865	+			64322_Dap,-4019	310200_Ankrd33b,165047	0.768256	0.234172	0.010598	0.784295
peak_65150	2	189003953	189004524	+			685088_She,-165167;295252_Ube2q1,-101515;81635_Adar,-41027	54239_Chrnb2,92261;54263_Kcnn3,166673	0.58153	0.954921	0.010617	0.784295
peak_86995	5	49743598	49744350	+					0.566845	1.27766	0.0105917	0.784295
peak_95967	6	67083543	67087768	+	298992_Nova1,0	298992_Nova1,0	298992_Nova1,0	298992_Nova1,0	-0.17505	5.72288	0.0106351	0.784295
peak_107598	8	40004522	40004934	+	300519_Esam,6647		367056_Ccdc15,-174287;315564_Robo3,-80787;363045_Siae,-73335	300519_Esam,6647;64356_Nrgn,18259;500974_Msantd2,45360;85244_Spa17,73197;300521_Tbrg1,117516;100911068_LOC100911068,125622;300517_Hepacam,156258	0.733967	0.470992	0.0105477	0.784295
peak_109577	8	70084259	70085417	+	691517_Megf11,225003			81830_Rab11a,130302	-0.378199	2.21158	0.0106304	0.784295
peak_115526	9	81475737	81476351	+			363249_Ctdsp1,-196262;316519_Slc11a1,-179239;690437_Catip,-167888;100188944_Pnkd,-89723;338443_Gpbar1,-79563;301509_Tns1,-74717;301511_Arpc2,-41812;54258_Cxcr1,-6438	301510_Rufy4,74657;301512_Aamp,90291;316516_Tmbim1,110118	0.587977	1.00019	0.010551	0.784295
peak_117557	X	13280577	13281444	+	363447_Tspan7,1442	363447_Tspan7,1442	404280_Mid1ip1,-161303;302536_RGD1561661,-160114	363447_Tspan7,1442	-0.45081	1.5312	0.0106227	0.784295
peak_118735	X	156377735	156380157	+	309280_Plxna3,0;102548378_LOC102548378,0	309280_Plxna3,0;102548378_LOC102548378,0	309295_Ikbkg,-97689;293860_Flna,-80628;363522_Dnase1l1,-49364;102548378_LOC102548378,0;309280_Plxna3,0	309280_Plxna3,0;102548378_LOC102548378,0;293863_Lage3,22359;25183_Gdi1,27239;83615_Atp6ap1,34896;293864_Ubl4a,36816;501665_Slc10a3,42350;363521_Taz,49304;501664_Fam3a,58048;81764_Rpl10,60304;25437_Emd,75701;24377_G6pd,102935;690348_LOC690348,150276	-0.271107	3.27114	0.0105749	0.784295
peak_118815	Y	688035	688495	+				108353313_LOC108353313,70864;100312983_Kdm5d,186977	0.605766	0.876627	0.0106455	0.784295
peak_4103	1	90542164	90544583	+	308511_Chst8,140674		499129_Kctd15,-19947	308511_Chst8,140674	0.275175	3.34081	0.0106642	0.785189
peak_110562	8	97146741	97148591	+			501033_LOC501033,-138054;192213_Rasgrf1,-128659;300888_Tmed3,-63634;300889_Ankrd34c,-31091		-0.291361	2.8888	0.0106929	0.786813
peak_11222	1	247800242	247800630	+	373544_Ermp1,21141			373544_Ermp1,21141;309306_Ric1,111464;309307_RGD1311595,178031;309326_Ranbp6,184923	-0.733555	0.422218	0.0107165	0.787577
peak_82004	4	98956105	98957328	+			312437_Krcc1,-176407	297332_Thnsl2,39859;102549052_LOC102549052,163986;297333_Smyd1,167815	0.379026	1.9997	0.0107152	0.787577
peak_84287	4	151107839	151109503	+	24239_Cacna1c,161287		312668_Cacna2d4,-189045;500305_Dcp1b,-140151;108350846_LOC108350846,-68948	24239_Cacna1c,161287	0.369876	2.25972	0.0107251	0.787715
peak_66672	2	226722776	226723808	+	310839_Fnbp1l,18273		171115_Pde5a,-175796	310839_Fnbp1l,18273;310838_Bcar3,159726	-0.427303	1.65463	0.0107422	0.788484
peak_46512	16	54006154	54008612	+	84431_Asah1,7550		102547443_LOC102547443,-7766	84431_Asah1,7550;686103_Frg1,48296;81740_Pcm1,129063	0.262082	3.24829	0.0107772	0.788878
peak_48004	16	83042840	83043938	+	114559_Arhgef7,73127		361183_Ankrd10,-161960	114559_Arhgef7,73127	0.414808	1.78508	0.0107592	0.788878
peak_71655	3	7942385	7943604	+	296612_Med27,57592		311836_Ntng2,-141551	296612_Med27,57592	0.452175	1.5634	0.0107807	0.788878
peak_85033	4	168853944	168855891	+			312787_Gpr19,-185599;362455_Fam234b,-120906	312790_Gprc5a,21007;362454_Hebp1,77211;297685_Ddx47,78810;444983_Apold1,101802;83571_Cdkn1b,164901	0.308676	2.87132	0.0107624	0.788878
peak_112826	9	9092266	9092616	+				367620_MGC116197,50584	0.796187	0.381283	0.0107718	0.788878
peak_17924	10	82202552	82204017	+	360604_Spata20,13243		360602_Luc7l3,-175433;287635_Mrpl27,-171555;287633_Lrrc59,-148373;29195_Chad,-86279;140668_Abcc3,-85624;29717_Cacna1g,-4724	360604_Spata20,13243;360605_Epn3,27183;494192_Mycbpap,49632;688146_Rsad1,72582;619561_Acsf2,122754;690586_Ankrd40,169896;64134_Xylt2,195468	0.342269	2.26373	0.0107875	0.788889
peak_80068	4	35831884	35832790	+			100360305_LOC100360305,-151407;29426_Rps4x-ps9,-101349		0.433752	1.68539	0.0108007	0.789365
peak_17157	10	67804687	67805634	+			116671_Cdk5r1,-56420;303764_RGD1310429,-53638;303353_Psmd11,-5021	303763_Zfp207,41717;287556_Rhbdl3,127688	0.500811	1.32628	0.0108101	0.789568
peak_117653	X	17539802	17541255	+	367747_Nudt10,0	367747_Nudt10,0	367747_Nudt10,0	367747_Nudt10,0	-0.242822	4.28376	0.0108316	0.79065
peak_70116	20	30164304	30165577	+	114102_Cdh23,98181			114102_Cdh23,98181;353307_Slc29a3,161766	0.476493	1.76692	0.0108551	0.790883
peak_76970	3	152327306	152329575	+	311575_Phf20,54037		59317_Epb41l1,-163150;100910990_LOC100910990,-134370;100910882_LOC100910882,-68070;296311_Cnbd2,-52670	362252_Scand1,52954;311575_Phf20,54037	-0.291517	2.90116	0.0108514	0.790883
peak_82391	4	115515227	115517584	+	312490_Paip2b,0	312490_Paip2b,0	312492_Dysf,-183358;108350721_LOC108350721,-106316;297392_Tex261,-61192;108350722_LOC108350722,-41562;312491_Zfp638,-37601;312490_Paip2b,0	312490_Paip2b,0;297393_Nagk,41379	-0.183959	5.36542	0.0108426	0.790883
peak_85950	5	3000790	3002375	+	117105_Kcnb2,428462		297756_LOC297756,-196935;297758_Terf1,-118059	297757_Sbspon,187786	-0.3551	2.43632	0.0108614	0.790883
peak_26485	12	25107657	25110331	+	288599_Eif4h,14538		246770_Gtf2ird1,-153721;29264_Clip2,-62626;317676_Lat2,-3768	288599_Eif4h,14538;116468_Rfc2,33149;102553558_LOC102553558,40021;65172_Limk1,71027;25043_Eln,129179	0.283192	3.11571	0.0108702	0.791042
peak_50470	17	34991768	34992053	+	361242_Dusp22,45244		291100_Irf4,-86577	361242_Dusp22,45244	0.876304	-0.0201105	0.0108799	0.791263
peak_28689	12	51403842	51416498	+	304558_Ttc28,424212		498194_Mn1,-153612;108352474_LOC108352474,-138697;114561_Pitpnb,-62090;102553561_LOC102553561,-60965		0.182958	5.60169	0.0109006	0.791319
peak_60294	2	20418361	20420534	+	361877_Ssbp2,1566	361877_Ssbp2,1566		361877_Ssbp2,1566	0.271118	3.24334	0.0108947	0.791319
peak_60844	2	30606676	30608086	+			191568_Naip6,-188098;294691_Naip5,-127782;102554754_LOC102554754,-119745;294693_Gtf2h2,-83960;499518_Ccdc125,-77759;102238592_Ak6,-56321;373541_Taf9,-56321;83497_Ocln,-29458	365657_Marveld2,26222;310034_Rad17,56532;171150_Cdk7,127436;294696_Mrps36,142830;681185_Cenph,172037;25203_Ccnb1,183020	-0.285252	3.01491	0.0108952	0.791319
peak_52147	17	77710977	77711617	+	307128_Frmd4a,206593		361275_Bend7,-183089	171552_Prpf18,109063	0.564496	1.02716	0.0109312	0.791869
peak_64957	2	187469086	187469438	+	310621_Iqgap3,21609		295230_Cct3,-199613;361976_Rrnad1,-166395;100313994_Mir9-1,-113361;100911992_LOC100911992,-104419;25393_Bcan,-95953;102547113_LOC102547113,-95348;64057_Hapln2,-67010;295229_Naxe,-42676;81518_Mef2d,-42337;100361582_Ttc24,-30604	310621_Iqgap3,21609;108350055_LOC108350055,39781;295228_Gpatch4,64355;25491_Nes,125977;29563_Crabp2,146670;361977_Isg20l2,166894;295224_mrpl24,180626;114499_Hdgf,194188	0.777841	0.150123	0.0109398	0.791869
peak_75812	3	123646670	123649723	+			296167_Pank2,-158188;311430_Mavs,-126424;499893_Ap5s1,-104312;171103_Cdc25b,-81816;66023_Gfra4,-64239;311425_Adam33,-39121;311427_Hspa12b,-20496;311426_Siglec1,-14952	311428_RGD1311739,53039;311429_Spef1,71064;362217_Cenpb,73797	0.260106	3.68699	0.0109186	0.791869
peak_113694	9	22845126	22846060	+					-0.511647	1.56569	0.0109415	0.791869
peak_117713	X	22301549	22304348	+	317432_Kdm5c,0	317432_Kdm5c,0	317432_Kdm5c,0	317432_Kdm5c,0;685244_Iqsec2,89412;105841230_Kantr,95533;302612_Tspyl2,109538;64021_Gpr173,114525;102555688_LOC102555688,136701	-0.222422	4.14237	0.0109373	0.791869
peak_32679	13	93085536	93086724	+			289264_Grem2,-97399	102547622_LOC102547622,174470	0.380307	2.04141	0.0109876	0.792528
peak_60107	2	9524720	9527733	+	315923_Lysmd3,0	315923_Lysmd3,0	365627_Mblac2,-50768;100362255_Adgrv1,-20265;315923_Lysmd3,0	315923_Lysmd3,0;685465_Polr3g,50818	-0.213622	4.98712	0.0109782	0.792528
peak_67224	2	242156559	242158832	+	24674_Ppp3ca,247227			103691732_LOC103691732,131182	0.330368	2.73534	0.0109724	0.792528
peak_88061	5	77013688	77014389	+			298033_Snx30,-38056	298032_Inip,16717;100361585_RGD1310951,155347	0.638851	0.825487	0.0109863	0.792528
peak_111285	8	116804153	116804378	+	50560_Ip6k1,22196		315997_Rbm6,-168302;316001_Fam212a,-39314;316003_Amigo3,-26395;363145_Gmppb,-21873	50560_Ip6k1,22196;363144_Cdhr4,32776;301000_Uba7,49975;100190936_Rnf123,52672;24206_Apeh,67398;367167_Traip,73983;79011_Camkv,88398;300999_Mst1r,117552;315999_Mon1a,146808;29138_Bsn,161018;114489_Dag1,188804	-0.852984	-0.0937256	0.0109907	0.792528
peak_117086	9	115227509	115229381	+	29616_Ptprm,325880				-0.334612	2.77794	0.0109837	0.792528
peak_1057	1	31530851	31532369	+	502225_Lrrc14b,0;307449_Mcc,19524188	502225_Lrrc14b,0	252881_Exoc3,-168584;308061_Pdcd6,-43814;157074_Sdha,-13262;502225_Lrrc14b,0	502225_Lrrc14b,0;308060_Ccdc127,13204;100911237_LOC100911237,36808	0.386119	2.15673	0.0110304	0.794191
peak_21190	11	25753244	25753757	+					-0.619853	0.830287	0.0110338	0.794191
peak_108950	8	61226307	61228431	+			315686_Peak1,-146179	315689_Hmg20a,146204	0.421116	2.6163	0.0110308	0.794191
peak_105	1	2809380	2811205	+	365037_Sash1,139544		361450_Ust,-181726	365037_Sash1,139544	-0.301512	3.04894	0.0110457	0.794488
peak_30309	13	49077072	49079838	+	305096_Klhdc8a,2428		498229_Tmem81,-197884;304794_Rbbp5,-170463;289019_Cdk18,-150399;304791_Dstyk,-115487;289419_Nuak2,-12468	305096_Klhdc8a,2428;305095_Tmcc2,89933;108352531_LOC108352531,101719;102556277_LOC102556277,107283	0.291417	3.05799	0.0110513	0.794488
peak_62068	2	80582365	80583141	+	310192_Trio,186172		310190_Fam105a,-173693	103691490_LOC103691490,129177;310192_Trio,186172	-0.515458	1.14019	0.0110631	0.794855
peak_7675	1	177207664	177209303	+	293180_Micalcl,24228		57341_Parva,-39999	293180_Micalcl,24228;365352_Mical2,159057	0.337841	2.60213	0.0110946	0.795211
peak_9676	1	214577441	214578936	+	81637_Ap2a2,43224		361675_Cend1,-167372;309111_Slc25a22,-159205;24572_Muc2,-84993	81637_Ap2a2,43224	0.402173	2.06539	0.0110948	0.795211
peak_31414	13	71517333	71518289	+			100362915_Zfp648,-134175	24957_Glul,186281	0.472854	1.63345	0.0110919	0.795211
peak_36873	14	77828103	77829433	+			108352772_LOC108352772,-185090;498392_Cytl1,-17956;305431_Stk32b,-7640	81710_Msx1,115841	-0.366251	2.09331	0.0110921	0.795211
peak_11195	1	247144729	247147015	+	26956_Ak3,22675		102546345_LOC102546345,-187170;309301_Rcl1,-80997;361747_Spata6l,-56605;309300_RGD1565057,-34542	26956_Ak3,22675;293886_Cdc37l1,34582;619549_Plpp6,60501;25550_Slc1a1,189712	0.277685	3.42872	0.0111307	0.795227
peak_15047	10	37453082	37456684	+			287280_Skp1,-137894;303113_Jade2,-137444	287278_Cdkn2aipnl,30435;100910970_LOC100910970,143626;363595_Tcf7,189343	-0.196683	4.74638	0.0111182	0.795227
peak_19066	10	96007891	96009079	+	140725_Cacng4,6405			140725_Cacng4,6405;108352150_LOC108352150,22224;140726_Cacng5,157527	0.426883	1.89197	0.0111448	0.795227
peak_60150	2	11757083	11758276	+	499497_Mef2c,98549		100313995_Mir9-2,-126395	103691412_LOC103691412,39098;499497_Mef2c,98549	-0.43015	1.82989	0.0111485	0.795227
peak_76240	3	136935678	136938837	+	311478_Kif16b,0	311478_Kif16b,0	362223_Snrpb2,-199245;311478_Kif16b,0	311478_Kif16b,0	-0.206992	4.85873	0.0111379	0.795227
peak_92190	5	164360433	164362409	+	500584_LOC500584,0	500584_LOC500584,0	691266_LOC691266,-145055;100362123_Rex2,-125166;100362164_LOC100362164,-46088;500584_LOC500584,0	500584_LOC500584,0;500582_RGD1565622,62625;500585_RGD1561413,184934	-0.269114	3.23139	0.0111188	0.795227
peak_95073	6	43348217	43351643	+	298914_Itgb1bp1,11990;362719_Asap2,117039		298917_Iah1,-41470;298916_Cpsf3,-12149	298914_Itgb1bp1,11990;57027_Adam17,96637;362719_Asap2,117039;25577_Ywhaq,142173	0.266326	3.2049	0.0111313	0.795227
peak_95515	6	50424973	50425525	+			298941_Lamb1,-103271;102555048_LOC102555048,-54225;102555103_LOC102555103,-36907	298942_Dld,193169	0.785089	0.414838	0.0111051	0.795227
peak_98331	6	127561538	127563299	+				690319_LOC690319,45113;24648_Serpina1,68966;362774_Serpina11,93304;500711_Ppp4r4,160953	0.309705	2.7231	0.0111655	0.795956
peak_5539	1	128628440	128630272	+	108349234_LOC108349234,633;308708_Ttc23,24116	108349234_LOC108349234,633	361588_Lrrc28,-24250	108349234_LOC108349234,633;308708_Ttc23,24116;308709_Synm,91776	0.315431	2.81021	0.0111806	0.796557
peak_3867	1	87442941	87444117	+	292771_Sipa1l3,23729		100910007_Zfp30,-114645	292771_Sipa1l3,23729;100909892_LOC100909892,188542;50545_Dpf1,194493	-0.434925	1.75413	0.0112232	0.796721
peak_9085	1	201517552	201517864	+	65164_Htra1,18485			65164_Htra1,18485;361659_Plekha1,87836;361658_Btbd16,180182	0.839575	0.00394981	0.0112567	0.796721
peak_15100	10	37991797	37992927	+			303130_Fstl4,-111417	100362027_LOC100362027,32018;108348219_LOC108348219,36893	0.414694	1.75777	0.0112375	0.796721
peak_16780	10	63706908	63708452	+	287532_Slc43a2,30591		29753_Ywhae,-175886;54245_Crk,-121279;65261_Myo1c,-94859;287533_Inpp5k,-67187;29525_Pitpna,-23315	287532_Slc43a2,30591;303313_Scarf1,43941;287531_Rilp,48457;287530_Prpf8,71669;103693389_LOC103693389,154829	0.34798	2.43374	0.0112372	0.796721
peak_20183	10	108888477	108892067	+	287871_Rptor,137857		266777_Nptx1,-196885;102551433_LOC102551433,-193730;287873_Chmp6,-181611	287871_Rptor,137857	0.252969	3.57613	0.011217	0.796721
peak_25519	12	12367329	12368568	+			304284_Bri3,-36400;304285_Tecpr1,-5564	102554669_LOC102554669,36928;25334_Bhlha15,40535;304282_Baiap2l1,140362;304286_Lmtk2,177543	-0.412069	2.23761	0.0112701	0.796721
peak_40581	15	29697131	29698848	+			690106_LOC690106,-87367		0.439067	2.16367	0.0112741	0.796721
peak_42350	15	59489639	59492045	+	306038_Enox1,158505			306038_Enox1,158505	0.309528	3.10914	0.0112391	0.796721
peak_49340	17	13358019	13359475	+			103694042_LOC103694042,-186534;306790_Sema4d,-156801	291005_Gadd45g,33744	0.385901	2.05734	0.0112034	0.796721
peak_54992	18	57117093	57118693	+			307393_Sh3tc2,-167573;100314036_Mir145,-147099;307396_Pcyox1l,-85541;688777_Grpel2,-66859;291565_Afap1l1,-2504	116472_Il17b,105518;307395_Ablim3,127272;108348796_LOC108348796,151166	-0.334329	2.66401	0.0112314	0.796721
peak_80956	4	64979368	64982935	+	362339_Creb3l2,0	362339_Creb3l2,0	688705_Dgki,-147895;362339_Creb3l2,0	362339_Creb3l2,0	-0.176999	5.29922	0.0112791	0.796721
peak_81354	4	77210947	77213596	+	362356_Cul1,0	362356_Cul1,0	102556526_LOC102556526,-73647;108350701_LOC108350701,-55443;362356_Cul1,0	362356_Cul1,0;312299_Ezh2,133415	-0.21234	4.5645	0.0112902	0.796721
peak_88252	5	80243818	80244647	+					-0.486065	1.33427	0.0112618	0.796721
peak_89312	5	126225456	126229898	+	298300_Ttc22,8420		100909776_LOC100909776,-129325;313429_Pars2,-24192;500516_Lexm,-3540	298300_Ttc22,8420;362556_Ttc4,52533;298298_Dhcr24,60748;298301_Mroh7,99259;100363074_Acot11,165757	0.254989	3.75021	0.0111912	0.796721
peak_114643	9	50164568	50165554	+			63839_Fhl2,-169662;316369_Nck2,-81213		0.46414	1.52988	0.0112672	0.796721
peak_116129	9	95075378	95076349	+	316599_Usp40,66743		113992_Ugt1a6,-165260	316599_Usp40,66743;368088_Dgkd,95050;363278_Atg16l1,195502	-0.475009	1.59117	0.011289	0.796721
peak_118523	X	124241179	124241738	+					-0.655243	0.811891	0.0112991	0.796877
peak_1015	1	29461030	29461772	+	378794_Trmt11,28921;307449_Mcc,17454367			378794_Trmt11,28921;246769_Hint3,47605	-0.516002	1.33387	0.0113219	0.797551
peak_1588	1	43476673	43477303	+	25601_Oprm1,21870			25601_Oprm1,21870	-0.563112	0.928422	0.0113267	0.797551
peak_4828	1	104880558	104882076	+	171563_Nav2,304793				0.381848	2.15135	0.0113288	0.797551
peak_55101	18	60233075	60233569	+			291553_Nedd4l,-158807;291555_Atp8b1,-80155		-0.592014	0.7887	0.0113512	0.798576
peak_107796	8	45296256	45297593	+	315579_Ubash3b,77857		315578_RGD1309108,-155686	315579_Ubash3b,77857	-0.384177	2.35502	0.0113568	0.798576
peak_79381	4	9346788	9347153	+		24718_Reln,-380	24718_Reln,-380	103692027_LOC103692027,165284;362304_Orc5,186738	0.518514	1.08106	0.0113751	0.799394
peak_73911	3	67574392	67575224	+	295690_Dnajc10,36103			295690_Dnajc10,36103;295691_Frzb,93548	-0.41335	1.75305	0.0113876	0.799796
peak_93983	6	16562257	16563274	+					-0.497406	1.63579	0.0114038	0.800459
peak_41181	15	38163677	38166989	+	305923_Zdhhc20,0	305923_Zdhhc20,0	25444_Fgf9,-174668;305922_Lats2,-168502;361047_Ska3,-66577;305923_Zdhhc20,0	305923_Zdhhc20,0;691814_Mrpl57,66683;290284_Sap18,94357;171433_Micu2,109170;102550095_LOC102550095,173796	-0.202029	4.69601	0.0114354	0.802209
peak_55890	18	74197769	74198995	+	307248_Pstpip2,23960		307249_RGD1308601,-138151;364902_Epg5,-100970	307248_Pstpip2,23960;65262_Atp5a1,41216	-0.331867	2.47814	0.0114497	0.802736
peak_32944	13	98661518	98662827	+	54260_Itpkb,46231		25591_Parp1,-194428;360887_Adck3,-181080;81751_Psen2,-122171;108352582_LOC108352582,-8690	54260_Itpkb,46231;102553362_LOC102553362,94325;689499_Stum,110345	-0.36989	2.14324	0.0114567	0.80275
peak_36018	14	51221777	51222255	+					-0.663937	0.644686	0.0114809	0.803741
peak_57842	19	28810114	28810423	+	302083_RGD1562660,76442;501317_LOC501317,809166;367515_LOC367515,70001736		363301_LOC363301,-190913;108353219_LOC108353219,-177352;501326_LOC501326,-126871	302083_RGD1562660,76442;691712_LOC691712,168834	0.851855	0.0365127	0.0114868	0.803741
peak_91698	5	158035446	158035970	+			641316_Aldh4a1,-54268;641315_Iffo2,-6617	313658_Ubr4,187284	0.566737	1.14526	0.0114911	0.803741
peak_52009	17	76015816	76019588	+	684538_Echdc3,13512		291309_Usp6nl,-128708;683460_Proser2,-60053	684538_Echdc3,13512	0.229613	3.8467	0.011498	0.803752
peak_16174	10	55377750	55380022	+	79433_Myh10,102840		497933_Slc25a35,-174889;287417_Rpl26,-112395	170845_Ndel1,76632;79433_Myh10,102840;287418_Arhgef15,165653;287419_Rangrf,180398	0.283498	3.21757	0.0115139	0.804092
peak_33682	13	112498755	112499378	+					0.608627	0.802752	0.0115164	0.804092
peak_14027	10	15349958	15354461	+	303002_Rab11fip3,78923		302995_Haghl,-192737;287150_Fam173a,-188063;360503_Luc7l,-184417;287151_Metrn,-183501;108352064_LOC108352064,-173536;287155_Stub1,-149923;117025_Rhbdl1,-144102;497876_Mrpl28,-141155;287156_Rhot2,-138219;303004_Tmem8a,-130491;102555298_Wdr90,-120481;685545_Mcrip2,-114218;363555_Wfikkn1,-104201;359728_Rab40c,-66847;287159_Pigq,-44365;302999_Prr35,-35713;303000_Capn15,-3351	303002_Rab11fip3,78923;64461_Decr2,105766;302998_Mettl26,110205;685679_Nme4,110961;360498_Jmjd8,154004;360497_Wdr24,158880;494223_Fbxl16,173469;302996_Ccdc78,194119	0.224519	4.00144	0.0115253	0.804141
peak_25669	12	13827865	13829043	+	304302_Tnrc18,20046		304301_Mmd2,-192681;683788_Fscn1,-159270;108352424_LOC108352424,-20256	304302_Tnrc18,20046;288499_Slc29a4,95468;678726_Fbxl18,99710;81822_Actb,112022;288498_Wipi2,169091	-0.373631	2.0582	0.0115306	0.804141
peak_20987	11	19771315	19771838	+	288280_Ncam2,101393			288280_Ncam2,101393	-0.370023	2.37629	0.011591	0.806927
peak_69156	20	12074329	12074650	+	25367_Adarb1,101977		85251_Col18a1,-150552;690520_Nme2-ps1,-145308	309686_Pofut2,54097;102556115_LOC102556115,66370;25367_Adarb1,101977	0.721973	0.338264	0.0115894	0.806927
peak_107326	8	35607947	35609201	+			315546_Kirrel3,-83324		-0.43608	1.86138	0.0115782	0.806927
peak_63690	2	145222398	145222854	+	361948_Nbea,290585			688394_Mab21l1,47522	-0.609159	0.711386	0.0115989	0.807008
peak_96395	6	91327368	91327819	+			94273_Mgat2,-148879	25348_Rps29,128890;362746_Dnaaf2,162370	-0.684834	0.760606	0.0116154	0.807679
peak_57225	19	21439905	21440714	+	291922_Lonp2,51920		291923_Abcc12,-100610	291922_Lonp2,51920;140941_Siah1,67742	0.534442	1.13468	0.0116446	0.808625
peak_70746	20	46452805	46454550	+	294515_Foxo3,24727		102554658_LOC102554658,-29878	294515_Foxo3,24727;499468_RGD1561147,154332	0.328495	3.17208	0.0116494	0.808625
peak_115149	9	69575559	69579579	+	81527_Nrp2,78684			81527_Nrp2,78684	-0.21521	4.0264	0.0116412	0.808625
peak_4035	1	89508161	89511500	+	116831_Fxyd3,0	116831_Fxyd3,0	308501_Cd22,-178259;102554355_LOC102554355,-168369;100910258_LOC100910258,-160808;29409_Mag,-147256;81817_Usf2,-125156;64355_Lsr,-109120;60338_Fxyd5,-33711;63848_Fxyd7,-24092;58971_Fxyd1,-19882;116831_Fxyd3,0	116831_Fxyd3,0;361549_Lgi4,16573;29135_Hpn,38075;29686_Scn1b,48969;361550_Gramd1a,78906;100909893_LOC100909893,109142	-0.23308	4.09499	0.0116769	0.809591
peak_58476	19	43334270	43335474	+	367515_LOC367515,55476685		307852_Pdpr,-185027;307850_Exosc6,-141106;292023_Aars,-118989;292019_Sf3b3,-56597;64442_St3gal2,-10005;307848_Fuk,-2672	361407_Cog4,56354;292022_Ddx19a,82760;690693_Ddx19b,117071;102556082_LOC102556082,150024;103690025_NEWGENE_1305243,163594;307851_Clec18a,178197;690743_Mlkl,199576	0.44354	1.67466	0.0116737	0.809591
peak_26411	12	24258274	24260881	+	192154_Hip1,77479		360793_Rhbdd2,-156193;288597_Fkbp6,-105060;113975_Pom121,-55694	192154_Hip1,77479;288595_Nsun5,86019;288593_Ccl24,126745	0.242789	3.54133	0.0116872	0.809833
peak_44961	16	14083848	14084373	+				306306_Ccser2,126139	0.539567	0.981758	0.0117031	0.810193
peak_83539	4	140126163	140127721	+			25262_Itpr1,-119576	500281_Setmar,33817;362409_Sumf1,92761	0.424651	1.98055	0.0117061	0.810193
peak_18540	10	89921732	89922284	+			303563_Nags,-162323;363684_Meox1,-104723;498003_Dusp3,-3436	114202_Mpp3,37178;85275_Mpp2,108482;303564_Tmem101,173812	0.553855	1.06973	0.0117187	0.810446
peak_24791	12	416294	416846	+			360254_Brca2,-86814	498131_N4bp2l1,159898;100909860_LOC100909860,182485	-0.52242	1.55166	0.0117537	0.810446
peak_25464	12	11536502	11537781	+				288471_Trrap,89782;690516_Smurf1,102687	0.36936	2.2322	0.0117575	0.810446
peak_30614	13	51409286	51410751	+	304809_Kdm5b,24915		24805_Syt2,-158497;103691906_Lnc134,-128421	304809_Kdm5b,24915;304807_Rabif,91810;266772_Klhl12,128353;289036_Adipor1,168816;304805_Cyb5r1,179589	0.370661	2.189	0.011741	0.810446
peak_43638	15	106088110	106089567	+			306182_Ipo5,-153543		0.404515	2.26865	0.0117491	0.810446
peak_49880	17	21986647	21987069	+				24323_Edn1,156676	-0.533979	1.05302	0.0117447	0.810446
peak_65169	2	189201674	189204183	+	24499_Il6r,51804		361985_LOC361985,-196513;54239_Chrnb2,-104889	685088_She,31983;24499_Il6r,51804;295252_Ube2q1,95635;685152_LOC685152,102764;291202_Hax1,129122;81635_Adar,156123;361984_Atp8b2,196151	0.291309	2.99985	0.0117287	0.810446
peak_66540	2	222771297	222772760	+					-0.332444	2.57096	0.0117978	0.812182
peak_96310	6	80131074	80132645	+			100912115_LOC100912115,-56076;368070_Pnn,-26719;58817_Sec23a,-23734	299075_Trappc6b,20571;84404_Gemin2,22323	-0.353295	2.36327	0.0117914	0.812182
peak_101945	7	60890585	60892109	+			314856_Mdm2,-146967;362883_Slc35e3,-112449;116555_Nup107,-65360;171337_Rap1b,-12359		-0.222105	4.10425	0.0118031	0.812182
peak_35760	14	44212720	44213147	+	305343_Pds5a,27275		305342_N4bp2,-119876	305343_Pds5a,27275;289623_Ube2k,135544	0.598071	0.999475	0.0118105	0.812219
peak_8952	1	199723928	199724490	+			108349783_LOC108349783,-156616;25278_Cox6a2,-97673;103691238_LOC103691238,-68764;103691239_LOC103691239,-46274;361654_RGD1310127,-7723	293522_Ahsp,3890;84574_Tgfb1i1,59889;361653_Armc5,68859;54290_Rgs10,98950;361655_Tial1,141353;499271_Itgax,168368	-0.708762	0.593288	0.0118488	0.812961
peak_28282	12	47797372	47798080	+			494521_Kctd10,-193999;304547_Tchp,-143770;687861_Mmab,-122632;498193_Fam222a,-3838	66026_Trpv4,98457;81727_Mvk,122377;288707_Gltp,129816;103691428_LOC103691428,137032;102547088_LOC102547088,145343;687633_Ube3b,193893	-0.520757	1.11153	0.0118924	0.812961
peak_35047	14	29007422	29008365	+	170641_Adgrl3,217720				-0.439572	1.6299	0.0118556	0.812961
peak_36975	14	78813338	78815151	+	100911029_LOC100911029,13639		364183_Bloc1s4,-198657;282585_Mrfap1,-158233;360955_Man2b2,-124808;108352775_LOC108352775,-100838;117256_Ppp2r2c,-50163	100911029_LOC100911029,13639;103693768_LOC103693768,87119;83725_Wfs1,172631	0.35617	2.51445	0.0118744	0.812961
peak_40103	15	18642491	18646629	+			305792_Kctd6,-149303;306203_Pxk,-25874;361020_Rpp14,-6334	305795_Abhd6,48504;289950_Pdhb,101665;252898_Acox2,193187	0.227463	3.93945	0.0119034	0.812961
peak_75216	3	111282495	111285032	+			171581_Rhov,-195148;366169_Rtf1,-193318;103691871_LOC103691871,-147610;311336_Nusap1,-137235;100910827_LOC100910827,-112019;64152_Chp1,-69474;296084_Ino80,-15953	311334_Exd1,69387;362196_Chac1,122290;311332_Dll4,147484;296086_Ndufaf1,184207;296083_Vps18,185143	-0.192025	4.79492	0.0118562	0.812961
peak_83361	4	131818777	131820466	+	297480_Foxp1,143000		102555037_LOC102555037,-170168	297480_Foxp1,143000	0.341766	2.37402	0.0118925	0.812961
peak_91463	5	156289727	156291339	+	94204_Ece1,74258		25586_Alpl,-148214;298573_Eif4g3,-52324	94204_Ece1,74258	0.324392	2.40406	0.0118979	0.812961
peak_94061	6	22684863	22685493	+			266802_Alk,-10922		-0.499804	1.24544	0.0118833	0.812961
peak_100897	7	27613088	27613953	+	679534_RGD1560034,14731		282580_Stab2,-61010	679534_RGD1560034,14731	0.554892	1.29244	0.011867	0.812961
peak_104550	7	122475092	122477001	+	108351518_LOC108351518,6940		685823_Xpnpep3,-159251;315151_Mkl1,-71431	108351518_LOC108351518,6940;83567_Mchr1,18246;300083_Slc25a17,104776;81800_St13,158730	-0.28523	2.94345	0.0118466	0.812961
peak_107529	8	39412089	39418908	+	680549_Pknox2,132792		500972_Stt3a,-168338;300514_Ei24,-140851;108351674_LOC108351674,-53297	81730_Fez1,106961;680549_Pknox2,132792	-0.203926	4.55674	0.011896	0.812961
peak_8361	1	190785545	190786121	+	25435_Eef2k,5334		308954_Pdzd9,-180826;100302453_Mettl9,-176814;102555900_LOC102555900,-104831;108349629_LOC108349629,-97369;361640_Polr3e,-66833;102556194_LOC102556194,-5450	25435_Eef2k,5334;100910280_Sdr42e2,28798;293449_Vwa3a,105823;308958_Cdr2,128485;102547219_LOC102547219,180932	0.557631	0.982486	0.0119462	0.814379
peak_61702	2	61456644	61457733	+			108349966_LOC108349966,-73045;294810_Tars,-42529		-0.358437	2.14847	0.0119504	0.814379
peak_64129	2	157686521	157688124	+			102555139_LOC102555139,-76341	114121_Ccnl1,71714;100909712_LOC100909712,75298	0.358475	2.20534	0.0119516	0.814379
peak_92863	5	170124733	170125652	+					0.439868	1.5852	0.0119342	0.814379
peak_80003	4	33215902	33216554	+					-0.539601	1.26216	0.0119593	0.814439
peak_95228	6	45554893	45555386	+	500636_Rnf144a,73847		314004_Cmpk2,-127856	500636_Rnf144a,73847;65190_Rsad2,113697	0.503431	1.14328	0.0119671	0.814502
peak_29708	13	34977991	34978795	+	304729_Gli2,70377			304729_Gli2,70377	0.484629	1.55738	0.0119811	0.814862
peak_42531	15	62309593	62310984	+			64865_Pcdh8,-108095;290409_Olfm4,-73279;102553037_LOC102553037,-2397	108352948_LOC108352948,108034	-0.354454	2.3821	0.0119861	0.814862
peak_1	1	50111	50623	+				108349479_LOC108349479,193257	0.60827	0.997529	0.0120456	0.814989
peak_11160	1	246618668	246619927	+			680671_Glis3,-54283	103690398_NEWGENE_1565505,179429	0.383141	2.25651	0.0120487	0.814989
peak_21984	11	37342369	37343119	+	171119_Dscam,256747			102551331_LOC102551331,33900	-0.462044	1.51076	0.0120718	0.814989
peak_23835	11	75536060	75536333	+			170630_Fgf12,-70027	498100_Mb21d2,101862	0.822621	0.0637474	0.0120843	0.814989
peak_27473	12	39526933	39528168	+			363924_Rad9b,-170908;288667_Fam216a,-151520;29665_P2rx7,-130891;29693_Atp2a2,-25735	373066_Ift81,106772;304490_Anapc7,113831;288669_Arpc3,139649;360810_Gpn3,151196;288666_Vps29,170946	-0.339778	2.26475	0.0120129	0.814989
peak_30283	13	48833270	48833915	+	498228_Mfsd4,15082		108352531_LOC108352531,-141438;102556277_LOC102556277,-135874	498228_Mfsd4,15082;304786_Elk4,45008;304785_Slc45a3,87415;289019_Cdk18,92758;64709_Nucks1,153544;171122_Rab29,188695	-0.52857	1.29649	0.0120373	0.814989
peak_34196	14	8314486	8315406	+	25272_Mapk10,234531		108352702_LOC108352702,-116912		0.445143	1.59595	0.0120908	0.814989
peak_37662	14	85301609	85302503	+			102557376_LOC102557376,-133287;24587_Nefh,-110052;289753_Rhbdd3,-48349;364190_Rasl10a,-9330	360973_Gas2l1,15972;289752_Ewsr1,48323;29663_Ap1b1,70957;685462_Emid1,97893;360972_Thoc5,163390;360971_Nipsnap1,188031	-0.355046	2.31372	0.0120001	0.814989
peak_57979	19	31867286	31869210	+	361389_Anapc10,0;361390_Abce1,0;367515_LOC367515,66942949	361389_Anapc10,0;361390_Abce1,0	361390_Abce1,0;361389_Anapc10,0	361389_Anapc10,0;361390_Abce1,0;307774_Otud4,73299	-0.223488	3.93129	0.0120158	0.814989
peak_58536	19	44033908	44034350	+	292027_Cfdp1,43970;367515_LOC367515,54777809		307861_Terf2ip,-196967;307858_Ldhd,-184971;64670_Gabarapl2,-130585;24291_Ctrb1,-122888;25414_Bcar1,-66456;103694331_LOC103694331,-60007	292027_Cfdp1,43970;498953_Tmem170a,67015;307859_Chst5,101742;361410_Tmem231,124274;690810_Adat1,177797;498952_Zfp1,181201;292028_Kars,196859	0.68247	0.449467	0.0120799	0.814989
peak_73866	3	65109622	65110192	+					0.693413	0.552474	0.0120791	0.814989
peak_74349	3	82367251	82370006	+	83628_Cd82,0	83628_Cd82,0	296511_Alx4,-178953;311210_Tspan18,-130557;83628_Cd82,0	83628_Cd82,0	-0.236688	4.00577	0.0120204	0.814989
peak_89340	5	126471591	126472022	+			689035_Cyb5rl,-194912;362556_Ttc4,-189160;298301_Mroh7,-142434;100363074_Acot11,-75936;84354_Ssbp3,-39317	56281_Mrpl37,194808	0.667442	0.593338	0.012084	0.814989
peak_99483	6	145748865	145749525	+	619566_Cdca7l,9295			619566_Cdca7l,9295;100361730_Rpl32-ps3,28263	-0.47787	1.34006	0.012076	0.814989
peak_106464	8	13427307	13428600	+			60670_Fut4,-164578;500945_RGD1561795,-134720;315434_Ankrd49,-123063	140595_Gpr83,61724;64046_Mre11a,122952;315435_Panx1,177440	0.495786	1.5749	0.0120295	0.814989
peak_109758	8	71979146	71979809	+			84471_Snx1,-192964;315771_Herc1,-49741	300799_Dapk2,157039;300797_Fam96a,192810	0.610973	0.745031	0.0121041	0.81542
peak_158	1	3591245	3592142	+				365038_Samd5,171250	-0.432688	1.63671	0.0121162	0.815719
peak_20994	11	20241633	20241926	+	288280_Ncam2,571711				0.810357	0.0475016	0.0121428	0.815719
peak_48596	17	5300901	5301486	+			103694026_LOC103694026,-131716;680692_Golm1,-71609;498693_Spata31d1d,-19501;102547665_LOC102547665,-3727	290985_Isca1,19174;501515_Zcchc6,75047;64472_Naa35,162412;364670_RGD1559908,179555;102548532_LOC102548532,183838;102548402_LOC102548402,191446	0.531947	1.13366	0.0121278	0.815719
peak_82720	4	119798577	119799935	+			25596_Rpn1,-197297;100362908_LOC100362908,-171725;102552138_LOC102552138,-95718;500249_Rab43,-84087;362394_Isy1,-56228;64530_Cnbp,-41790;500251_Hmces,-41153;297428_Copg1,-15106	500252_H1fx,92726;29448_Rab7a,163130;685202_Efcc1,165363	0.427317	1.87542	0.0121325	0.815719
peak_109304	8	64990638	64991765	+	315728_Thsd4,421733				0.421405	1.90125	0.0121401	0.815719
peak_19142	10	96854168	96854842	+	287776_Cep112,193874			287776_Cep112,193874	0.526878	1.23018	0.0121663	0.816728
peak_44235	16	3536282	3538283	+	259269_Erc2,277702			100911661_LOC100911661,163375	0.299139	2.90994	0.0121716	0.816728
peak_74864	3	101302542	101303780	+			691309_LOC691309,-42794	362187_Ccdc34,146330;64564_Bbox1,171068	-0.364333	2.19788	0.0121917	0.817614
peak_48153	16	84861891	84864541	+	192253_Myo16,313293				-0.249652	3.59219	0.0122118	0.8185
peak_772	1	21755261	21755937	+	85496_Enpp1,7060;307449_Mcc,9748598		309565_Med23,-167586	85496_Enpp1,7060;64032_Ctgf,98836;54410_Enpp3,142113	0.428922	1.63222	0.0124307	0.818653
peak_1836	1	46758375	46759921	+			84018_Synj2,-76001;683687_Snx9,-20221		0.349867	2.38177	0.0123835	0.818653
peak_11612	1	259407828	259412684	+	686098_Sorbs1,89424		54133_Pdlim1,-50822	686098_Sorbs1,89424	0.217266	4.04768	0.0123459	0.818653
peak_14429	10	20533025	20533919	+			360511_Pank3,-57513	363563_Fbll1,88681;287191_Rars,124155	0.530339	1.15021	0.0123331	0.818653
peak_22431	11	48103533	48103990	+					-0.642318	0.617504	0.0123438	0.818653
peak_25179	12	6818709	6820933	+			498133_Tex26,-107692;360757_Medag,-87750	29624_Alox5ap,58179;288447_Uspl1,136094	0.30308	2.85101	0.0122378	0.818653
peak_25267	12	8303659	8305337	+	498136_Mtus2,186216			498136_Mtus2,186216	0.304722	3.04952	0.0124218	0.818653
peak_38308	14	102293194	102293710	+	316820_LOC316820,0	316820_LOC316820,0	316820_LOC316820,0	316820_LOC316820,0;103693794_LOC103693794,8187	-0.582333	1.05327	0.0122982	0.818653
peak_40818	15	31881828	31882392	+			103693854_LOC103693854,-161414	108353020_LOC108353020,196148	0.600129	0.925466	0.0123518	0.818653
peak_41373	15	42022691	42023469	+			290303_Spryd7,-131812;103693867_LOC103693867,-39856	102547503_LOC102547503,23931;305947_Kcnrg,84811;364398_Trim13,125500	-0.536969	0.953272	0.0123952	0.818653
peak_44982	16	14250687	14251383	+			306306_Ccser2,-40175	93662_Cdhr1,96666;290595_LOC290595,109221;290596_Ghitm,131264	-0.564876	1.12496	0.0122837	0.818653
peak_46347	16	49048038	49048685	+			25402_Casp3,-184789;25288_Acsl1,-44140	108348397_LOC108348397,44047;361147_Primpol,184653	0.536077	1.07072	0.0123755	0.818653
peak_49211	17	11264541	11264918	+			102552317_LOC102552317,-196883;364678_Sfxn1,-182322	24316_Drd1,164805	-0.626446	0.71453	0.0122693	0.818653
peak_54475	18	41364745	41365066	+	361324_Sema6a,86747			361324_Sema6a,86747	-0.654923	0.534669	0.0124131	0.818653
peak_57203	19	21252615	21254068	+	291921_N4bp1,34492		140941_Siah1,-118095;102547565_LOC102547565,-79191	291921_N4bp1,34492	0.386849	2.17227	0.0123939	0.818653
peak_59665	19	59421963	59423243	+	367515_LOC367515,39388916		108348977_LOC108348977,-139966;679346_Tarbp1,-37156	679357_Irf2bp2,79055;102556031_Coa6,94635	-0.278598	3.07313	0.0122536	0.818653
peak_60648	2	27227505	27231255	+	100359662_Ankdd1b,65790;310460_Arhgef26,120242		365652_Col4a3bp,-133890	100359662_Ankdd1b,65790;310460_Arhgef26,120242;171525_Polk,133651	-0.230773	3.91813	0.0123042	0.818653
peak_60862	2	30999602	30999928	+			294698_Slc30a5,-153806		0.780458	0.183969	0.0123945	0.818653
peak_68738	20	8048560	8049815	+	361810_Fkbp5,47475		502414_Tbc1d22b,-166282;294299_Tead3,-117611;24649_Pim1,-115608;309900_Tulp1,-104959	361810_Fkbp5,47475;81729_Rpl10a,140251;309643_Fance,159633	0.406662	2.09485	0.0123742	0.818653
peak_73886	3	66604224	66605041	+	311146_Ssfa2,10457		29458_Neurod1,-186607;102553021_LOC102553021,-167212;499818_Ppp1r1c,-68019;103691830_LOC103691830,-10583	311146_Ssfa2,10457;102553121_LOC102553121,131372	-0.44465	1.51639	0.0124345	0.818653
peak_75781	3	123311867	123312335	+	499891_RGD1565616,64123		24221_Avp,-192407;366192_Fastkd5,-141252;296161_Ubox5,-139992;280670_Lzts3,-126218;83526_Atrn,-122074;296162_Ddrgk1,-105039;103691889_LOC103691889,-76155;311423_Slc4a11,-75332;680857_LOC680857,-64203	499891_RGD1565616,64123;311422_Itpa,102256;102547276_LOC102547276,121875	-0.570282	0.754297	0.0123919	0.818653
peak_78949	4	4159458	4161323	+	29272_Dpp6,782352;502710_Kmt2c,4076952			108350643_LOC108350643,153574	0.329804	2.5281	0.0123632	0.818653
peak_81251	4	70397795	70398512	+				89828_Chl1,128381	-0.432588	1.67331	0.012348	0.818653
peak_82170	4	102837081	102837926	+					0.415498	1.69146	0.0123623	0.818653
peak_83098	4	124083243	124084485	+			297459_Mrps25,-34826;312562_Rbsn,-2324	25569_Trh,28757;50659_Nr2c2,77956	0.424528	1.74683	0.0123101	0.818653
peak_92122	5	161794123	161798199	+	313678_Prdm2,80951		298611_LOC298611,-126354;313672_Kazn,-63610	313678_Prdm2,80951;54320_Pdpn,183242	0.241176	3.49872	0.0123247	0.818653
peak_96598	6	94620558	94622019	+	314212_Daam1,13883		108351251_LOC108351251,-110883	314212_Daam1,13883;24666_Ppm1a,186900;314213_Gpr135,196330	-0.35	2.21418	0.0124264	0.818653
peak_96885	6	100083201	100083495	+			60661_Max,-71741	64511_Fntb,199242	0.628671	0.621582	0.0124221	0.818653
peak_106427	8	12911946	12913327	+	363015_Endod1,14829		102546430_LOC102546430,-153207;300361_Cwc15,-80804	363015_Endod1,14829;689582_Kdm4d,80324;315427_Sesn3,88886	0.395906	2.03541	0.0123653	0.818653
peak_110465	8	94473059	94473963	+	65178_Snap91,90809		24552_Me1,-104225	315866_Prss35,49430;65178_Snap91,90809	-0.50422	1.27618	0.012297	0.818653
peak_111344	8	117188808	117190793	+			114489_Dag1,-195626;363146_Dalrd3,-165150;301005_Impdh2,-156190;301004_Qrich1,-115010;290868_Qars,-106877;306587_Tcta,-106470;361190_Usp19,-89897;25473_Lamb2,-77542;498678_Ccdc71,-46140	498675_LOC498675,18188;306589_Klhdc8b,45999;290864_Usp4,62116;24404_Gpx1,71378;117273_Rhoa,106368;306586_Amt,120420;619581_Nicn1,125819;56769_Ndufaf3,162667;301007_Wdr6,173968;301008_P4htm,192482	0.332246	2.45834	0.0122299	0.818653
peak_113712	9	25961770	25963061	+					0.456307	1.74425	0.0123971	0.818653
peak_33482	13	110197415	110197788	+			679692_Lpgat1,-199565;312754_Ppp2r5a,-119469;108352597_LOC108352597,-113891;289382_Ints7,-59783	305073_Dtl,59557;108352596_LOC108352596,106474;305070_Tmem206,190440	0.722035	0.469249	0.0124605	0.818798
peak_38587	14	107709296	107710097	+	289831_Commd1,49877		102552091_LOC102552091,-150882;103693217_LOC103693217,-121220;305571_B3gnt2,-92107;289833_Fam161a,-74932;29374_Cct4,-57295;498425_Zrsr1,-40065	289831_Commd1,49877;102552343_LOC102552343,92097;102553689_LOC102553689,156046	0.417962	1.66705	0.0124512	0.818798
peak_66362	2	213974286	213974658	+					0.58446	0.857742	0.0124575	0.818798
peak_67770	2	259549666	259551141	+	29758_St6galnac3,367672		108350218_LOC108350218,-175620		0.416741	1.98397	0.0124643	0.818798
peak_26858	12	30324656	30326008	+			304429_Psph,-188120;114205_Crcp,-163799;29353_Phkg1,-124423;100910788_LOC100910788,-117335;360799_Nupr2,-20615;288622_Zbed5,-10136	24434_Gusb,122590;59085_Asl,163734;360800_Sumf2,164675;288620_Cct6a,175805	-0.362006	2.27351	0.0124869	0.819377
peak_79837	4	27572281	27573183	+	368062_Ankib1,98804		296836_Lrrd1,-139632;296840_Rbm48,-125136;362317_Krit1,-99131;500005_Gatad1,-73822	362319_RGD1306626,65842;368062_Ankib1,98804;500006_Pex1,124854;500007_LOC500007,155547;362320_Fam133b,181999	0.464734	1.42036	0.0124842	0.819377
peak_15313	10	40819667	40820718	+	171092_G3bp1,6809		65048_Fat2,-137069;24791_Sparc,-55435;84355_Atox1,-13781	171092_G3bp1,6809;25674_Glra1,133646;497907_RGD1563668,174272	0.455041	1.6612	0.012499	0.819722
peak_113250	9	14114142	14114478	+			316205_Lrfn2,-98782		0.695061	0.406258	0.0125242	0.820917
peak_86811	5	40857706	40858790	+	140808_Manea,8235			140808_Manea,8235	0.480837	1.68555	0.0125445	0.821798
peak_113607	9	19627744	19628643	+	140666_Rcan2,120502		102555783_LOC102555783,-187185;316249_Enpp5,-151060	140666_Rcan2,120502;301261_Enpp4,180937	0.453325	1.63035	0.0125724	0.82317
peak_73910	3	67536493	67539689	+	295690_Dnajc10,0	295690_Dnajc10,0	295690_Dnajc10,0	295690_Dnajc10,0;295691_Frzb,129083	-0.206169	4.16798	0.0125926	0.823585
peak_84185	4	150372549	150373959	+			297554_Csgalnact2,-187487;24716_Ret,-123353	362426_Bms1,97824;100158232_Zfp9,159651	0.386768	2.06593	0.012592	0.823585
peak_3675	1	85101306	85104856	+	292747_Fbl,0	292747_Fbl,0	685610_Zfp59,-141212;117262_Psmc4,-114770;292755_Nccrp1,-108722;292756_Pak4,-57606;687403_Acp7,-36527;308468_Dyrk1b,-7963;292747_Fbl,0	292747_Fbl,0;100303643_Fcgbp,98026;108349329_LOC108349329,198990	-0.198549	4.30735	0.0126094	0.824008
peak_43197	15	89771619	89772084	+	290447_Mycbp2,4129472				-0.617686	0.749071	0.0126129	0.824008
peak_61597	2	56967682	56968459	+	294783_Wdr70,228063			25453_Gdnf,83501	0.514	1.19052	0.0126337	0.824526
peak_66425	2	219349836	219350589	+	310806_Cdc14a,107756		64443_Gpr88,-86017	310806_Cdc14a,107756	0.660819	0.831556	0.0126417	0.824526
peak_96648	6	95041846	95042275	+	116644_Rtn1,135202		299129_Lrrc9,-162856	116644_Rtn1,135202	-0.65478	0.449232	0.0126375	0.824526
peak_15349	10	41489715	41491199	+			64042_Nmur2,-81197		0.406266	2.20759	0.0126801	0.825223
peak_47888	16	81835026	81838127	+			102548530_LOC102548530,-194110;25328_Lamp1,-120685;361181_Cul4a,-78373;29243_F10,-12550	361182_Pcid2,77444;117020_Mcf2l,147880;361180_Grtp1,169493	0.239057	3.66483	0.0126848	0.825223
peak_89200	5	124000273	124000593	+	266729_Dab1,845913				0.798008	0.0681025	0.0126848	0.825223
peak_97229	6	106143522	106146694	+	246212_Sipa1l1,91310		54295_Rgs6,-163748	246212_Sipa1l1,91310	0.244326	3.60134	0.0126738	0.825223
peak_100286	7	20128968	20129808	+			314670_RGD1564409,-132792;368175_RGD1565071,-9949	103692789_LOC103692789,34372	0.441688	1.58166	0.0126939	0.825223
peak_115808	9	87397610	87400158	+					-0.25851	3.46723	0.012694	0.825223
peak_110009	8	79273661	79274190	+	315804_Rfx7,114364		300822_Tex9,-154040;25489_Nedd4,-49218	315804_Rfx7,114364	-0.569095	0.958725	0.0127347	0.827412
peak_508	1	15556621	15558090	+	365057_Map3k5,144018;307449_Mcc,3549958		308718_Pex7,-181919;102551251_LOC102551251,-169959;293016_Map7,-62575	365057_Map3k5,144018	-0.319358	2.46162	0.012751	0.827568
peak_69710	20	21161982	21162373	+			361834_RGD1306739,-154397		0.613855	0.755568	0.0127501	0.827568
peak_5237	1	124768541	124772479	+				499171_Klf13,30884	0.231707	3.53586	0.0128899	0.827569
peak_16417	10	58295782	58296498	+	102547395_LOC102547395,17530		287466_Wscd1,-34213	102547395_LOC102547395,17530;102547579_LOC102547579,34063	0.674833	0.895584	0.0128972	0.827569
peak_19447	10	103169461	103173125	+			303659_Kif19,-135267;360654_Dnai2,-93218;287803_Ttyh2,-32960;689284_Rpl38,-25299	303660_Btbd17,168695	0.248165	3.6969	0.0128186	0.827569
peak_22524	11	52297073	52297554	+					-0.608562	0.770664	0.0128383	0.827569
peak_23730	11	73206497	73210726	+	363799_Xxylt1,8093			363799_Xxylt1,8093;619382_Acap2,127531	0.226434	4.12275	0.0128014	0.827569
peak_23747	11	73312095	73312986	+	363799_Xxylt1,113691			363799_Xxylt1,113691	0.441712	1.54299	0.0127707	0.827569
peak_24724	11	90463136	90463843	+			25554_Snai2,-56406		-0.233729	4.97586	0.0128764	0.827569
peak_29847	13	37843383	37843848	+					-0.51897	1.08437	0.0128846	0.827569
peak_32545	13	90154430	90155865	+			501872_Cd84,-85504;364049_Slamf7,-79271;103692286_LOC103692286,-38356;498286_Slamf1,-28680	245962_Cd48,37829;64025_Cd244,195339	-0.401588	2.45531	0.0128283	0.827569
peak_40573	15	29662144	29662754	+			690106_LOC690106,-52380		0.687619	0.639427	0.0128175	0.827569
peak_40915	15	33245588	33246098	+	498514_RGD1565222,4511		83509_Slc7a7,-185855;361038_RGD1308430,-86911;364382_Prmt5,-79695;305882_Haus4,-51708;85265_Ajuba,-27132;290206_Psmb11,-21315	498514_RGD1565222,4511;29425_Psmb5,17536;498515_Cdh24,41448;305884_Acin1,87158;361039_RGD1560492,105306;64626_Rem2,124315;305880_Lrp10,137882;102550180_LOC102550180,143097;81707_Mmp14,171147;361037_Mrpl52,176109;84551_Slc7a8,182844	0.661501	0.654537	0.0128075	0.827569
peak_51328	17	58444549	58445925	+	117088_Adarb2,207212				0.357902	2.59015	0.0128242	0.827569
peak_55976	18	76701361	76702724	+			361352_Pqlc1,-65742;108348823_LOC108348823,-54011;307236_Adnp2,-40175;498890_RGD1560212,-22529;100911462_Txnl4a,-22497	307235_Rbfa,11663;100192205_Hsbp1l1,51918;307237_Pard6g,141484;307234_Kcng2,178018	0.362752	2.20799	0.0128637	0.827569
peak_62782	2	113688352	113689464	+	25096_Pld1,36385		499586_Tmem212,-71566	25096_Pld1,36385	-0.408825	1.91754	0.0128307	0.827569
peak_79872	4	28454846	28456249	+	312083_Vps50,13591		500011_RGD1563091,-130209;103692072_LOC103692072,-111741;103690031_LOC103690031,-103784;296846_Hepacam2,-17124	312083_Vps50,13591	-0.342384	2.3908	0.0128305	0.827569
peak_83806	4	145791083	145796771	+	24215_Atp2b2,152226		297522_Sec13,-91506	500295_Tatdn2,137784;24215_Atp2b2,152226;362418_Irak2,196508	0.202969	4.26593	0.0127715	0.827569
peak_87755	5	69973169	69973654	+	313210_Abca1,9388			313210_Abca1,9388;103692353_LOC103692353,67259;313211_Nipsnap3b,139969	0.680322	0.553926	0.0128479	0.827569
peak_90867	5	149563053	149566218	+					0.247384	3.40323	0.0128644	0.827569
peak_92681	5	168216646	168217157	+	362665_Camta1,800138		78962_Per3,-93164;29528_Vamp3,-80018		0.579496	0.777858	0.0128173	0.827569
peak_102899	7	91238221	91239505	+			299900_Utp23,-144824		-0.40633	1.90364	0.0128914	0.827569
peak_114513	9	46497882	46498874	+	103690520_LOC103690520,21741		363222_Rnf149,-188190;301363_Map4k4,-158570;316353_Creg2,-95645;501127_Rfx8,-21806	108351918_LOC108351918,20619;103690520_LOC103690520,21741	-0.470535	1.61681	0.0128622	0.827569
peak_80642	4	58320728	58374709	+	108350833_LOC108350833,0	108350833_LOC108350833,0	103690249_LOC103690249,-129863;301742_Copg2,-125486;312203_Klf14,-69930;108350833_LOC108350833,0	108350833_LOC108350833,0;103692111_LOC103692111,129347	0.151315	8.24619	0.012908	0.827809
peak_25346	12	10294030	10295513	+				80840_Gpr12,40320;682937_Wasf3,95501	0.373803	2.02165	0.0129373	0.828398
peak_27436	12	39245529	39246405	+			373066_Ift81,-173756;282845_Rnf34,-60320;83506_Camkk2,-7004	288671_Anapc5,36395;29659_P2rx4,79268;29665_P2rx7,149637	-0.492621	1.21171	0.0129517	0.828398
peak_53707	18	26893221	26893716	+			24205_Apc,-117994;307514_Epb41l4a,-104635		-0.571369	0.93866	0.012952	0.828398
peak_107440	8	36278560	36279603	+	363040_St3gal4,35208		315550_Rpusd4,-188103;315548_Srpra,-131080;108351671_LOC108351671,-124353	363040_St3gal4,35208;266605_Dcps,95062;680127_Tirap,120022;315547_Foxred1,130986;315549_Fam118b,188006	0.409214	1.76014	0.0129275	0.828398
peak_116644	9	105064966	105066518	+			102553671_LOC102553671,-54418		0.403862	2.05406	0.0129398	0.828398
peak_56370	19	182652	183296	+	689453_LOC689453,37758		679149_LOC679149,-176333;102547811_LOC102547811,-136246;108353188_LOC108353188,-62941;108348293_LOC108348293,-26529	689453_LOC689453,37758;501416_LOC501416,115793;685989_LOC685989,130132;501297_LOC501297,197746	-0.589406	0.891838	0.0129814	0.829483
peak_116964	9	113732902	113733342	+			102553152_LOC102553152,-190372;367328_Wash1,-185572;84014_Ralbp1,-134425	363294_Twsg1,33751;316775_Ankrd12,127219;100910483_LOC100910483,139903;81728_Ndufv2,166827	0.703552	0.458903	0.0129829	0.829483
peak_11233	1	248056234	248057098	+			309331_Uhrf2,-171398;309307_RGD1311595,-77573;309326_Ranbp6,-70681;361749_Il33,-55513		0.582173	1.24625	0.013083	0.830114
peak_15345	10	41464607	41465134	+			64042_Nmur2,-56089		0.566392	0.851975	0.0131255	0.830114
peak_16142	10	54910785	54911370	+	114523_Ntn1,70702		497932_Pik3r6,-173899;497931_Pik3r5,-102316	114523_Ntn1,70702	0.569585	0.909082	0.013087	0.830114
peak_25495	12	11847614	11851209	+			363872_Zfp498,-62084	304280_Tmem130,33543;288475_Nptx2,174338	0.232751	3.64925	0.0130092	0.830114
peak_40635	15	30411720	30413106	+			100360242_LOC100360242,-144079;364337_Trav14s1,-139756;290116_Tcrva8,-135048;102552674_LOC102552674,-121607		0.293871	3.31357	0.0131605	0.830114
peak_40673	15	30797459	30797967	+					0.648925	0.677741	0.013151	0.830114
peak_51078	17	51908791	51909794	+	103694103_LOC103694103,5303;29200_Inhba,10204			103694103_LOC103694103,5303;29200_Inhba,10204	0.40579	1.87275	0.0131124	0.830114
peak_51867	17	75114132	75115364	+			29428_Celf2,-143905		0.418156	1.93362	0.0131501	0.830114
peak_55443	18	65414692	65416017	+	84382_Tcf4,129372			84382_Tcf4,129372	-0.389656	2.0085	0.0130811	0.830114
peak_58003	19	32411270	32412993	+	291940_Zfp827,203655;367515_LOC367515,66399166			291939_Mmaa,117183	-0.369162	2.16746	0.013158	0.830114
peak_60160	2	11872377	11880363	+			103691412_LOC103691412,-75003;100313995_Mir9-2,-4308		-0.185533	5.91015	0.0131478	0.830114
peak_62824	2	114091618	114092773	+	294917_Tnik,107019			294917_Tnik,107019	0.393438	1.90949	0.0130483	0.830114
peak_64180	2	160651685	160652293	+					-0.592338	1.44299	0.0130931	0.830114
peak_67862	2	261184833	261185253	+	295531_Tnni3k,152041			102555624_LOC102555624,125914;295531_Tnni3k,152041	-0.582459	0.883532	0.0130526	0.830114
peak_68284	20	4479953	4481826	+	361800_Stk19,35302		406161_C4b,-163201;24591_Neu1,-129169;294255_Slc44a4,-111563;407784_Rnf5,-111263;406166_Egfl8,-98994;361798_Ehmt2,-94207;309613_Zbtb12,-90274;54398_Ppt2,-78315;294258_Nelfe,-48502;361799_Dxo,-35481;25602_Tnxa-ps1,-3490	103689965_LOC103689965,26406;361800_Stk19,35302;294260_Skiv2l,48351;294257_Cfb,60247;406169_Atf6b,65670;406168_Fkbpl,68063;24231_C2,79326;406167_Prrt1,87348;406165_Agpat1,110554;81722_Ager,116801;406164_Pbx2,122148;406163_Gpsm3,124707;406162_Notch4,150159;415073_RT1-CE6,195975	-0.316357	2.63405	0.013103	0.830114
peak_76873	3	150662866	150665178	+	311567_Itch,2201		362245_Map1lc3a,-136111;170714_Dynlrb1,-96151;29443_Ahcy,-59809	311567_Itch,2201	-0.232908	3.62357	0.0131102	0.830114
peak_77585	3	160905348	160905652	+			286888_Wfdc2,-112845;102554191_LOC102554191,-107523;296358_Matn4,-51698;296360_Pigt,-39904;499941_Dbndd2,-28181;24771_Sdc4,-14158;685079_Sys1,-3127	362268_Rbpjl,53512;685153_Wfdc6a,134859	0.713514	0.343983	0.0130291	0.830114
peak_78267	3	170405909	170406834	+	296409_Cass4,7413		362280_Tfap2c,-143480;296410_Rtfdc1,-37061;261730_Aurka,-25631	296409_Cass4,7413;311670_Cstf1,25496;296408_Fam210b,51800;29310_Mc3r,153008	0.47789	1.5421	0.0131067	0.830114
peak_86878	5	47522006	47523919	+	313125_Bach2,63115		102550818_LOC102550818,-107663;102551110_LOC102551110,-60038	313125_Bach2,63115	0.330966	2.56383	0.0131416	0.830114
peak_89875	5	137068620	137069147	+	360406_Ptprf,43783		103692460_LOC103692460,-195924;679532_Elovl1,-186721;362575_Med8,-173947;500536_Hyi,-120293;64445_St3gal3,-102978;313539_Kdm4a,-54218	360406_Ptprf,43783;362573_Szt2,169237;64515_Cdc20,195784	0.58851	0.818393	0.0130159	0.830114
peak_91768	5	158770072	158771380	+			298591_Igsf21,-34370		-0.389188	1.94255	0.0131254	0.830114
peak_97819	6	122145996	122147590	+				314360_Galc,91821	0.405304	1.92502	0.0130475	0.830114
peak_105593	7	139114820	139115319	+			300191_Slc48a1,-156379;102548155_LOC102548155,-138551	300189_Rpap3,81149;680317_Endou,107703;59326_Rapgef3,139349	0.633093	0.871048	0.0130559	0.830114
peak_115575	9	82053710	82054337	+	316527_Wnt10a,129	316527_Wnt10a,129	316524_Zfp142,-185624;301515_Rnf25,-173538;501164_Cdk5r2,-65722	316527_Wnt10a,129;316526_Wnt6,20167;301517_Cyp27a1,85425;246271_Fev,92518;690512_Ttll4,128347;301521_Cfap65,143572;84399_Ihh,160103;301516_Stk36,173535;301514_Bcs1l,185552	0.492589	1.22719	0.0131166	0.830114
peak_35320	14	36545199	36545573	+			289584_Usp46,-141561	305302_Rasl11b,9001;100912083_Dancr,119443	0.770106	0.214458	0.0131762	0.83063
peak_36950	14	78660467	78661237	+	83725_Wfs1,19760		305434_Jakmip1,-137359	83725_Wfs1,19760;117256_Ppp2r2c,101938;100911029_LOC100911029,167553	0.45186	1.56993	0.0131896	0.83063
peak_107742	8	44393833	44395945	+	300644_Gramd1b,3165			300644_Gramd1b,3165	-0.323715	2.8712	0.013185	0.83063
peak_64850	2	186155815	186158014	+	310698_Dclk2,87923			310698_Dclk2,87923;25109_Cd1d1,175791	0.336342	2.68799	0.0132069	0.83128
peak_45201	16	19701402	19702649	+	25486_Myo9b,32029		290633_Gtpbp3,-194486;688813_Dda1,-175224;290632_Mrpl34,-171385;100361660_Zfp617,-141286;102548917_LOC102548917,-108947;361122_Ankle1,-97294;290631_Babam1,-90071;290628_Ocel1,-64079;290627_Use1,-59553;266773_Zfp709,-57446;290626_Haus8,-32181	25486_Myo9b,32029;245980_Nr2f6,74765;290629_Ushbp1,89183;498601_LOC498601,108878;102548752_LOC102548752,141219;306338_Abhd8,170116;306340_Ano8,191959	0.374639	2.02145	0.0132208	0.831714
peak_7766	1	178662281	178663967	+	64456_Spon1,93504		102548271_LOC102548271,-52891	64456_Spon1,93504	0.357032	2.42421	0.0132453	0.832053
peak_36064	14	53407565	53408373	+					-0.482641	1.35577	0.0132397	0.832053
peak_106320	8	8650662	8651716	+	114589_Cntn5,382246				-0.455544	1.60698	0.0132472	0.832053
peak_481	1	14574146	14574593	+	307449_Mcc,2567483		683206_Tnfaip3,-157777		0.677347	0.482607	0.0133356	0.833591
peak_8388	1	191520771	191521941	+			24768_Scnn1g,-182456	308959_Usp31,129687;293451_Hs3st2,175792	0.389102	1.98941	0.0133399	0.833591
peak_15949	10	49428168	49428907	+			24660_Pmp22,-109681;287392_Tekt3,-43613	687358_Tvp23b,129043;303215_Fbxw10,169118;303214_Trim16,196508	0.479724	1.33063	0.0133418	0.833591
peak_54633	18	49408711	49409349	+				108348793_LOC108348793,124597	-0.554969	1.23307	0.0133388	0.833591
peak_54907	18	56614527	56615657	+			361335_Hmgxb3,-111646;117267_Slc26a2,-79988	291567_Ppargc1b,34867	0.434999	1.68851	0.0132885	0.833591
peak_61942	2	78196744	78198996	+	103689968_LOC103689968,93386		108349968_LOC108349968,-100556	103689968_LOC103689968,93386	0.291356	2.84517	0.0133411	0.833591
peak_80705	4	59266403	59267303	+			108350688_LOC108350688,-180919		0.437298	1.52427	0.0133256	0.833591
peak_90145	5	140616572	140617638	+			362586_Trit1,-94305;298506_Mycl,-74309;100909490_LOC100909490,-32944;64185_Cap1,-31078	298504_Mfsd2a,40121;29411_Ppt1,78312;680775_LOC680775,130483	0.435809	1.67205	0.0133142	0.833591
peak_100870	7	27322408	27323207	+	691922_Nt5dc3,12445		314704_Hcfc2,-185750;114521_Tdg,-108732;362862_Hsp90b1,-81875;102550216_LOC102550216,-11660	691922_Nt5dc3,12445;362863_LOC362863,74293;691921_LOC691921,101224;366859_Glt8d2,176026	-0.459148	1.53835	0.0132984	0.833591
peak_102896	7	91170933	91171863	+					0.391933	1.90367	0.0133225	0.833591
peak_8114	1	185383211	185384753	+			499249_Plekha7,-42847	161477_Rps13,54309;361632_Pik3c2a,172289;293160_RGD1311703,184437	-0.313826	2.8115	0.0133584	0.834186
peak_7080	1	165544867	165545762	+			361614_Fam168a,-177516;361613_Ppme1,-162651;84379_Rab6a,-79211;308857_Dnajb13,-14704;499214_Coa4,-3557	54315_Ucp2,38492;102548233_LOC102548233,48904;293149_Mrpl48,60613;25708_Ucp3,61955;64471_Plekhb1,137991;293148_C2cd3,162588	-0.410887	1.75291	0.013372	0.8346
peak_13948	10	14740131	14745957	+	114862_Cacna1h,43244		360495_Lmf1,-199228;102548300_LOC102548300,-191539;287134_Gnptg,-142136;106146145_Baiap3,-126250;25573_Ube2i,-100857;302991_Tekt4,-82685;102547952_LOC102547952,-77985	114862_Cacna1h,43244;25354_Sstr5,107870;360494_Tsr3,142117;302993_Sox8,191379;302987_Unkl,193005;497874_RGD1565784,196935	0.216278	4.17726	0.0134156	0.835165
peak_46971	16	64936602	64937356	+			290811_Tti2,-191395;502091_Rnf122,-149294;306527_Dusp26,-130143		-0.839493	0.979727	0.0133978	0.835165
peak_56218	18	81001542	81002455	+			307217_Tshz1,-93798	291403_Zadh2,61667	0.428831	1.73339	0.0134099	0.835165
peak_67979	2	264764462	264765589	+			310946_Lrrc40,-98732;685374_Ankrd13c,-19790	502603_Srsf11,98707	-0.327397	2.44783	0.0134162	0.835165
peak_80832	4	62401041	62403248	+	312225_Wdr91,35710		103692099_LOC103692099,-90647;500077_LOC500077,-3879	362334_Tmem140,20127;312225_Wdr91,35710;500076_Agbl3,107883;312226_RGD1565367,123476	0.307367	2.89584	0.0134092	0.835165
peak_39851	15	13203735	13204167	+	171357_Ptprg,429672				0.678465	0.611647	0.0134267	0.835313
peak_54134	18	32096221	32100774	+	307459_Arhgap26,456402;24413_Nr3c1,603248		25317_Fgf1,-173056		0.219878	4.00225	0.0134327	0.835313
peak_50576	17	39755568	39755851	+					-0.769786	0.181702	0.013444	0.835582
peak_35115	14	32648584	32650083	+				108352734_LOC108352734,25209	0.361335	2.16929	0.0135126	0.836583
peak_45768	16	27104822	27105347	+			678709_Grlf1-ps1,-127525	25669_Cpe,198106	-0.600395	0.920233	0.0134853	0.836583
peak_50287	17	29438159	29440618	+	306879_Fars2,0;102550385_LOC102550385,0	306879_Fars2,0;102550385_LOC102550385,0	291071_Rpp40,-198029;102550566_LOC102550566,-129725;102550385_LOC102550385,0;306879_Fars2,0	306879_Fars2,0;102550385_LOC102550385,0;291069_Ppp1r3g,129676	-0.20655	4.64278	0.0135049	0.836583
peak_51145	17	54368156	54368787	+	307016_Arhgap12,87341		108348568_LOC108348568,-186830	307016_Arhgap12,87341;117550_Kif5b,186740	-0.54057	1.17597	0.0135112	0.836583
peak_89070	5	121797967	121798361	+	24626_Pde4b,38731			24626_Pde4b,38731	-0.641538	0.59418	0.0135185	0.836583
peak_90996	5	151157340	151158014	+			500561_Themis2,-170744;313024_Wasf2,-161368;313030_Ppp1r8,-128113;65033_Stx12,-84447;362617_Ahdc1,-51880;362618_Fam76a,-40198;79113_Fgr,-14175		-0.458856	1.62845	0.0134842	0.836583
peak_94548	6	29988970	29989394	+			108351193_LOC108351193,-162038;313936_Fam228a,-84937;100363146_Fam228b,-48601;500623_Wdcp,-13212	100365504_Sf3b6,10274;58950_Fkbp1b,13107	-0.674143	0.541052	0.0135187	0.836583
peak_106015	7	142956239	142959218	+			103692984_LOC103692984,-85939	300240_Atg101,26858;79240_Nr4a1,56881;102556412_LOC102556412,71137;192254_Grasp,86454;29381_Acvr1b,139065;25237_Acvrl1,186297	0.268813	3.18635	0.0134734	0.836583
peak_107759	8	44898881	44900636	+	286939_Clmp,52196		24468_Hspa8,-88765	286939_Clmp,52196	-0.297904	2.85899	0.0135235	0.836583
peak_90081	5	139698498	139700417	+	25337_Nfyc,59737		313560_Ctps1,-193433;65025_Rims3,-89978;298496_Kcnq4,-21198	25337_Nfyc,59737;114491_Cited4,100767;313563_Exo5,152830;100363455_Zfp69,171479	-0.334224	2.50287	0.0135388	0.837095
peak_65887	2	204607091	204607747	+	690366_Vangl1,18088			690366_Vangl1,18088;29209_Casq2,94730;295327_Nhlh2,179514	0.637491	0.80048	0.0135534	0.837562
peak_23916	11	77021867	77022518	+			360730_Ostn,-133727		0.460576	1.46779	0.0135672	0.837882
peak_29969	13	42373269	42374508	+	363974_Nckap5,674724		360838_Lypd1,-110245		-0.348434	2.62336	0.0135727	0.837882
peak_5543	1	128675595	128678389	+	308708_Ttc23,71271		361588_Lrrc28,-71405;108349234_LOC108349234,-44690	308709_Synm,43659;308708_Ttc23,71271	0.306811	3.30911	0.0135871	0.837901
peak_33727	13	113500942	113502010	+	289392_Plxna2,127373		305081_Cd34,-189832	289392_Plxna2,127373;102550245_LOC102550245,194612	-0.39532	1.96724	0.0135816	0.837901
peak_19988	10	107583291	107584414	+	287847_Rbfox3,266350		29543_Timp2,-197219;245955_Lgals3bp,-158619;246272_Cant1,-137657	303702_Engase,80655;303701_C1qtnf1,127446;102548791_LOC102548791,131901	-0.410972	1.81512	0.0135952	0.837964
peak_14501	10	21370087	21370980	+	117242_Tenm2,420791				0.450504	1.56732	0.0136335	0.839893
peak_41830	15	50061678	50062079	+			689906_LOC689906,-63767		-0.533671	1.15884	0.0136555	0.840454
peak_57069	19	18719686	18720263	+				108348903_LOC108348903,152386	-0.490789	1.13554	0.0136597	0.840454
peak_88790	5	114062014	114062563	+	100911221_LOC100911221,47482		500502_Eqtn,-180872;298247_Mysm1,-122931;24516_Jun,-47737	100911221_LOC100911221,47482	0.564382	1.09676	0.0136638	0.840454
peak_94846	6	38295056	38297271	+			690073_Nbas,-177502;298894_Mycn,-66637	84474_Ddx1,156491	0.290882	3.22903	0.0136746	0.840681
peak_33064	13	100573700	100574410	+	690288_LOC690288,687327		360891_Enah,-158365;89789_Lbr,-123491	690345_Srp9,22393;58970_Degs1,98321;102554860_LOC102554860,158719;305105_Fbxo28,166318	0.556289	1.16427	0.0136961	0.841209
peak_112613	9	4547249	4548153	+			301164_Kat2b,-54300	363174_Sgo1,127091	-0.348232	2.2044	0.0136974	0.841209
peak_40645	15	30549610	30550832	+	290116_Tcrva8,1456	290116_Tcrva8,1456	100360242_LOC100360242,-6353;364337_Trav14s1,-2030	290116_Tcrva8,1456;102552674_LOC102552674,14897	0.473085	1.70692	0.0137153	0.841876
peak_92879	5	170626877	170628315	+	687031_Ajap1,51000			687031_Ajap1,51000	0.377922	2.14424	0.0137252	0.84205
peak_90198	5	140923055	140924842	+	313575_Heyl,0	313575_Heyl,0	298508_Ppie,-87811;298510_Pabpc4,-54051;313575_Heyl,0	313575_Heyl,0;108351027_LOC108351027,13425;313574_Nt5c1a,34193;50872_Hpcal4,52928;680931_Bmp8a,108669;100361083_LOC100361083,176121	-0.271126	3.09396	0.0137364	0.842299
peak_62184	2	84294035	84294846	+	64322_Dap,18151			64322_Dap,18151;310200_Ankrd33b,142066	-0.501593	1.26845	0.013744	0.842334
peak_15037	10	37370946	37373613	+			287275_Sec24a,-155047;303113_Jade2,-55308;287278_Cdkn2aipnl,-49034	100910970_LOC100910970,61490;287276_Sar1b,154957	0.294461	3.4736	0.0137733	0.842825
peak_34483	14	14163258	14163938	+	498333_Bmp2k,62885			305203_Paqr3,55745;498333_Bmp2k,62885;108352846_LOC108352846,107420	-0.484242	1.31696	0.0137678	0.842825
peak_50061	17	23852551	23854083	+	306842_Gfod1,70310		498727_Nol7,-162856;306840_Sirt5,-132627;361227_Tbc1d7,-60162;108348544_LOC108348544,-44050	102547830_LOC102547830,54331;306842_Gfod1,70310	0.331539	2.51824	0.0137685	0.842825
peak_113597	9	19526605	19529734	+	140666_Rcan2,219411		94272_Clic5,-153932;102555783_LOC102555783,-86046;316249_Enpp5,-49921	301261_Enpp4,79798	0.238956	3.78676	0.0137865	0.8432
peak_55614	18	70766021	70767554	+				170465_Acaa2,32149;291437_Lipg,156880	0.346157	2.25151	0.0137978	0.843453
peak_43616	15	105809620	105810144	+			114560_Rap2a,-41399	680445_Mbnl2,169523	0.486588	1.2182	0.0138348	0.844326
peak_54366	18	37901054	37901404	+	307479_Jakmip2,187126		108353169_LOC108353169,-163412;25418_Dpysl3,-81707	108348778_LOC108348778,113625;307479_Jakmip2,187126	-0.649735	0.664489	0.0138445	0.844326
peak_61613	2	57404262	57405368	+	310137_RGD1310081,130087			310137_RGD1310081,130087;117021_Nup155,197597	0.452495	1.77736	0.0138565	0.844326
peak_63961	2	155993795	155998600	+	29737_Kcnab1,437997			81784_Ssr3,25253	0.227801	3.8799	0.0138371	0.844326
peak_87203	5	57870970	57871634	+			682812_LOC682812,-185610;103692336_LOC103692336,-151223;500442_Dnai1,-76162;313170_Kif24,-25328	366360_RGD1309821,10374;500441_RGD1561916,24815;297998_Nudt2,25151;691024_Fam219a,75935;362502_Ubap1,132661;100912292_Enho,148202;108350957_LOC108350957,160643	0.509205	1.23005	0.0138563	0.844326
peak_89039	5	120438237	120438616	+	313409_Dnajc6,107865		24536_Lepr,-64859;56766_Leprot,-60294;102547589_LOC102547589,-52538	313409_Dnajc6,107865;29223_Ak4,187919	0.681219	0.515147	0.0138618	0.844326
peak_106213	8	871624	872002	+	66012_Gucy1a2,463623				-0.591911	0.774268	0.0138272	0.844326
peak_30648	13	51744264	51745582	+	304813_Ppp1r12b,39059		360847_Ube2t,-45295	304813_Ppp1r12b,39059;24805_Syt2,175016;498233_Lgr6,185611	0.493201	1.61959	0.0139123	0.846792
peak_31175	13	68812671	68814381	+	304851_Trmt1l,26782		63912_Fam129a,-135284;289088_Swt1,-26871	304851_Trmt1l,26782;304850_Rnf2,45539;289089_Ivns1abp,109701	0.366683	2.25081	0.0139178	0.846792
peak_93322	6	3633205	3634695	+			170920_Map4k3,-188686;362691_Tmem178a,-22660	313851_Thumpd2,159817	0.36732	2.3095	0.0139237	0.846792
peak_41798	15	48840494	48840819	+			266715_Fzd3,-170237;25516_Pnoc,-7423	305972_Zfp395,51174;100362548_Elp3,164255;305970_Fbxo16,167322	-0.78401	0.0833422	0.0139439	0.847154
peak_46237	16	47505673	47506498	+	498630_Wwc2,136905		306455_Cdkn2aip,-158366	306454_Cldn22,28860;498630_Wwc2,136905	0.549048	1.25479	0.0139425	0.847154
peak_14097	10	15853003	15853972	+			24561_Mpg,-185008;287170_Snrnp25,-163665	497878_Nsg2,74197;303008_Rhbdf1,180633;303010_Cpeb4,193237	-0.507898	1.31592	0.0139793	0.847581
peak_46977	16	64975813	64976844	+			502091_Rnf122,-188505;306527_Dusp26,-169354		-0.952832	0.706131	0.0139839	0.847581
peak_69691	20	20476308	20476973	+	361833_Ank3,527541		54237_Cdk1,-99368	102554932_LOC102554932,154028	0.447835	1.38732	0.0139677	0.847581
peak_77109	3	153401922	153403294	+	64701_Rpn2,3549		311580_Samhd1,-151217;83805_Src,-144513;499934_Manbal,-87857;680111_Rbl1,-80571;100360777_Mroh8,-2558	64701_Rpn2,3549;108350508_LOC108350508,144358	-0.375006	2.05052	0.0139866	0.847581
peak_94725	6	33914339	33915428	+			108351200_LOC108351200,-196548;503018_Wdr35,-178863;298873_Slc7a15,-175224;298875_Laptm4a,-126704	25216_Sdc1,28763;298874_Pum2,128155	0.309237	2.79121	0.0139795	0.847581
peak_22588	11	53572184	53572952	+	29364_Cd47,2802			29364_Cd47,2802;303968_Ift57,158827	-0.457411	1.49797	0.0140208	0.848688
peak_83433	4	132936104	132937408	+			312603_Rybp,-195281	102555246_LOC102555246,76406;297483_Shq1,195762	0.343669	2.69696	0.0140157	0.848688
peak_92854	5	169897573	169898635	+					0.518927	1.61099	0.0140405	0.848688
peak_106170	7	144990142	144990591	+	315346_Itga5,3061		102547969_LOC102547969,-160171;29691_Pde1b,-127360;300266_Cbx5,-125128;315348_Nckap1l,-77648;688730_Gpr84,-52948;685474_Zfp385a,-23778	315346_Itga5,3061;315345_Copz1,90092;29578_Hnrnpa1,124840;58977_Ppp1r1a,163540;25258_Glycam1,184165	0.688801	0.347305	0.0140373	0.848688
peak_116976	9	113923365	113924790	+	102553152_LOC102553152,0;367328_Wash1,4451	102553152_LOC102553152,0	316767_Ddx11,-188852;100910483_LOC100910483,-50120;102553881_LOC102553881,-27223;81728_Ndufv2,-23196;102553382_LOC102553382,-18016;102553152_LOC102553152,0	102553152_LOC102553152,0;367328_Wash1,4451	-0.251276	3.2277	0.0140384	0.848688
peak_39062	15	979258	980491	+	83731_Kcnma1,635054				-0.41301	1.70669	0.0140588	0.848947
peak_50315	17	30500615	30501063	+			291076_Eci3,-116319;291075_Eci2,-55863		0.525615	1.019	0.0140591	0.848947
peak_8191	1	187104204	187104895	+	64133_Xylt1,164506			64133_Xylt1,164506	0.461677	1.40319	0.0141342	0.850454
peak_32407	13	88394358	88395137	+	685781_Ddr2,41424		685844_Sh2d1b2,-162224;102556681_LOC102556681,-141531;102549303_LOC102549303,-102885;29540_Hsd17b7,-86339	685781_Ddr2,41424;498272_Uap1,102764;498270_Ccdc190,129027;246332_Uhmk1,141591	-0.447349	1.5268	0.0141061	0.850454
peak_33880	14	3202063	3205606	+	305120_Rpap2,0;289437_Glmn,0	289437_Glmn,0;305120_Rpap2,0	108352690_LOC108352690,-184528;108352689_LOC108352689,-45856;289437_Glmn,0;305120_Rpap2,0	305120_Rpap2,0;289437_Glmn,0;689986_LOC689986,82411;100364240_Btbd8,146134;289439_Lpcat2b,153694;289440_Ephx4,184390	-0.179365	5.08395	0.0141113	0.850454
peak_54120	18	32009564	32011626	+	307459_Arhgap26,545550;24413_Nr3c1,692396				0.301332	2.75875	0.0141286	0.850454
peak_58604	19	46531043	46531855	+	361414_Vat1l,5148;367515_LOC367515,52280304			361414_Vat1l,5148;361413_Nudt7,75298	0.537379	1.15904	0.0141191	0.850454
peak_67843	2	261013437	261013922	+	295528_Erich3,65467		499731_Tyw3,-129167;102555624_LOC102555624,-44997	295528_Erich3,65467;362061_Cryz,129122	0.610615	0.793508	0.0141114	0.850454
peak_75921	3	125033809	125034685	+			50622_Slc23a2,-191584;681315_Tmem230,-154535;25737_Pcna,-149239;192649_Prokr2,-12789	114101_Cds2,137152;362219_Gpcpd1,178913	0.462339	1.46474	0.0141211	0.850454
peak_102126	7	66593988	66597178	+	171329_Usp15,0	171329_Usp15,0	108351468_LOC108351468,-131390;314894_Mon2,-120292;680647_Fam19a2,-97298;171329_Usp15,0	171329_Usp15,0	-0.187053	4.9298	0.0141486	0.85089
peak_69	1	2080477	2080889	+			361448_Ginm1,-194501;308267_Tab2,-62903	308266_Zc3h12d,142857;361449_Ppil4,183161	-0.759018	0.316989	0.014188	0.851256
peak_3523	1	82320759	82321408	+	102549342_LOC102549342,75860		292721_Erf,-199857;59086_Tgfb1,-159467;114113_Pafah1b3,-154500;308443_B9d2,-151846;308441_Exosc5,-130696;308440_B3gnt8,-97856;361520_Atp5sl,-91763;25330_Lipe,-54032;308436_Cxcl17,-41614	81613_Ceacam1,22937;102549342_LOC102549342,75860;25244_Bckdha,130686;114029_Megf8,136088;292722_Tmem145,146380;100359879_Tmem91,149902;308435_Cic,185319;292724_Ccdc97,189919	0.663585	0.55825	0.0142518	0.851256
peak_7666	1	177148098	177161255	+	365352_Mical2,99491		171548_Dkk3,-165022;57341_Parva,-88047;293180_Micalcl,-22181	365352_Mical2,99491	0.17807	5.54523	0.0142193	0.851256
peak_40962	15	33628908	33629523	+	29556_Myh6,207;29557_Myh7,28238	29556_Myh6,207	84551_Slc7a8,-199966;305889_Thtpa,-125634;260325_Homez,-100890;691447_Ppp1r3e,-91762;305886_Slc22a17,-51936;305887_Ngdn,-47810;290212_Efs,-38691	29556_Myh6,207;100526565_Mir3546,15473;108352923_LOC108352923,15714;108352922_LOC108352922,22674;29557_Myh7,28238;290214_Cmtm5,28892;501996_Il25,34056;116697_Pabpn1,73268;60434_Bcl2l2,85134;305888_Zfhx2,123142;100362547_Ap1g2,137494;445271_Jph4,147766	0.570321	1.08237	0.0141987	0.851256
peak_42301	15	58870712	58871948	+			102546462_LOC102546462,-185124;498546_Serp2,-158689	103693719_LOC103693719,45054;108352946_LOC108352946,52549	0.363605	2.41673	0.0142359	0.851256
peak_52031	17	76538645	76539526	+	307124_Camk1d,6034		361274_Nudt5,-128336	307124_Camk1d,6034;116656_Cdc123,128016;361273_Sec61a2,179698	0.440506	1.4055	0.0142393	0.851256
peak_54970	18	56976938	56979359	+			307398_Arhgef37,-105779;116472_Il17b,-32216;100314036_Mir145,-6944	108348796_LOC108348796,11011;307396_Pcyox1l,52193;688777_Grpel2,70875;113927_Csnk1a1,89216;291565_Afap1l1,135230	0.304308	2.94697	0.0142513	0.851256
peak_76842	3	150220067	150222815	+	100359642_Chmp4b,31792		108350504_LOC108350504,-176119;311562_Necab3,-157261;399489_E2f1,-146346;282634_Pxmp4,-111174;296301_Raly,-100019;103691939_LOC103691939,-64254	100359642_Chmp4b,31792;296300_Zfp341,105214;296302_Eif2s2,189364	0.242275	3.31491	0.0142326	0.851256
peak_81000	4	65948362	65948834	+	312246_RGD1306271,13888		500086_Ttc26,-141344;296981_Atp6v0a4,-126446	312246_RGD1306271,13888;362341_Zc3hav1l,54616;252832_Zc3hav1,113326	0.651189	0.605951	0.014236	0.851256
peak_99539	7	257179	258058	+			102554748_LOC102554748,-122255		-0.56293	1.18603	0.014236	0.851256
peak_101076	7	31631349	31633046	+	314721_Anks1b,1124214		314730_Ikbip,-151344	78963_Apaf1,151146;245959_Slc25a3,191018	0.385291	2.27089	0.0141705	0.851256
peak_102596	7	77096077	77101030	+			117060_Ubr5,-188636;102550687_LOC102550687,-61534;103692890_LOC103692890,-33798	81813_Klf10,61066	0.303875	4.11952	0.0142549	0.851256
peak_104110	7	118782635	118782994	+			500902_RGD1565356,-112148	300060_Apol11a,75353;315108_Apol3,97613;503164_Apol9a,150784	0.624915	0.650852	0.0141928	0.851256
peak_115351	9	73631059	73632239	+	689991_Unc80,138152		501157_Rpe,-55445	689991_Unc80,138152;367289_Kansl1l,187096	0.402475	1.8027	0.0142311	0.851256
peak_112531	9	3299955	3300527	+	246325_Kcnh8,397209				-0.571619	0.866607	0.014271	0.851784
peak_62542	2	102932075	102932793	+			25429_Cyp7b1,-60818		-0.4841	1.36579	0.0142901	0.852083
peak_104964	7	126343992	126352043	+	170821_Atxn10,115576		103692954_LOC103692954,-143348;102554082_LOC102554082,-132935	315196_Wnt7b,113681;170821_Atxn10,115576	0.187509	4.95629	0.0142903	0.852083
peak_57973	19	31131001	31131993	+	367515_LOC367515,67680166		307767_Frem3,-98670	307766_Smarca5,194298;103694972_LOC103694972,196417	-0.390033	1.79086	0.0143481	0.8551
peak_57939	19	29844904	29845970	+	116699_Inpp4b,495558;367515_LOC367515,68966189		103694314_LOC103694314,-40949		0.401204	1.75694	0.0143556	0.855117
peak_11091	1	244722899	244725089	+	361745_Smarca2,107088		108349293_LOC108349293,-105203	361745_Smarca2,107088	0.283726	2.82228	0.0143826	0.855869
peak_102792	7	82760759	82761963	+			500864_Tmem74,-71006		-0.38673	1.86444	0.0143766	0.855869
peak_6667	1	159819769	159820439	+					-0.492756	1.1372	0.0144076	0.8565
peak_29432	13	27078436	27078726	+					0.585448	0.717183	0.0144074	0.8565
[truncated: 116,837 more rows]
