# Supplementary material for: Unraveling the epigenomic and transcriptomic interplay during alcohol-induced anxiolysis
Source: Mol Psychiatry. 2022 Sep 12;27(11):4624–32. doi: 10.1038/s41380-022-01732-2 (PMC9734037; doi:10.1038/s41380-022-01732-2)
Supplement: Supplementary file 3 — Table S3 [file 41380_2022_1732_MOESM3_ESM.xlsx]

## Sheet: Acute Ethanol_RNA_seq data
SYMBOL	GENENAME	Ethanol/Control : logFC	Ethanol/Control : logCPM	Ethanol/Control : PValue	Ethanol/Control : Qvalue
Tbr1	T-box brain transcription factor 1	0.561961	4.13744	4.41285e-05	0.158083
Adipoq	adiponectin, C1Q and collagen domain containing	-5.52746	-2.18435	0.00011618	0.158083
Ttr	transthyretin	-6.46554	6.96352	0.00010218	0.158083
Sostdc1	sclerostin domain containing 1	-3.87843	1.93582	9.96259e-05	0.158083
Ptgfrn	prostaglandin F2 receptor inhibitor	0.395553	5.00023	0.000100476	0.158083
Krt18	keratin 18	-0.939067	1.55012	0.000146868	0.158083
Kcne2	potassium voltage-gated channel subfamily E regulatory subunit 2	-1.72136	2.22357	0.000207299	0.158083
Cldn2	claudin 2	-4.89489	1.86927	0.000196983	0.158083
Tmem72	transmembrane protein 72	-4.23719	1.46879	0.000236959	0.158083
Efhb	EF hand domain family, member B	-1.74382	-0.117719	0.000202622	0.158083
Slco1a5	solute carrier organic anion transporter family, member 1a5	-4.36494	0.537925	0.000214699	0.158083
Slc16a8	solute carrier family 16 member 8	-2.90425	-0.944542	0.000166918	0.158083
Hif3a	hypoxia inducible factor 3 subunit alpha	1.40697	0.712512	0.000202741	0.158083
Ccdc146	coiled-coil domain containing 146	-0.739294	2.15574	0.000270379	0.158083
Pla2g5	phospholipase A2, group V	-2.1987	0.71853	0.000354141	0.158083
Pon3	paraoxonase 3	-1.02455	0.373926	0.00026288	0.158083
Folr1	folate receptor alpha	-2.68659	2.01782	0.000319057	0.158083
Glycam1	glycosylation dependent cell adhesion molecule 1	-4.75587	-1.2454	0.000265671	0.158083
Kl	Klotho	-3.26208	2.48346	0.000352109	0.158083
Dnah1	dynein, axonemal, heavy chain 1	-0.933288	1.95615	0.000303817	0.158083
Cfap126	cilia and flagella associated protein 126	-1.02712	2.11983	0.000356801	0.158083
Aqp1	aquaporin 1 (Colton blood group)	-3.27133	1.70518	0.000397831	0.158083
Tspan5	tetraspanin 5	0.331508	6.80491	0.000362981	0.158083
Scube1	signal peptide, CUB domain and EGF like domain containing 1	0.59849	3.5678	0.000338112	0.158083
Slc5a5	solute carrier family 5 member 5	-1.13321	1.45346	0.000418034	0.158083
Dusp1	dual specificity phosphatase 1	0.444155	4.52803	0.000449574	0.158083
F5	coagulation factor V	-4.41443	2.31448	0.000406169	0.158083
Robo2	roundabout guidance receptor 2	0.336845	6.4964	0.000469508	0.158083
Clic6	chloride intracellular channel 6	-3.17762	2.80641	0.000472096	0.158083
Kcnj13	potassium inwardly-rectifying channel, subfamily J, member 13	-2.41211	2.85968	0.000446158	0.158083
Rasgrp1	RAS guanyl releasing protein 1	0.735901	7.07819	0.000433049	0.158083
Usp2	ubiquitin specific peptidase 2	0.40506	5.541	0.000217688	0.158083
LOC108350049	uncharacterized LOC108350049	-5.07807	-0.848942	5.5297e-05	0.158083
LOC103695197	uncharacterized LOC103695197	-3.70028	-1.80594	1.53369e-05	0.158083
Cfap100	cilia and flagella associated protein 100	-0.748801	2.03171	0.000457374	0.158083
Fyb2	FYN binding protein 2	-2.18755	0.908607	0.000171901	0.158083
LOC108351477	high mobility group protein B1-like	-1.09213	-0.86561	0.000443866	0.158083
LOC100359479	rCG58364-like	-1.28604	-1.12989	0.00013307	0.158083
Cdhr4	cadherin-related family member 4	-0.863379	4.34319	0.000316014	0.158083
Cfap65	cilia and flagella associated protein 65	-0.656637	2.92602	0.000369706	0.158083
Mab21l4	mab-21 like 4	-2.95407	-1.76159	0.000288048	0.158083
LOC102556346	angiotensin-converting enzyme-like	-0.739403	3.28297	0.000369214	0.158083
LOC100912617	uncharacterized LOC100912617	-3.43212	0.20824	6.28941e-05	0.158083
LOC108352772	uncharacterized LOC108352772	-3.1779	-1.68941	3.48466e-05	0.158083
LOC102549099	uncharacterized LOC102549099	-2.63588	-1.60019	0.000402078	0.158083
LOC102551809	uncharacterized LOC102551809	-1.47102	-1.29766	0.00042305	0.158083
Cltrn	collectrin, amino acid transport regulator	-4.50929	-0.332852	6.78807e-05	0.158083
Prr32	proline rich 32	-3.45042	0.327028	0.000107737	0.158083
Nptx2	neuronal pentraxin 2	0.414732	5.17278	0.00048402	0.158768
Enpp2	ectonucleotide pyrophosphatase/phosphodiesterase 2	-1.36992	7.64291	0.000513657	0.160527
Cox8b	cytochrome c oxidase, subunit VIIIb	-2.93716	-1.86339	0.000519344	0.160527
Vstm2l	V-set and transmembrane domain containing 2 like	0.267125	5.82595	0.000515751	0.160527
Ccdc40	coiled-coil domain containing 40	-0.542488	2.94269	0.000590432	0.161443
Ifngr1	interferon gamma receptor 1	0.24783	5.71145	0.000611319	0.161443
Slc4a5	solute carrier family 4 member 5	-3.56387	2.24456	0.00063567	0.161443
Apold1	apolipoprotein L domain containing 1	0.850622	3.58775	0.000588233	0.161443
Trpv4	transient receptor potential cation channel, subfamily V, member 4	-1.64163	0.442458	0.000632983	0.161443
Mapk13	mitogen activated protein kinase 13	-2.14621	-1.72572	0.00064937	0.161443
Cdh3	cadherin 3	-1.25063	0.929688	0.000646927	0.161443
Adamts1	ADAM metallopeptidase with thrombospondin type 1 motif, 1	-0.51217	2.42557	0.000652883	0.161443
Dynlrb2	dynein light chain roadblock-type 2	-0.817294	1.48888	0.000608721	0.161443
Iqcg	IQ motif containing G	-0.759011	1.37638	0.000591419	0.161443
Kiss1	KiSS-1 metastasis-suppressor	-1.27678	-1.52093	0.000631246	0.161443
Slc19a3	solute carrier family 19 member 3	0.549766	2.45986	0.000542056	0.161443
Cfap99	cilia and flagella associated protein 99	-0.615833	3.29219	0.000645127	0.161443
Scube3	signal peptide, CUB domain and EGF like domain containing 3	-1.27771	0.0930781	0.000691655	0.166405
Ccdc78	coiled-coil domain containing 78	-0.674104	1.23098	0.000693657	0.166405
Itgb6	integrin subunit beta 6	-1.38143	0.906301	0.000721191	0.170466
Sytl3	synaptotagmin-like 3	-1.86701	-0.817992	0.000737231	0.171732
Mfrp	membrane frizzled-related protein	-2.89356	3.25733	0.000788036	0.174105
Btg2	BTG anti-proliferation factor 2	0.542278	4.69513	0.000761456	0.174105
Clec18a	C-type lectin domain family 18, member A	-1.82367	-0.113082	0.000784386	0.174105
Atp11c	ATPase phospholipid transporting 11C	-0.435685	4.81127	0.000790748	0.174105
Cgnl1	cingulin-like 1	-0.498479	4.90001	0.000837951	0.182005
Plcxd2	phosphatidylinositol-specific phospholipase C, X domain containing 2	0.330898	7.07122	0.000865234	0.182531
RGD1561795	similar to RIKEN cDNA 1700012B09	-1.03015	0.18469	0.00087444	0.182531
Cfap221	cilia and flagella associated protein 221	-1.00293	-0.591033	0.00087116	0.182531
Trim54	tripartite motif-containing 54	0.651307	2.98105	0.000925315	0.190674
Klf9	Kruppel-like factor 9	0.490526	6.21976	0.000947867	0.192849
Syt5	synaptotagmin 5	0.359314	7.42783	0.000988674	0.198637
Zmynd10	zinc finger, MYND-type containing 10	-0.450936	3.71807	0.00106179	0.199185
Spata7	spermatogenesis associated 7	-0.269659	4.95898	0.00103978	0.199185
Tyro3	TYRO3 protein tyrosine kinase	0.30738	6.9607	0.00110487	0.199185
Tuba4a	tubulin, alpha 4A	0.257126	8.36122	0.00112772	0.199185
Cadm2	cell adhesion molecule 2	0.250907	5.09745	0.00108504	0.199185
Msx1	msh homeobox 1	-1.39316	2.73723	0.0010907	0.199185
Slc10a6	solute carrier family 10 member 6	0.984028	0.211896	0.00111303	0.199185
Lnc215	long non-coding RNA 215	-0.374239	5.2642	0.00104812	0.199185
Cfap161	cilia and flagella associated protein 161	-0.697438	0.893804	0.00100395	0.199185
Cfap46	cilia and flagella associated protein 46	-0.497761	3.2057	0.00111706	0.199185
Ccdc190	coiled-coil domain containing 190	-0.514425	1.99182	0.00108493	0.199185
Scgb1c1	secretoglobin, family 1C, member 1	-3.19911	-0.227428	0.00114843	0.200639
Dnah5	dynein, axonemal, heavy chain 5	-0.525818	2.05842	0.00116877	0.201997
RGD1560242	similar to RIKEN cDNA 1700028P14	-0.831084	-0.253728	0.00121215	0.207265
LOC108350375	uncharacterized LOC108350375	-0.675534	0.311946	0.00125228	0.211873
Rab11fip1	RAB11 family interacting protein 1	-0.575962	1.58068	0.00130676	0.215708
Pih1d3	PIH1 domain containing 3	-1.53808	-0.738991	0.00130332	0.215708
Ano3	anoctamin 3	0.433025	5.45628	0.00131521	0.215708
Mlf1	myeloid leukemia factor 1	-0.583198	1.82389	0.00133913	0.217412
Mdk	midkine	-0.924719	4.77943	0.00138761	0.22303
Dydc2	DPY30 domain containing 2	-0.788574	-0.746243	0.00141665	0.225444
LOC103692027	uncharacterized LOC103692027	-0.941696	-0.212837	0.00143207	0.225664
Mertk	MER proto-oncogene, tyrosine kinase	0.412278	4.9065	0.00149168	0.225823
Itpripl1	ITPRIP like 1	-1.07573	1.00292	0.00153817	0.225823
Egr4	early growth response 4	0.460636	4.14652	0.00164384	0.225823
Brinp1	BMP/retinoic acid inducible neural specific 1	0.363332	6.97007	0.00157333	0.225823
Slc24a3	solute carrier family 24 member 3	0.299185	7.71755	0.00167193	0.225823
Acer2	alkaline ceramidase 2	0.601325	3.97474	0.00160124	0.225823
Daw1	dynein assembly factor with WD repeats 1	-0.708409	0.613381	0.00157598	0.225823
Rgs7bp	regulator of G-protein signaling 7 binding protein	0.608651	7.78305	0.00152109	0.225823
Fam161a	FAM161 centrosomal protein A	-0.417095	2.18252	0.00151076	0.225823
Clk4	CDC-like kinase 4	-0.282989	6.24017	0.00163762	0.225823
LOC500877	Ab1-152	-0.993675	-0.733512	0.00147079	0.225823
Cxadr	CXADR, Ig-like cell adhesion molecule	-0.254131	7.28493	0.00163699	0.225823
Fam81b	family with sequence similarity 81, member B	-1.016	-0.746494	0.00166229	0.225823
Wdr38	WD repeat domain 38	-1.04994	-0.117988	0.00166234	0.225823
Pappa1	pappalysin 1	-0.873883	0.0433242	0.00149951	0.225823
Cfap44	cilia and flagella associated protein 44	-0.774686	2.95188	0.00160066	0.225823
Fam47e	family with sequence similarity 47, member E	-0.769961	0.659567	0.00158113	0.225823
Cacng3	calcium voltage-gated channel auxiliary subunit gamma 3	0.432213	5.13214	0.00173078	0.231824
Crocc2	ciliary rootlet coiled-coil, rootletin family member 2	-0.655392	3.01281	0.00175705	0.233397
Lmx1a	LIM homeobox transcription factor 1 alpha	-1.93546	0.0732739	0.00180197	0.237403
Wnt10a	Wnt family member 10A	0.797141	-0.747116	0.00182624	0.238643
Klc3	kinesin light chain 3	-1.37506	-0.843593	0.0018983	0.239432
G0s2	G0/G1switch 2	-0.443759	2.06887	0.00191878	0.239432
Plekhh2	pleckstrin homology, MyTH4 and FERM domain containing H2	-0.256789	4.57546	0.00187958	0.239432
Tbxt	T-box transcription factor T	-0.888897	0.232384	0.0018977	0.239432
Wfikkn2	WAP, follistatin/kazal, immunoglobulin, kunitz and netrin domain containing 2	-1.37587	2.25201	0.00192165	0.239432
LOC102547322	uncharacterized LOC102547322	-0.522393	4.67636	0.00189913	0.239432
Mospd2	motile sperm domain containing 2	-0.264299	4.95912	0.0019692	0.243469
Kcnq3	potassium voltage-gated channel subfamily Q member 3	0.328874	5.98865	0.00202247	0.248147
P2rx6	purinergic receptor P2X 6	-0.650408	2.82417	0.0021391	0.25851
Hfe	homeostatic iron regulator	-0.554486	1.20921	0.00212811	0.25851
LOC680885	hypothetical protein LOC680885	-1.07352	-1.14518	0.00219771	0.259734
Ptpdc1	protein tyrosine phosphatase domain containing 1	0.29169	5.30515	0.00218569	0.259734
Dnah11	dynein, axonemal, heavy chain 11	-0.480653	2.79276	0.00217495	0.259734
Baiap2l1	BAI1-associated protein 2-like 1	-0.789961	0.195591	0.00227087	0.263167
LOC102556799	uncharacterized LOC102556799	-0.797765	-0.948625	0.00227588	0.263167
Col9a3	collagen type IX alpha 3 chain	-0.646813	4.55177	0.00225027	0.263167
Ankrd10	ankyrin repeat domain 10	-0.293535	6.50867	0.00231449	0.265719
Plpp6	phospholipid phosphatase 6	0.250922	5.66198	0.0023547	0.268419
C1qtnf6	C1q and TNF related 6	0.755006	0.164201	0.00239368	0.270941
Gabrd	gamma-aminobutyric acid type A receptor delta subunit	0.295321	4.81261	0.00245092	0.271598
Junb	JunB proto-oncogene, AP-1 transcription factor subunit	0.433976	5.45151	0.00246708	0.271598
Efcab1	EF hand calcium binding domain 1	-0.313751	4.53613	0.00245947	0.271598
LOC100360527	growth factor receptor-bound protein 2-like	0.646211	0.60823	0.00246624	0.271598
Grasp	general receptor for phosphoinositides 1 associated scaffold protein	0.322461	4.42805	0.00250875	0.274307
Wdr49	WD repeat domain 49	-0.732845	-0.784355	0.00258366	0.280312
Ccdc191	coiled-coil domain containing 191	-0.399698	2.41063	0.00259855	0.280312
LOC102546835	uncharacterized LOC102546835	-0.374825	3.09964	0.00269933	0.287327
LOC108352194	uncharacterized LOC108352194	-0.873768	-1.10818	0.00269115	0.287327
Ccdc114	coiled-coil domain containing 114	-0.631724	2.1473	0.00272936	0.288612
Ccdc113	coiled-coil domain containing 113	-0.554168	2.46651	0.0028027	0.29443
Usp16	ubiquitin specific peptidase 16	-0.261873	4.68992	0.00303031	0.302045
Fam131b	family with sequence similarity 131, member B	0.232593	7.12039	0.00290593	0.302045
Ttll9	tubulin tyrosine ligase like 9	-0.307965	3.62231	0.00302556	0.302045
Ptprj	protein tyrosine phosphatase, receptor type, J	0.281055	7.24232	0.00294348	0.302045
Dcdc5	doublecortin domain containing 5	-1.08045	-0.573233	0.00304432	0.302045
Tmem212	transmembrane protein 212	-0.635442	1.93972	0.00291713	0.302045
Cfap300	cilia and flagella associated protein 300	-0.624049	3.02668	0.00298015	0.302045
Dlec1	DLEC1 cilia and flagella associated protein	-0.737502	2.1172	0.00303199	0.302045
Lama3	laminin subunit alpha 3	-0.675942	2.71441	0.00297128	0.302045
Slc4a2	solute carrier family 4 member 2	-0.621527	4.92847	0.00308128	0.303837
Chuk	component of inhibitor of nuclear factor kappa B kinase complex	-0.286816	5.71749	0.00316083	0.304216
Synpo2l	synaptopodin 2-like	-0.482649	1.49006	0.00313359	0.304216
Rbm47	RNA binding motif protein 47	-1.2105	1.30765	0.00310847	0.304216
LOC100362908	hCG20001-like	-0.510166	1.9794	0.0031485	0.304216
Aloxe3	arachidonate lipoxygenase 3	-0.318426	3.63992	0.00318823	0.305026
Tshz3	teashirt zinc finger homeobox 3	0.285149	3.86968	0.00329068	0.305172
Mfsd2a	major facilitator superfamily domain containing 2A	0.393222	4.06214	0.00330032	0.305172
Srek1ip1	SREK1-interacting protein 1	1.29206	0.33938	0.00326027	0.305172
Lama2	laminin subunit alpha 2	-0.723181	3.16368	0.00323092	0.305172
LOC102549608	uncharacterized LOC102549608	-0.541918	2.90055	0.00330367	0.305172
Mdn1	midasin AAA ATPase 1	-0.268492	5.25834	0.00325028	0.305172
Gpr158	G protein-coupled receptor 158	0.250501	7.15853	0.0033601	0.30532
Tp73	tumor protein p73	-0.776689	1.01917	0.00340025	0.30532
Lrrc8b	leucine rich repeat containing 8 VRAC subunit B	0.256822	6.14785	0.00338593	0.30532
Cfap43	cilia and flagella associated protein 43	-0.582442	3.40197	0.00337048	0.30532
Msantd2	Myb/SANT DNA binding domain containing 2	-0.325969	4.98408	0.00335713	0.30532
Plekho2	pleckstrin homology domain containing O2	-0.256977	4.50089	0.0034363	0.306842
Camk4	calcium/calmodulin-dependent protein kinase IV	0.352634	7.07214	0.00345847	0.307116
Wdr63	WD repeat domain 63	-0.522689	2.39562	0.00349448	0.308609
LOC108351181	uncharacterized LOC108351181	-0.819382	-1.25652	0.00351716	0.308914
Cx3cl1	C-X3-C motif chemokine ligand 1	0.311072	8.72929	0.00354046	0.309218
Steap1	STEAP family member 1	-1.31688	-0.283472	0.0035591	0.309218
LOC680341	similar to quinolinate phosphoribosyltransferase	-0.589734	-0.253909	0.00358904	0.310143
Tmem123	transmembrane protein 123	-0.304127	4.16374	0.00377517	0.31114
Fkbp5	FKBP prolyl isomerase 5	0.294084	5.9931	0.00364028	0.31114
Casc1	cancer susceptibility 1	-0.35149	3.24721	0.00365474	0.31114
Efhc1	EF-hand domain containing 1	-0.378657	2.99523	0.00366224	0.31114
Ppp1r42	protein phosphatase 1, regulatory subunit 42	-1.11689	-0.73459	0.00378923	0.31114
Ccdc60	coiled-coil domain containing 60	-1.28569	-1.19284	0.00379415	0.31114
Cyp26a1	cytochrome P450, family 26, subfamily a, polypeptide 1	0.998815	0.309099	0.00378764	0.31114
Lhb	luteinizing hormone subunit beta	-0.763354	1.00891	0.00368045	0.31114
LOC102550090	uncharacterized LOC102550090	-0.728012	-0.760856	0.00376222	0.31114
Spata17	spermatogenesis associated 17	-0.472114	0.978595	0.00376214	0.31114
Foxj1	forkhead box J1	-0.640815	3.62304	0.00385589	0.311395
Vav3	vav guanine nucleotide exchange factor 3	-0.531009	3.48924	0.00403122	0.311395
Mef2d	myocyte enhancer factor 2D	0.218364	7.76073	0.00416526	0.311395
Wfs1	wolframin ER transmembrane glycoprotein	0.457828	7.79694	0.00424098	0.311395
Nxf1	nuclear RNA export factor 1	-0.227788	7.16485	0.00382749	0.311395
C1qtnf4	C1q and TNF related 4	0.315689	6.57912	0.00427161	0.311395
Prlr	prolactin receptor	-0.945773	0.752519	0.00418102	0.311395
C1qtnf3	C1q and TNF related 3	-1.76503	0.796719	0.00417472	0.311395
Calml4	calmodulin-like 4	-0.80019	2.11588	0.00425153	0.311395
Tnfaip2	TNF alpha induced protein 2	0.398992	1.64486	0.00388232	0.311395
Kdr	kinase insert domain receptor	-0.449138	4.00153	0.00414196	0.311395
Tmem119	transmembrane protein 119	0.503498	4.3465	0.00419997	0.311395
Ctnnal1	catenin alpha-like 1	-0.278856	5.70776	0.00426521	0.311395
Fcrl2	Fc receptor-like 2	-0.521454	4.21505	0.00406822	0.311395
Gpr84	G protein-coupled receptor 84	-0.409627	2.05526	0.00400849	0.311395
Lrrc36	leucine rich repeat containing 36	-0.530419	1.9653	0.00397425	0.311395
Pik3ap1	phosphoinositide-3-kinase adaptor protein 1	-0.490779	2.84457	0.00426208	0.311395
Trmt10a	tRNA methyltransferase 10A	-0.261455	3.90231	0.00397193	0.311395
Cd33	CD33 molecule	-0.434059	3.15276	0.00390024	0.311395
Arhgap32	Rho GTPase activating protein 32	0.293607	8.16847	0.00385761	0.311395
Mlip	muscular LMNA-interacting protein	0.408648	3.99032	0.00410263	0.311395
Ankrd66	ankyrin repeat domain 66	-0.636254	1.57941	0.00428161	0.311395
Arhgap44	Rho GTPase activating protein 44	0.203927	7.52257	0.0039925	0.311395
Cep192	centrosomal protein 192	-0.350362	4.25132	0.00417407	0.311395
Cfap47	cilia and flagella associated protein 47	-0.506043	0.541091	0.00418019	0.311395
Epha7	Eph receptor A7	0.351055	5.56094	0.0043067	0.311809
Epn3	epsin 3	-0.682388	-0.0397017	0.00433341	0.312336
Crb3	crumbs cell polarity complex component 3	-0.872762	0.355121	0.00441317	0.315257
Prr29	proline rich 29	-0.74556	-0.212912	0.0044026	0.315257
Acvr1b	activin A receptor type 1B	0.218635	5.99271	0.00445894	0.316932
Linc00176	long intergenic non-protein coding RNA 176	-0.671003	-0.0297469	0.00447606	0.316932
Kcnj4	potassium inwardly-rectifying channel, subfamily J, member 4	0.342741	6.0256	0.00471641	0.319324
LOC690276	hypothetical protein LOC690276	-0.648746	1.3445	0.00461298	0.319324
Insig1	insulin induced gene 1	0.323697	5.83595	0.00467616	0.319324
Igfbpl1	insulin-like growth factor binding protein-like 1	-0.466425	1.31888	0.00470522	0.319324
Egr1	early growth response 1	0.393445	5.83794	0.00458166	0.319324
Sema4b	semaphorin 4B	0.270635	4.71381	0.00453949	0.319324
Cab39l	calcium binding protein 39-like	-0.281896	5.33799	0.00456782	0.319324
Loxl4	lysyl oxidase-like 4	-0.997266	-0.971182	0.00472838	0.319324
LOC102554178	uncharacterized LOC102554178	-0.747941	0.586068	0.00471878	0.319324
Dnah12	dynein, axonemal, heavy chain 12	-0.620363	4.48083	0.00472507	0.319324
LOC102554658	coiled-coil domain-containing protein 162-like	-0.53652	1.70354	0.00467584	0.319324
Mycbp	Myc binding protein	-0.303488	3.19026	0.00486348	0.320492
Rpl17	ribosomal protein L17	-0.468722	7.20368	0.00487557	0.320492
Ccdc39	coiled-coil domain containing 39	-0.215261	5.20524	0.0049278	0.320492
Kcnk16	potassium two pore domain channel subfamily K member 16	-0.853253	0.180357	0.00494507	0.320492
Srsf7	serine and arginine rich splicing factor 7	-0.287762	6.98194	0.00477603	0.320492
LOC102548015	uncharacterized LOC102548015	-0.610711	-0.483061	0.00491622	0.320492
LOC688778	similar to fatty aldehyde dehydrogenase-like	0.285808	4.29064	0.00492379	0.320492
Rgs22	regulator of G-protein signaling 22	-0.348916	4.23471	0.0048622	0.320492
Ttc21a	tetratricopeptide repeat domain 21A	-0.374115	2.29636	0.0049101	0.320492
LOC100910854	zinc finger MYND domain-containing protein 19-like	0.549718	0.39863	0.00487719	0.320492
Phf24	PHD finger protein 24	0.251598	7.91935	0.00498804	0.321979
Gulp1	GULP PTB domain containing engulfment adaptor 1	-0.478606	3.89379	0.00501863	0.322658
Plek	pleckstrin	-0.365477	2.65362	0.00507375	0.324671
LOC102552725	uncharacterized LOC102552725	-0.427514	2.57323	0.00509034	0.324671
Myo5c	myosin VC	-1.33282	2.50528	0.00512258	0.325039
Morn3	MORN repeat containing 3	-0.469637	0.946477	0.00513656	0.325039
RGD1562029	similar to KIAA2012 protein	-0.850447	1.21951	0.00515704	0.325055
Marchf4	membrane associated ring-CH-type finger 4	0.254436	4.81175	0.00519617	0.326242
Ttc21b	tetratricopeptide repeat domain 21B	-0.331772	3.946	0.0052171	0.326282
Dclk1	doublecortin-like kinase 1	0.272906	9.43292	0.00532295	0.331611
Mx2	MX dynamin like GTPase 2	-0.800959	3.75601	0.00536203	0.332757
Luc7l3	LUC7-like 3 pre-mRNA splicing factor	-0.233306	7.86391	0.00540428	0.332808
LOC100912041	uncharacterized LOC100912041	-0.220724	5.19287	0.00538825	0.332808
Stx1a	syntaxin 1A	0.279526	6.75576	0.00547879	0.334531
LOC103693092	uncharacterized LOC103693092	-0.334555	3.46957	0.00545609	0.334531
Mettl16	methyltransferase like 16	-0.204603	5.52594	0.00549469	0.334531
Fabp7	fatty acid binding protein 7	-0.333685	7.29267	0.00553076	0.335456
Mak	male germ cell-associated kinase	-0.64851	0.379627	0.00565157	0.336436
Slc44a4	solute carrier family 44, member 4	-0.632193	0.141881	0.00563821	0.336436
Pggt1b	protein geranylgeranyltransferase type I subunit beta	-0.250615	5.52697	0.0056457	0.336436
Rnf144b	ring finger protein 144B	0.191125	4.84462	0.00563856	0.336436
LOC103690083	uncharacterized LOC103690083	-0.322567	3.25139	0.00562168	0.336436
Sec23b	Sec23 homolog B, coat complex II component	-0.299051	4.59818	0.00569684	0.336656
Fhad1	forkhead associated phosphopeptide binding domain 1	-0.446073	2.08699	0.00569795	0.336656
LOC102546421	uncharacterized LOC102546421	-0.298636	3.58021	0.00571811	0.336656
Krt8	keratin 8	-0.929622	2.08083	0.00574461	0.336982
Ptpro	protein tyrosine phosphatase, receptor type, O	0.256841	6.92634	0.0057858	0.338164
Cabp1	calcium binding protein 1	0.205314	5.38639	0.00581958	0.338865
Ctxn1	cortexin 1	0.221592	8.64475	0.00584723	0.338865
RGD1560020_predicted	MYB proto-oncogene, transcription factor	-0.628212	1.39943	0.00586103	0.338865
Mmp14	matrix metallopeptidase 14	-0.367044	4.2048	0.00604533	0.340141
Rbp1	retinol binding protein 1	-0.499904	3.24512	0.00606429	0.340141
Ak7	adenylate kinase 7	-0.61912	2.58257	0.00604454	0.340141
Abca4	ATP binding cassette subfamily A member 4	-0.990442	1.30065	0.00606851	0.340141
Sema7a	semaphorin 7A (John Milton Hagen blood group)	0.266149	5.60313	0.00594902	0.340141
St6gal2	ST6 beta-galactoside alpha-2,6-sialyltransferase 2	0.486559	4.49101	0.00609961	0.340141
Zic3	Zic family member 3	-0.397887	2.12575	0.00590788	0.340141
Cfap69	cilia and flagella associated protein 69	-0.257671	5.16536	0.00607019	0.340141
Fam166b	family with sequence similarity 166, member B	-0.767806	0.110695	0.00603868	0.340141
Osbpl10	oxysterol binding protein-like 10	0.208262	4.86012	0.00609012	0.340141
RGD1561381	similar to microsomal glutathione S-transferase 3	-1.26828	1.68766	0.00611588	0.340141
Spag8	sperm associated antigen 8	-0.560074	2.75555	0.00615933	0.340202
Rasgef1b	RasGEF domain family, member 1B	0.276127	4.50679	0.00613913	0.340202
Zfyve28	zinc finger FYVE-type containing 28	0.179791	4.83841	0.0064135	0.341275
Adrb1	adrenoceptor beta 1	0.319867	2.89447	0.00632993	0.341275
Slc2a1	solute carrier family 2 member 1	0.233727	7	0.00642516	0.341275
Camkk2	calcium/calmodulin-dependent protein kinase kinase 2	0.299588	5.16665	0.00627422	0.341275
Grm2	glutamate metabotropic receptor 2	0.413879	4.75688	0.00645292	0.341275
Vof16	ischemia related factor vof-16	-0.288108	3.42093	0.00647519	0.341275
Gpd1	glycerol-3-phosphate dehydrogenase 1	0.649109	6.43436	0.00629774	0.341275
Prpf4b	pre-mRNA processing factor 4B	-0.206968	7.3529	0.00647601	0.341275
Slc16a7	solute carrier family 16 member 7	0.292775	5.11408	0.00638664	0.341275
LOC102547715	uncharacterized LOC102547715	0.525464	0.86706	0.00645545	0.341275
Pcare	photoreceptor cilium actin regulator	0.528182	0.17007	0.00636887	0.341275
LOC102552946	uncharacterized LOC102552946	-0.913602	-1.02159	0.00631643	0.341275
LOC679894	similar to THO complex subunit 2 (Tho2)	-0.210436	4.81285	0.0062224	0.341275
Aasdh	aminoadipate-semialdehyde dehydrogenase	-0.226034	4.58691	0.00642974	0.341275
Kcnj15	potassium inwardly-rectifying channel, subfamily J, member 15	0.524134	0.427124	0.00658159	0.341286
Tac1	tachykinin, precursor 1	-0.485737	5.52341	0.0065584	0.341286
Klhl14	kelch-like family member 14	0.62133	2.24382	0.00651841	0.341286
Efcab2	EF-hand calcium binding domain 2	-0.411049	1.12829	0.00652054	0.341286
Fst	follistatin	0.663576	0.800891	0.00658238	0.341286
Rasl11b	RAS-like family 11 member B	0.411478	4.48265	0.00666547	0.344483
Car7	carbonic anhydrase 7	0.331072	2.44257	0.00677802	0.346953
Bhlha15	basic helix-loop-helix family, member a15	0.5948	0.165683	0.00677204	0.346953
Efna5	ephrin A5	-0.288396	4.75114	0.00673659	0.346953
Pak7	p21 (RAC1) activated kinase 7	0.278707	5.75362	0.00689093	0.351613
Pnn	pinin, desmosome associated protein	-0.227897	6.97288	0.00692813	0.352392
Zic4	Zic family member 4	-0.745053	-0.00441797	0.00696055	0.352924
Cap2	cyclase associated actin cytoskeleton regulatory protein 2	0.297928	6.89073	0.00740534	0.353036
Cdr2	cerebellar degeneration-related protein 2	-0.716201	3.3296	0.00705458	0.353036
Klf2	Kruppel-like factor 2	0.465152	2.83338	0.00715948	0.353036
Odf3b	outer dense fiber of sperm tails 3B	-0.380389	1.53562	0.00721486	0.353036
Mdfic	MyoD family inhibitor domain containing	-0.544787	2.90468	0.00717547	0.353036
Htr5a	5-hydroxytryptamine receptor 5A	0.272989	3.40632	0.00739172	0.353036
Mtfr2	mitochondrial fission regulator 2	-0.422052	1.76516	0.00736815	0.353036
Plk2	polo-like kinase 2	0.294863	6.96091	0.00739351	0.353036
Tmem67	transmembrane protein 67	-0.206038	5.49873	0.0071107	0.353036
Vps37b	VPS37B subunit of ESCRT-I	0.19777	4.89733	0.00742401	0.353036
Col8a1	collagen type VIII alpha 1 chain	-0.968413	1.35609	0.00712725	0.353036
Prkcb	protein kinase C, beta	0.345211	7.37569	0.00731132	0.353036
Ttc14	tetratricopeptide repeat domain 14	-0.217454	6.14549	0.00716799	0.353036
Lrrc18	leucine rich repeat containing 18	-0.673734	-0.111276	0.00737476	0.353036
Tra2a	transformer 2 alpha homolog	-0.316006	7.05524	0.00738361	0.353036
Adam8	ADAM metallopeptidase domain 8	-0.2615	3.45026	0.0073782	0.353036
Entr1	endosome associated trafficking regulator 1	-0.188924	5.74339	0.00741628	0.353036
LOC102552996	uncharacterized LOC102552996	-0.748918	-0.0419958	0.0073657	0.353036
Cfap206	cilia and flagella associated protein 206	-0.569974	1.04126	0.00702339	0.353036
Wdr97	WD repeat domain 97	-0.708461	-0.636561	0.00722041	0.353036
Dnah10	dynein, axonemal, heavy chain 10	-0.460781	1.95772	0.00739058	0.353036
Grem1	gremlin 1, DAN family BMP antagonist	0.425464	3.29578	0.00749934	0.355566
Cadm3	cell adhesion molecule 3	0.296781	8.63207	0.00752731	0.355843
Ift140	intraflagellar transport 140	-0.274216	5.67099	0.00759086	0.357794
Mospd1	motile sperm domain containing 1	-0.395835	2.13261	0.0078686	0.358255
Man1a2	mannosidase, alpha, class 1A, member 2	0.192247	5.79973	0.00775425	0.358255
Pbxip1	PBX homeobox interacting protein 1	-0.243637	6.13685	0.00781094	0.358255
Cfap52	cilia and flagella associated protein 52	-0.370526	3.15738	0.00799153	0.358255
Sidt1	SID1 transmembrane family, member 1	0.367354	5.67291	0.00807445	0.358255
Dhcr24	24-dehydrocholesterol reductase	0.206718	6.14546	0.00812828	0.358255
Rnf217	ring finger protein 217	0.216183	4.1299	0.00805095	0.358255
Tcaim	T cell activation inhibitor, mitochondrial	-0.347472	5.51581	0.00805496	0.358255
Nif3l1	NGG1 interacting factor 3 like 1	-0.31633	3.87262	0.0080966	0.358255
Ptprn2	protein tyrosine phosphatase, receptor type N2	0.25723	8.44626	0.00793941	0.358255
Zfp46	zinc finger protein 46	0.254612	5.70433	0.00779431	0.358255
Grin3a	glutamate ionotropic receptor NMDA type subunit 3A	0.272019	5.10479	0.00802987	0.358255
Sesn1	sestrin 1	0.223728	5.95594	0.00810369	0.358255
Ddit4	DNA-damage-inducible transcript 4	0.356241	6.11322	0.00785423	0.358255
Clec14a	C-type lectin domain containing 14A	-0.313686	2.59022	0.00806792	0.358255
Vegfa	vascular endothelial growth factor A	-0.241527	7.48185	0.00813557	0.358255
Spata18	spermatogenesis associated 18	-0.565805	1.39836	0.00786426	0.358255
Irf8	interferon regulatory factor 8	-0.563401	3.10924	0.00799668	0.358255
Pde1b	phosphodiesterase 1B	0.192874	7.53737	0.00775258	0.358255
Plpp7	phospholipid phosphatase 7 (inactive)	0.234362	4.12087	0.00782334	0.358255
Rmi2	RecQ mediated genome instability 2	-0.68649	-1.05739	0.00779318	0.358255
LOC108352168	uncharacterized LOC108352168	-0.322701	1.94624	0.00771895	0.358255
LOC108352526	uncharacterized LOC108352526	-0.436378	1.06074	0.00770097	0.358255
Pcdhb17	protocadherin beta 17	0.316651	3.36975	0.0078925	0.358255
Cdk5r2	cyclin-dependent kinase 5 regulatory subunit 2	0.247849	6.78899	0.00817717	0.359103
Podxl	podocalyxin-like	-0.169512	5.5604	0.00820813	0.35948
Ccnt2	cyclin T2	-0.222461	6.77275	0.00826015	0.360776
Twf2	twinfilin actin-binding protein 2	0.193252	4.65101	0.00841979	0.361227
Kcnv1	potassium voltage-gated channel modifier subfamily V member 1	0.422095	5.08004	0.00842781	0.361227
T2	brachyury 2	-0.469172	1.78177	0.00839673	0.361227
Igsf21	immunoglobin superfamily, member 21	0.216267	4.74571	0.0083236	0.361227
Clec5a	C-type lectin domain containing 5A	-0.543904	0.376884	0.00842157	0.361227
LOC102550940	uncharacterized LOC102550940	-0.636456	-0.778676	0.00839161	0.361227
LOC102554622	SH3 domain-binding glutamic acid-rich-like protein 2-like	0.204225	5.5285	0.00840445	0.361227
Osmr	oncostatin M receptor	0.453061	1.2416	0.00858693	0.36283
Trim39	tripartite motif-containing 39	-0.234468	4.80985	0.00852394	0.36283
Capsl	calcyphosine-like	-0.506714	1.79663	0.00850308	0.36283
Ldlrad4	low density lipoprotein receptor class A domain containing 4	0.214772	4.90365	0.00860066	0.36283
LOC102557106	uncharacterized LOC102557106	-0.696681	-0.330367	0.00855	0.36283
Als2cl	ALS2 C-terminal like	-0.240531	4.5656	0.00857913	0.36283
Arhgef28	Rho guanine nucleotide exchange factor 28	0.276121	5.42334	0.00868651	0.362916
Herpud2	HERPUD family member 2	0.155801	5.78366	0.00867909	0.362916
Pbx1	PBX homeobox 1	0.188328	6.06398	0.00866792	0.362916
Plcb1	phospholipase C beta 1	0.249799	7.32947	0.00871135	0.362916
Ackr2	atypical chemokine receptor 2	0.598615	1.15682	0.00871559	0.362916
Dhcr7	7-dehydrocholesterol reductase	0.224012	5.18737	0.00914381	0.363905
Pih1d2	PIH1 domain containing 2	-0.378079	2.58028	0.0090049	0.363905
Limd2	LIM domain containing 2	0.21978	6.05278	0.00903407	0.363905
Nt5dc2	5'-nucleotidase domain containing 2	-0.522333	2.95938	0.0088023	0.363905
Stoml1	stomatin like 1	0.221632	5.77657	0.00921523	0.363905
Eva1a	eva-1 homolog A, regulator of programmed cell death	0.421517	3.4907	0.00913949	0.363905
Sema3g	semaphorin 3G	0.28294	3.97902	0.00893988	0.363905
Srek1	splicing regulatory glutamic acid and lysine rich protein 1	-0.216413	6.86898	0.00921122	0.363905
Ceacam1	CEA cell adhesion molecule 1	-0.353898	3.21826	0.00901036	0.363905
Nrxn2	neurexin 2	0.221211	8.9409	0.00920424	0.363905
Nlk	nemo like kinase	0.212698	5.22615	0.00902322	0.363905
Dcn	decorin	-0.742819	4.18353	0.00923105	0.363905
Epha5	EPH receptor A5	0.323341	6.89872	0.00910926	0.363905
Eno4	enolase 4	-0.46283	2.60193	0.00922335	0.363905
Sox2	SRY-box transcription factor 2	-0.371765	6.55203	0.00899899	0.363905
Zcchc4	zinc finger CCHC-type containing 4	-0.272268	2.7127	0.00879032	0.363905
Casr	calcium-sensing receptor	0.477443	1.31186	0.0089133	0.363905
Hira	histone cell cycle regulator	-0.255417	4.03702	0.00911571	0.363905
LOC100911299	uncharacterized LOC100911299	-0.1795	4.56058	0.00914022	0.363905
LOC108351777	uncharacterized LOC108351777	-0.29141	2.38338	0.00899777	0.363905
Katnal2	katanin catalytic subunit A1 like 2	-0.446549	0.588392	0.00914708	0.363905
LOC108349244	putative bifunctional UDP-N-acetylglucosamine transferase and deubiquitinase ALG13	-0.233401	3.74525	0.00923744	0.363905
Tlr7	toll-like receptor 7	0.281468	3.20663	0.00949553	0.367098
Pnpt1	polyribonucleotide nucleotidyltransferase 1	-0.173554	5.13461	0.00947747	0.367098
Fam160a2	family with sequence similarity 160, member A2	0.194773	5.22858	0.00941135	0.367098
Stard4	StAR-related lipid transfer domain containing 4	0.237941	4.20391	0.00935745	0.367098
Lancl1	LanC like 1	0.245411	6.69996	0.00945288	0.367098
Ctbp2	C-terminal binding protein 2	-0.176278	5.67338	0.00950119	0.367098
RGD1564171	RGD1564171	-0.602448	1.71734	0.00944702	0.367098
Fam163b	family with sequence similarity 163, member B	0.212436	6.777	0.00939676	0.367098
Slx4	SLX4 structure-specific endonuclease subunit	-0.190989	5.54964	0.00954883	0.368054
Per1	period circadian regulator 1	0.364152	6.06038	0.00958407	0.368528
Ecel1	endothelin converting enzyme-like 1	-0.35292	6.02592	0.00961267	0.368746
Pip4k2c	phosphatidylinositol-5-phosphate 4-kinase type 2 gamma	0.18542	5.71433	0.0097215	0.368939
Pdlim2	PDZ and LIM domain 2	-0.727579	0.613904	0.00975543	0.368939
Zmynd19	zinc finger, MYND-type containing 19	0.262654	3.50107	0.00973032	0.368939
Ermard	ER membrane-associated RNA degradation	-0.236962	4.88579	0.00972217	0.368939
LOC681177	rho GTPase-activating protein 20-like	-0.394494	2.69801	0.00970793	0.368939
Ccdc138	coiled-coil domain containing 138	-0.280014	3.89293	0.00974323	0.368939
Arl4d	ADP-ribosylation factor like GTPase 4D	0.261305	3.64052	0.00977946	0.36898
Bnip2	BCL2 interacting protein 2	-0.266159	5.62542	0.00988316	0.36917
Mitd1	microtubule interacting and trafficking domain containing 1	-0.217047	3.48506	0.00984476	0.36917
Pnisr	PNN interacting serine and arginine rich protein	-0.20969	8.03477	0.00988816	0.36917
Nme9	NME/NM23 family member 9	-0.56019	1.21033	0.00989934	0.36917
Cd99l2	CD99 molecule-like 2	-0.59852	0.723144	0.00984863	0.36917
Slc38a3	solute carrier family 38, member 3	-0.219257	6.26221	0.0100006	0.369195
Chn1	chimerin 1	0.30172	9.46538	0.00992771	0.369195
Prss12	serine protease 12	0.825213	2.58428	0.00998543	0.369195
Wtip	WT1 interacting protein	-0.311859	2.24116	0.0100149	0.369195
Fam183a	family with sequence similarity 183 member A	-0.496991	2.24132	0.00999572	0.369195
Cep89	centrosomal protein 89	-0.236689	4.00505	0.0103659	0.369477
Chrm1	cholinergic receptor, muscarinic 1	0.385737	6.80188	0.0103574	0.369477
Rbfox3	RNA binding fox-1 homolog 3	0.219044	6.39963	0.0102765	0.369477
Ttpal	alpha tocopherol transfer protein like	0.169002	5.92204	0.0100904	0.369477
Rhbdf1	rhomboid 5 homolog 1	-0.220423	3.98467	0.0101755	0.369477
Hmgn3	high mobility group nucleosomal binding domain 3	-0.211517	6.14094	0.0103724	0.369477
Bbox1	gamma-butyrobetaine hydroxylase 1	-0.416151	1.30595	0.0102076	0.369477
Trpm7	transient receptor potential cation channel, subfamily M, member 7	-0.171096	6.12768	0.0102897	0.369477
Nrn1l	neuritin 1-like	-0.868593	-0.455323	0.0104179	0.369477
Srsf6	serine and arginine rich splicing factor 6	-0.201212	7.27271	0.0103189	0.369477
Clk1	CDC-like kinase 1	-0.292142	7.24258	0.0104796	0.369477
Sox9	SRY-box transcription factor 9	-0.423753	5.30473	0.0104447	0.369477
Fbxo34	F-box protein 34	0.228493	6.04621	0.0104823	0.369477
Zbtb16	zinc finger and BTB domain containing 16	0.395918	5.81478	0.0104013	0.369477
Arhgap17	Rho GTPase activating protein 17	-0.2477	4.44175	0.0102078	0.369477
Dmpk	DM1 protein kinase	-0.301065	5.62594	0.0101762	0.369477
Fam78a	family with sequence similarity 78, member A	0.361575	2.03833	0.010238	0.369477
Prdm13	PR/SET domain 13	-0.726767	0.0465866	0.0101896	0.369477
LOC102550553	uncharacterized LOC102550553	-0.549754	-0.165824	0.0101793	0.369477
Nktr	natural killer cell triggering receptor	-0.211643	6.97048	0.0102972	0.369477
Gas5	growth arrest specific 5	-0.259451	5.48889	0.0105188	0.369953
Zcchc8	zinc finger CCHC-type containing 8	-0.20779	5.5474	0.0107328	0.372477
Pdcd11	programmed cell death 11	-0.166926	5.88805	0.0106489	0.372477
Dok6	docking protein 6	0.20124	4.88968	0.0107332	0.372477
Tia1	TIA1 cytotoxic granule-associated RNA binding protein	-0.22735	6.32607	0.0107201	0.372477
LOC100911221	uncharacterized LOC100911221	-0.214641	4.87071	0.0106443	0.372477
Gdf7	growth differentiation factor 7	-0.934262	-1.24798	0.0106606	0.372477
Map3k15	mitogen-activated protein kinase kinase kinase 15	-0.595767	2.69696	0.0107528	0.372477
Dnah3	dynein, axonemal, heavy chain 3	-0.744924	1.40523	0.0107948	0.373129
Ak9	adenylate kinase 9	-0.550169	2.14688	0.0108915	0.375664
Armc3	armadillo repeat containing 3	-0.44679	1.267	0.0109823	0.377983
Faim2	Fas apoptotic inhibitory molecule 2	0.201509	8.18577	0.0110818	0.379125
Fen1	flap structure-specific endonuclease 1	0.255573	3.75885	0.0111098	0.379125
Rap1gds1	Rap1 GTPase-GDP dissociation stimulator 1	0.300788	7.55818	0.0111065	0.379125
LOC102547113	uncharacterized LOC102547113	-0.323282	4.75205	0.0110418	0.379125
Smpd3	sphingomyelin phosphodiesterase 3	0.221074	6.51704	0.0112856	0.380226
Rbfox1	RNA binding fox-1 homolog 1	0.244017	8.38336	0.011232	0.380226
LOC100361087	hypothetical LOC100361087	-0.41302	1.064	0.011294	0.380226
LOC502684	hypothetical protein LOC502684	-0.342014	1.5299	0.0113313	0.380226
Diras2	DIRAS family GTPase 2	0.341087	7.54789	0.0112824	0.380226
Dnah7	dynein, axonemal, heavy chain 7	-0.447093	0.7675	0.0113121	0.380226
LOC102549596	uncharacterized LOC102549596	-0.519515	0.819463	0.0113136	0.380226
Uggt2	UDP-glucose glycoprotein glucosyltransferase 2	-0.20061	4.85197	0.0113211	0.380226
LOC100361018	rCG22048-like	-0.562043	0.312303	0.0113636	0.380513
Kcnb1	potassium voltage-gated channel subfamily B member 1	0.216306	5.76529	0.0114515	0.380646
Tert	telomerase reverse transcriptase	-0.311575	2.45043	0.0114419	0.380646
Mthfr	methylenetetrahydrofolate reductase	-0.290417	4.74332	0.0114179	0.380646
Zbed6	zinc finger, BED-type containing 6	-0.196076	6.09083	0.0114622	0.380646
B3galt5	Beta-1,3-galactosyltransferase 5	0.220804	5.17319	0.0115143	0.381586
Clcn4	chloride voltage-gated channel 4	0.212321	7.22235	0.0117541	0.381626
Arl13b	ADP-ribosylation factor like GTPase 13B	-0.198851	4.6677	0.0116842	0.381626
Efcab10	EF-hand calcium binding domain 10	-0.398828	1.51117	0.0115704	0.381626
Egr2	early growth response 2	0.541233	3.3249	0.0117487	0.381626
Gpr75	G protein-coupled receptor 75	0.215311	4.0398	0.0117593	0.381626
Lrrtm3	leucine rich repeat transmembrane neuronal 3	0.341521	5.82821	0.0117304	0.381626
Adprhl1	ADP-ribosylhydrolase like 1	0.513902	0.287032	0.0115992	0.381626
Kcnh7	potassium voltage-gated channel subfamily H member 7	0.167414	5.51168	0.0117044	0.381626
LOC108351713	uncharacterized LOC108351713	-0.658413	0.0304046	0.0117767	0.381626
Epop	elongin BC and polycomb repressive complex 2 associated protein	0.432874	2.94713	0.0116618	0.381626
Cdkl5	cyclin-dependent kinase-like 5	0.341799	4.69323	0.0117437	0.381626
Fam160a1	family with sequence similarity 160, member A1	-0.720877	0.0461165	0.0118677	0.383032
Mvp	major vault protein	-0.243503	3.82663	0.0118537	0.383032
Lrrk2	leucine-rich repeat kinase 2	0.208451	5.30951	0.0123376	0.383657
Zdhhc8	zinc finger, DHHC-type containing 8	0.225609	6.24437	0.0120594	0.383657
Tpcn2	two pore segment channel 2	-0.361192	3.84419	0.012354	0.383657
Aldh7a1	aldehyde dehydrogenase 7 family, member A1	-0.282655	5.94163	0.0120833	0.383657
Flna	filamin A	-0.296901	5.5494	0.0121196	0.383657
Il34	interleukin 34	0.184489	5.70793	0.0119754	0.383657
Fam227a	family with sequence similarity 227, member A	-0.361481	5.29809	0.0121188	0.383657
Lrrc43	leucine rich repeat containing 43	-0.383169	1.74395	0.0119421	0.383657
Stk32c	serine/threonine kinase 32C	0.198924	6.83938	0.0120212	0.383657
Ncald	neurocalcin delta	0.160009	8.85901	0.0123255	0.383657
Efcab7	EF-hand calcium binding domain 7	-0.36407	2.10162	0.0123645	0.383657
Tgif2	TGFB-induced factor homeobox 2	-0.528878	0.0566709	0.0123372	0.383657
Ahsa2	activator of HSP90 ATPase homolog 2	-0.202463	4.98273	0.0123372	0.383657
Usp40	ubiquitin specific peptidase 40	-0.284563	4.26657	0.0119469	0.383657
Il1rapl1	interleukin 1 receptor accessory protein-like 1	0.330879	2.80391	0.0122308	0.383657
Marcksl1	MARCKS-like 1	0.196545	4.54511	0.0123478	0.383657
Ttll11	tubulin tyrosine ligase like11	0.199279	4.88821	0.0120594	0.383657
Ankrd63	ankyrin repeat domain 63	0.261726	5.48498	0.0122193	0.383657
LOC100362216	hypothetical protein LOC100362216	-0.318361	3.64847	0.0123384	0.383657
Dnah14	dynein axonemal heavy chain 14	-0.886251	-0.340676	0.0123433	0.383657
Opcml	opioid binding protein/cell adhesion molecule-like	0.375772	8.69308	0.0124756	0.384139
Slc8a2	solute carrier family 8 member A2	0.374679	7.21791	0.0124271	0.384139
Ccnd1	cyclin D1	-0.274628	5.5899	0.0124618	0.384139
Kiz	kizuna centrosomal protein	-0.260235	3.23881	0.012465	0.384139
Lrrc71	leucine rich repeat containing 71	-0.661286	2.02815	0.0125108	0.384487
Otud7a	OTU deubiquitinase 7A	0.212029	5.68079	0.0125478	0.384886
Abhd15	abhydrolase domain containing 15	0.48741	0.582214	0.0127063	0.389005
Prr5	proline rich 5	0.323652	3.77142	0.0128106	0.389509
Hist1h4b	histone cluster 1 H4 family member B	-0.468684	2.93688	0.0127876	0.389509
Htr6	5-hydroxytryptamine receptor 6	0.416072	1.86012	0.012861	0.389509
Cspp1	centrosome and spindle pole associated protein 1	-0.195188	5.13817	0.0128135	0.389509
Hsd17b7	hydroxysteroid (17-beta) dehydrogenase 7	0.251197	4.11637	0.0128665	0.389509
Brwd1	bromodomain and WD repeat domain containing 1	-0.143224	5.88831	0.0128681	0.389509
Mycl	MYCL proto-oncogene, bHLH transcription factor	0.361972	4.60906	0.0129094	0.390025
Gkap1	G kinase anchoring protein 1	-0.199901	5.21151	0.0129968	0.390256
Ttc12	tetratricopeptide repeat domain 12	-0.437825	2.38688	0.013087	0.390256
Dpp6	dipeptidyl peptidase like 6	0.221832	8.57797	0.0130019	0.390256
LOC108350504	uncharacterized LOC108350504	-0.605116	-0.944813	0.0130861	0.390256
LOC103692885	uncharacterized LOC103692885	-0.508005	-0.218388	0.013058	0.390256
Abca12	ATP binding cassette subfamily A member 12	0.926892	-0.325862	0.0130446	0.390256
Epha6	Eph receptor A6	0.368778	4.82676	0.0130249	0.390256
Kcnb2	potassium voltage-gated channel subfamily B member 2	0.217501	3.86451	0.0131207	0.390535
Epgn	epithelial mitogen	0.467283	1.22926	0.0131812	0.391611
Ttll3	tubulin tyrosine ligase like 3	-0.284197	3.74962	0.0140786	0.392251
Vstm2b	V-set and transmembrane domain containing 2B	0.213577	5.09056	0.013764	0.392251
Psme1	proteasome activator subunit 1	-0.20632	5.59536	0.0140722	0.392251
Rai14	retinoic acid induced 14	-0.321995	2.96749	0.0142703	0.392251
Cntn3	contactin 3	0.331336	5.1084	0.0145567	0.392251
Spag1	sperm associated antigen 1	-0.289917	3.21242	0.0133796	0.392251
Kcnk1	potassium two pore domain channel subfamily K member 1	0.232084	6.45549	0.0132979	0.392251
Rap2b	RAP2B, member of RAS oncogene family	0.276009	3.68805	0.0133705	0.392251
Mgst3	microsomal glutathione S-transferase 3	0.294724	5.66772	0.0144407	0.392251
Rpl36al	ribosomal protein L36a-like	-0.187751	4.79024	0.0146768	0.392251
Cln8	CLN8, transmembrane ER and ERGIC protein	0.198975	4.4273	0.0140649	0.392251
Adamts10	ADAM metallopeptidase with thrombospondin type 1 motif, 10	-0.260928	4.69204	0.0139756	0.392251
Grxcr1	glutaredoxin and cysteine rich domain containing 1	-0.336594	2.04489	0.0135798	0.392251
Nos1ap	nitric oxide synthase 1 adaptor protein	0.248832	5.51944	0.0140984	0.392251
Rnf150	ring finger protein 150	0.256846	3.71433	0.0145658	0.392251
Trim2	tripartite motif-containing 2	0.249711	7.80936	0.0136012	0.392251
Slc16a4	solute carrier family 16, member 4	-0.401689	1.02376	0.0135943	0.392251
Scn7a	sodium voltage-gated channel alpha subunit 7	-1.04156	-0.028523	0.0141956	0.392251
Elmo3	engulfment and cell motility 3	-0.485977	1.51367	0.0144229	0.392251
Lrfn3	leucine rich repeat and fibronectin type III domain containing 3	0.285087	4.76126	0.0136646	0.392251
Dnajc21	DnaJ heat shock protein family (Hsp40) member C21	-0.197276	4.10968	0.013835	0.392251
Snn	stannin	0.170757	7.8427	0.0144985	0.392251
Ankrd34a	ankyrin repeat domain 34A	0.178835	6.16489	0.0132564	0.392251
Prickle2	prickle planar cell polarity protein 2	0.20004	7.67664	0.0134793	0.392251
Stxbp1	syntaxin binding protein 1	0.211643	9.71802	0.0145161	0.392251
Irf3	interferon regulatory factor 3	-0.230017	5.93915	0.014135	0.392251
Prc1	protein regulator of cytokinesis 1	-0.292346	2.26009	0.0135857	0.392251
Spryd3	SPRY domain containing 3	0.174413	7.60806	0.0145364	0.392251
Arhgef3	Rho guanine nucleotide exchange factor 3	0.141606	5.83641	0.0142994	0.392251
Dnali1	dynein, axonemal, light intermediate chain 1	-0.428574	2.42856	0.0146275	0.392251
Astn2	astrotactin 2	0.186817	5.17237	0.013793	0.392251
Ezr	ezrin	-0.266964	6.24752	0.0139308	0.392251
Esm1	endothelial cell-specific molecule 1	-1.17394	-1.29761	0.0146251	0.392251
Ppm1l	protein phosphatase, Mg2+/Mn2+ dependent, 1L	0.216841	6.8459	0.0139804	0.392251
Nudt7	nudix hydrolase 7	-0.346678	2.72366	0.0145463	0.392251
Swt1	SWT1 RNA endoribonuclease homolog	-0.222775	4.0348	0.0143481	0.392251
Acin1	apoptotic chromatin condensation inducer 1	-0.168514	7.25711	0.014137	0.392251
Stk36	serine/threonine kinase 36	-0.278824	3.14655	0.0140828	0.392251
Pnp	purine nucleoside phosphorylase	-0.225758	6.8032	0.0142712	0.392251
Rock1	Rho-associated coiled-coil containing protein kinase 1	-0.255432	7.54529	0.0139698	0.392251
P3h3	prolyl 3-hydroxylase 3	-0.227584	6.89466	0.0146532	0.392251
Ttl	tubulin tyrosine ligase	0.150121	6.44545	0.0147138	0.392251
Spry2	sprouty RTK signaling antagonist 2	-0.287297	5.72533	0.0145666	0.392251
Ccnl2	cyclin L2	-0.200537	7.24592	0.0140103	0.392251
Supt20h	SPT20 homolog, SAGA complex component	-0.159381	5.82216	0.0142375	0.392251
Rif1	replication timing regulatory factor 1	-0.175749	4.28756	0.01414	0.392251
Mterf1	mitochondrial transcription termination factor 1	-0.264443	3.19056	0.0133451	0.392251
Agbl3	ATP/GTP binding protein-like 3	-0.23536	4.52828	0.0143255	0.392251
Caprin2	caprin family member 2	-0.222444	4.02305	0.0139594	0.392251
Ints8	integrator complex subunit 8	-0.184684	5.27305	0.0139366	0.392251
LOC100912347	RNA polymerase-associated protein LEO1-like	-0.501465	0.461811	0.0138183	0.392251
Tincr	TINCR ubiquitin domain containing	-0.292519	3.66483	0.0133263	0.392251
RGD1310819	similar to putative protein (5S487)	0.286199	7.49206	0.0147158	0.392251
Rfx8	RFX family member 8, lacking RFX DNA binding domain	-0.614259	0.565203	0.0143026	0.392251
LOC102547455	uncharacterized LOC102547455	-0.399223	3.11906	0.0137585	0.392251
LOC102550782	uncharacterized LOC102550782	-0.80212	-0.537954	0.0146435	0.392251
LOC108352384	uncharacterized LOC108352384	0.454047	3.2762	0.0142436	0.392251
LOC100912988	uncharacterized LOC100912988	-0.633989	0.283582	0.0139481	0.392251
LOC102551333	uncharacterized LOC102551333	0.853194	1.05024	0.0132806	0.392251
LOC103690141	coiled-coil domain-containing protein 85A-like	0.419055	2.28235	0.0134528	0.392251
Ccdc3	coiled-coil domain containing 3	-0.501208	1.47473	0.0139728	0.392251
Asxl3	ASXL transcriptional regulator 3	0.284739	3.41097	0.0137589	0.392251
Lca5l	lebercilin LCA5 like	-0.635939	-0.29343	0.0147769	0.393228
Fam43b	family with sequence similarity 43, member B	0.180003	4.92425	0.0148056	0.39334
LOC102553244	uncharacterized LOC102553244	-0.727949	-0.915253	0.0148329	0.393415
Lrp12	LDL receptor related protein 12	0.265327	6.04215	0.0148623	0.393546
Cfap74	cilia and flagella associated protein 74	-0.285379	3.417	0.0149011	0.393923
Gabra4	gamma-aminobutyric acid type A receptor alpha4 subunit	0.207231	7.07047	0.0155498	0.394085
Dgki	diacylglycerol kinase, iota	0.182646	6.84456	0.0153859	0.394085
Tmem132d	transmembrane protein 132D	0.232599	4.83343	0.0152524	0.394085
Kcnj11	potassium inwardly-rectifying channel, subfamily J, member 11	0.230929	4.21599	0.0153628	0.394085
Csrnp1	cysteine and serine rich nuclear protein 1	0.282366	2.71309	0.0155704	0.394085
Thy1	Thy-1 cell surface antigen	0.221928	9.51391	0.0155174	0.394085
Apool	apolipoprotein O-like	-0.317731	2.68063	0.0155132	0.394085
Nkiras1	NFKB inhibitor interacting Ras-like 1	0.200091	6.92815	0.0149931	0.394085
Palm2	paralemmin 2	0.244002	3.9986	0.0152503	0.394085
Slc12a5	solute carrier family 12 member 5	0.209533	9.17378	0.0153245	0.394085
Gucy1a2	guanylate cyclase 1 soluble subunit alpha 2	0.295096	2.63428	0.0152062	0.394085
Bco2	beta-carotene oxygenase 2	-0.358351	1.13986	0.0152829	0.394085
Larp6	La ribonucleoprotein 6, translational regulator	0.188714	5.01016	0.0153697	0.394085
Ns5atp4	NS5A (hepatitis C virus) transactivated protein 4	0.450145	0.348318	0.0155693	0.394085
Plekhf1	pleckstrin homology and FYVE domain containing 1	0.766013	2.26457	0.0154992	0.394085
Rpl39	ribosomal protein L39	-0.405359	1.32646	0.0153007	0.394085
Atm	ATM serine/threonine kinase	-0.162371	4.78743	0.0155963	0.394085
Vgf	VGF nerve growth factor inducible	0.221056	5.96952	0.0154481	0.394085
Map3k1	mitogen-activated protein kinase kinase kinase 1	-0.4655	-0.0885253	0.0153284	0.394085
LOC102551606	heterogeneous nuclear ribonucleoprotein R-like	0.338359	3.12139	0.0153771	0.394085
LOC365085	similar to nidogen 2	-0.313848	2.87767	0.0154415	0.394085
Gucy1a1	guanylate cyclase 1 soluble subunit alpha 1	0.339013	6.51395	0.0152735	0.394085
Agfg1-ps1	ArfGAP with FG repeats 1, pseudogene 1	-0.594873	-0.633267	0.0156183	0.394085
LOC102547466	uncharacterized LOC102547466	-0.497115	0.232821	0.0150754	0.394085
LOC102547823	uncharacterized LOC102547823	-0.50632	-0.13372	0.0154344	0.394085
Cdr2l	cerebellar degeneration-related protein 2-like	-0.188729	5.04254	0.0149705	0.394085
Znf750	zinc finger protein 750	-1.02507	-0.522803	0.0150871	0.394085
Sowahb	sosondowah ankyrin repeat domain family member B	0.526736	0.972969	0.0153345	0.394085
Naa16	N(alpha)-acetyltransferase 16, NatA auxiliary subunit	-0.229963	4.39431	0.0150774	0.394085
F2rl2	coagulation factor II (thrombin) receptor-like 2	1.16586	-0.710555	0.0156827	0.394699
Tmem198	transmembrane protein 198	0.255301	5.2085	0.0156917	0.394699
Uimc1	ubiquitin interaction motif containing 1	-0.147024	5.08013	0.0160298	0.395187
Smc4	structural maintenance of chromosomes 4	-0.22643	3.76692	0.0159864	0.395187
Unc13b	unc-13 homolog B	0.196462	4.84612	0.0157767	0.395187
Dagla	diacylglycerol lipase, alpha	0.201854	6.50917	0.0158425	0.395187
Zfp386	zinc finger protein 386 (Kruppel-like)	-0.242653	4.98973	0.0160387	0.395187
Wnt5a	Wnt family member 5A	-0.344087	3.54782	0.0160419	0.395187
Srsf9	serine and arginine rich splicing factor 9	-0.250188	4.06254	0.0160573	0.395187
Kcnq1	potassium voltage-gated channel subfamily Q member 1	-0.830793	-1.18799	0.0159781	0.395187
Sipa1l1	signal-induced proliferation-associated 1 like 1	0.158732	7.67378	0.0159942	0.395187
Zfp219	zinc finger protein 219	-0.200095	5.67382	0.0160857	0.395187
Arhgef26	Rho guanine nucleotide exchange factor 26	-0.207769	5.1377	0.0160296	0.395187
Spag17	sperm associated antigen 17	-0.705204	0.642519	0.0161045	0.395187
Tmem8b	transmembrane protein 8B	0.207021	6.96937	0.0157985	0.395187
LOC688614	similar to heterogeneous nuclear ribonucleoprotein A3	-0.552281	-0.667851	0.0158106	0.395187
Map3k19	mitogen-activated protein kinase kinase kinase 19	-0.501419	1.40285	0.0159029	0.395187
LOC102550182	uncharacterized LOC102550182	-0.46597	1.03909	0.0157972	0.395187
LOC102546816	uncharacterized LOC102546816	-0.419222	1.52531	0.0161391	0.395352
LOC108348599	60S ribosomal protein L23a pseudogene	-0.667173	-0.892349	0.0161604	0.395352
Adra2a	adrenoceptor alpha 2A	0.331841	5.01731	0.016255	0.396006
Cyp19a1	cytochrome P450, family 19, subfamily a, polypeptide 1	-0.328232	3.98645	0.0162514	0.396006
Zic5	Zic family member 5	-0.355951	3.44348	0.0162855	0.396006
Spaca9	sperm acrosome associated 9	-0.501056	0.79218	0.0162857	0.396006
LOC100909657	uncharacterized LOC100909657	0.162795	5.32939	0.016334	0.39658
Egr3	early growth response 3	0.235737	6.31012	0.016359	0.396589
Tsc22d3	TSC22 domain family, member 3	0.285649	6.4226	0.0164704	0.397739
Drc7	dynein regulatory complex subunit 7	-0.556762	1.29772	0.0164807	0.397739
Nkain2	sodium/potassium transporting ATPase interacting 2	0.198289	7.52639	0.0164506	0.397739
Erich2	glutamate-rich 2	-0.294905	2.98213	0.0165405	0.398171
Ss18	SS18 subunit of BAF chromatin remodeling complex	-0.21461	5.76019	0.0166454	0.398171
Sdf2l1	stromal cell-derived factor 2-like 1	-0.463218	3.30782	0.0166472	0.398171
Drc1	dynein regulatory complex subunit 1	-0.252046	5.76972	0.0166357	0.398171
Zc3h11a	zinc finger CCCH-type containing 11A	-0.177407	6.3718	0.0166185	0.398171
RGD1359508	similar to protein C33A12.3	-0.490782	2.3542	0.0165618	0.398171
Sqle	squalene epoxidase	0.182886	6.62462	0.0167204	0.398301
Micb	MHC class I polypeptide-related sequence B	-0.518132	-0.207028	0.0167233	0.398301
LOC103692560	60S ribosomal protein L10a pseudogene	0.433793	1.97376	0.016727	0.398301
Stx2	syntaxin 2	-0.231425	5.20006	0.0167637	0.398585
RGD1564664	similar to LOC387763 protein	0.150482	5.01268	0.0169106	0.401443
Serpinb6a	serpin family B member 6A	-0.164493	5.09005	0.0169339	0.401443
Elovl7	ELOVL fatty acid elongase 7	-0.489052	2.6754	0.0169707	0.401723
Hivep3	human immunodeficiency virus type I enhancer binding protein 3	0.152259	5.3378	0.0173009	0.405102
Zfp692	zinc finger protein 692	-0.224441	6.16067	0.0172118	0.405102
Kdm1b	lysine demethylase 1B	-0.191485	4.15404	0.0172173	0.405102
LOC100910558	uncharacterized LOC100910558	-0.332342	4.40565	0.0172966	0.405102
Cyb5r2	cytochrome b5 reductase 2	-0.336308	2.82567	0.0172768	0.405102
Prkar1b	protein kinase cAMP-dependent type I regulatory subunit beta	0.200392	9.36538	0.0173193	0.405102
Nsf	N-ethylmaleimide sensitive factor, vesicle fusing ATPase	0.265091	9.40889	0.0173773	0.405102
Ppp1r10	protein phosphatase 1, regulatory subunit 10	0.15077	5.83127	0.0173852	0.405102
Lzts1	leucine zipper tumor suppressor 1	0.247819	7.64852	0.0172599	0.405102
Ctnnd2	catenin delta 2	0.148459	7.69233	0.0172945	0.405102
Catsperg	cation channel sperm associated auxiliary subunit gamma	-0.258137	3.77183	0.0173907	0.405102
Arntl	aryl hydrocarbon receptor nuclear translocator-like	0.198177	5.28234	0.017653	0.40604
Ace	angiotensin I converting enzyme	-0.544117	4.60818	0.0177593	0.40604
Pcyox1	prenylcysteine oxidase 1	0.197382	6.99295	0.0177016	0.40604
Atcay	ATCAY kinesin light chain interacting caytaxin	0.174106	7.71148	0.0177543	0.40604
Akap8l	A-kinase anchoring protein 8 like	-0.164766	7.5376	0.0175823	0.40604
Pagr1	Paxip1-associated glutamate-rich protein 1	-0.191417	4.96628	0.0175033	0.40604
Sptlc3	serine palmitoyltransferase, long chain base subunit 3	0.870953	0.763371	0.0174718	0.40604
Atrnl1	attractin like 1	0.368063	7.6797	0.0176213	0.40604
Naip6	NLR family, apoptosis inhibitory protein 6	0.518946	-0.158027	0.0176836	0.40604
LOC102551574	uncharacterized LOC102551574	-0.34996	1.28789	0.0176816	0.40604
Gramd2a	GRAM domain containing 2A	0.665734	-0.675977	0.0176945	0.40604
RGD1564308	similar to LOC495042 protein	-0.453201	0.252518	0.0177471	0.40604
Zscan26	zinc finger and SCAN domain containing 26	-0.22037	6.25459	0.0176064	0.40604
Odf2l	outer dense fiber of sperm tails 2-like	-0.232691	3.57242	0.0178321	0.406546
Ccn1	cellular communication network factor 1	0.685021	0.936826	0.0178204	0.406546
Kctd7	potassium channel tetramerization domain containing 7	0.261572	2.9616	0.0178661	0.406721
LOC102548530	uncharacterized LOC102548530	0.274058	3.25042	0.0178904	0.406721
Arel1	apoptosis resistant E3 ubiquitin protein ligase 1	0.194615	7.1549	0.0179705	0.407967
LOC100362814	hypothetical protein LOC100362814	0.27006	6.96747	0.0180117	0.408325
Cyfip2	cytoplasmic FMR1 interacting protein 2	0.209224	10.1221	0.018088	0.409477
Hmgcr	3-hydroxy-3-methylglutaryl-CoA reductase	0.220803	7.02544	0.0181679	0.410348
Ca13	carbonic anhydrase 13	-1.00537	0.664508	0.0181776	0.410348
Fzd4	frizzled class receptor 4	0.189317	4.34954	0.018223	0.410637
Man1c1	mannosidase, alpha, class 1C, member 1	0.225883	5.53828	0.0182415	0.410637
Edc3	enhancer of mRNA decapping 3	0.182222	4.88087	0.0183172	0.411765
Clstn1	calsyntenin 1	0.258488	9.77842	0.0185854	0.415343
Reep1	receptor accessory protein 1	0.181836	7.20212	0.0185963	0.415343
Anks1b	ankyrin repeat and sterile alpha motif domain containing 1B	0.180722	8.3096	0.0185908	0.415343
Lime1	Lck interacting transmembrane adaptor 1	-0.241191	5.74232	0.0186016	0.415343
Ttll8	tubulin tyrosine ligase like 8	-0.287373	2.33323	0.0186056	0.415343
Gsta4	glutathione S-transferase alpha 4	-0.409104	4.21995	0.0187075	0.416496
Gabbr2	gamma-aminobutyric acid type B receptor subunit 2	0.281132	8.45076	0.0187794	0.416496
Cttnbp2nl	CTTNBP2 N-terminal like	0.145063	5.42439	0.0187868	0.416496
Ccdc170	coiled-coil domain containing 170	-0.756445	-0.0844211	0.0187373	0.416496
Pgap4	post-GPI attachment to proteins GalNAc transferase 4	0.218334	6.05919	0.0187756	0.416496
Ly96	lymphocyte antigen 96	-0.413083	1.10935	0.0188527	0.417382
Hist1h2bq	histone cluster 1 H2B family member Q	-0.401074	4.4613	0.0188987	0.417826
Snrnp48	small nuclear ribonucleoprotein U11/U12 subunit 48	-0.226651	5.04931	0.0189798	0.419041
Zbtb40	zinc finger and BTB domain containing 40	-0.26986	4.89119	0.0200084	0.420331
Cacna2d1	calcium voltage-gated channel auxiliary subunit alpha2delta 1	0.319546	8.34651	0.0205728	0.420331
RGD1307621	hypothetical LOC314168	0.283329	2.78181	0.0193634	0.420331
Polr2k	RNA polymerase II subunit K	-0.246127	4.77196	0.0195641	0.420331
B3galt1	Beta-1,3-galactosyltransferase 1	0.19904	6.0357	0.0202885	0.420331
Doc2a	double C2 domain alpha	0.179986	6.03879	0.0203863	0.420331
Rapgef5	Rap guanine nucleotide exchange factor 5	0.27804	7.42516	0.0195953	0.420331
Slc9a9	solute carrier family 9 member A9	0.177726	4.03143	0.0195983	0.420331
Reep6	receptor accessory protein 6	0.166233	4.29696	0.0194072	0.420331
Slc36a1	solute carrier family 36 member 1	0.279098	4.1295	0.0202172	0.420331
Kcnf1	potassium voltage-gated channel modifier subfamily F member 1	0.205445	6.06227	0.0203227	0.420331
Ccpg1os	cell cycle progression 1, opposite strand	-0.277512	2.21577	0.0195483	0.420331
Stx3	syntaxin 3	-0.1849	5.58221	0.0192414	0.420331
Adamtsl4	ADAMTS-like 4	-0.695665	2.11356	0.0191694	0.420331
Cdh8	cadherin 8	0.309774	5.90094	0.019588	0.420331
Grina	glutamate ionotropic receptor NMDA type subunit associated protein 1	0.192437	8.63679	0.0192535	0.420331
Zbtb22	zinc finger and BTB domain containing 22	0.191731	5.03324	0.0200161	0.420331
Cnih3	cornichon family AMPA receptor auxiliary protein 3	0.345739	3.64592	0.0196859	0.420331
Nr2c2ap	nuclear receptor 2C2-associated protein	0.179031	4.1687	0.01937	0.420331
Tnfrsf21	TNF receptor superfamily member 21	0.224319	6.99537	0.0205269	0.420331
Slc30a3	solute carrier family 30 member 3	0.516701	6.51379	0.0204692	0.420331
Snrnp70	small nuclear ribonucleoprotein U1 subunit 70	-0.18592	8.6212	0.0204836	0.420331
Bcl6	BCL6, transcription repressor	0.247443	5.28521	0.0191898	0.420331
Ankrd33b	ankyrin repeat domain 33B	0.56243	2.7503	0.0201939	0.420331
Pld3	phospholipase D family, member 3	0.203069	8.93968	0.0201729	0.420331
Ccng1	cyclin G1	0.160382	7.46952	0.019647	0.420331
Fras1	Fraser extracellular matrix complex subunit 1	-0.27398	4.0602	0.0205493	0.420331
Rsrp1	arginine and serine rich protein 1	-0.195596	7.7141	0.0201699	0.420331
Cdh2	cadherin 2	0.171394	7.63407	0.019931	0.420331
Plek2	pleckstrin 2	-0.728635	-0.57589	0.0205717	0.420331
Dgcr8	DGCR8 microprocessor complex subunit	-0.135661	5.41723	0.0199548	0.420331
Akap14	A-kinase anchoring protein 14	-0.911491	-0.870682	0.0200274	0.420331
Fgfrl1	fibroblast growth factor receptor-like 1	-0.19441	3.94307	0.019874	0.420331
Slc22a14	solute carrier family 22, member 14	-0.970917	-0.713896	0.0193389	0.420331
Klhdc8a	kelch domain containing 8A	0.273443	4.35818	0.0200024	0.420331
Lrfn5	leucine rich repeat and fibronectin type III domain containing 5	0.2301	6.16356	0.0200685	0.420331
Mpp6	membrane palmitoylated protein 6	-0.269097	6.82341	0.0205248	0.420331
Olfm2	olfactomedin 2	0.202007	6.40492	0.0197956	0.420331
Ppef1	protein phosphatase with EF-hand domain 1	0.520335	-0.863482	0.0202455	0.420331
Srsf2	serine and arginine rich splicing factor 2	-0.174573	8.16541	0.0202427	0.420331
Tlr2	toll-like receptor 2	-0.351379	2.49207	0.0202899	0.420331
Mr1	major histocompatibility complex, class I-related	-0.306052	2.12148	0.0200706	0.420331
Zfp958	zinc finger protein 958	-0.213265	3.82223	0.0205811	0.420331
Prpf3	pre-mRNA processing factor 3	-0.203155	5.31262	0.0201685	0.420331
Xpa	XPA, DNA damage recognition and repair factor	-0.287307	3.27605	0.0192629	0.420331
LOC102552061	uncharacterized LOC102552061	-0.390859	0.174309	0.0195079	0.420331
LOC102549072	uncharacterized LOC102549072	0.506724	0.0565723	0.0199848	0.420331
Pifo	primary cilia formation	-0.629765	0.238255	0.0203677	0.420331
Samd13	sterile alpha motif domain containing 13	-0.677831	-0.723972	0.0197581	0.420331
Smkr1	small lysine-rich protein 1	-0.476051	0.57826	0.0205355	0.420331
Fam234b	family with sequence similarity 234, member B	0.177166	7.25219	0.0203337	0.420331
Phactr4	phosphatase and actin regulator 4	-0.25027	4.0193	0.0200041	0.420331
Mta3	metastasis associated 1 family, member 3	0.142278	6.83332	0.0194556	0.420331
Slc66a3	solute carrier family 66 member 3	-0.45486	1.17686	0.0194773	0.420331
Tafa2	TAFA chemokine like family member 2	0.18233	6.0402	0.0202681	0.420331
Car10	carbonic anhydrase 10	0.253932	6.74843	0.0190881	0.420331
Fam124a	family with sequence similarity 124 member A	0.173131	4.52456	0.0194782	0.420331
Ccdc66	coiled-coil domain containing 66	-0.147847	4.56364	0.0201139	0.420331
Nek5	NIMA-related kinase 5	-0.363745	1.84322	0.0203271	0.420331
App	amyloid beta precursor protein	0.244069	10.6564	0.0206193	0.42047
Gucy1b1	guanylate cyclase 1 soluble subunit beta 1	0.205539	7.46163	0.0206403	0.42047
Eps8	epidermal growth factor receptor pathway substrate 8	-0.158884	6.83302	0.0206737	0.420618
Golga7b	golgin A7 family, member B	0.177188	5.1044	0.0207555	0.420726
Tmod1	tropomodulin 1	0.171547	4.93854	0.0207352	0.420726
Gabrb3	gamma-aminobutyric acid type A receptor beta 3 subunit	0.283735	6.91319	0.020781	0.420726
Vmo1	vitelline membrane outer layer 1 homolog	-0.950071	-0.714186	0.0207998	0.420726
Esr1	estrogen receptor 1	-0.213334	4.33591	0.0208099	0.420726
LOC100365921	rCG31672-like	0.217609	3.54599	0.0208436	0.420879
B4galt2	beta-1,4-galactosyltransferase 2	0.150881	6.14741	0.0209091	0.421671
Tube1	tubulin, epsilon 1	-0.234792	3.23585	0.0209357	0.421678
Tmem132a	transmembrane protein 132A	0.288986	8.09074	0.0210048	0.42254
Pcdha4	protocadherin alpha 4	0.222593	7.4488	0.0210414	0.422648
LOC102550527	uncharacterized LOC102550527	-0.427942	2.35463	0.0210627	0.422648
RT1-M6-2	RT1 class I, locus M6, gene 2	1.48379	-0.810679	0.0210925	0.422719
Dock6	dedicator of cytokinesis 6	-0.246107	3.42611	0.0211461	0.423265
Slc25a45	solute carrier family 25, member 45	0.372761	0.397621	0.0212418	0.42465
Arhgef1	Rho guanine nucleotide exchange factor 1	-0.169242	6.20712	0.0212836	0.424959
Notch2	notch receptor 2	-0.302414	5.11874	0.0213541	0.425575
Traf3ip1	TRAF3 interacting protein 1	-0.16304	4.62082	0.0213939	0.425575
LOC103690137	tetratricopeptide repeat protein 21B-like	-0.376733	0.575962	0.0213908	0.425575
Filip1	filamin A interacting protein 1	0.264082	5.16421	0.0215293	0.427318
Adgrv1	adhesion G protein-coupled receptor V1	-0.187569	4.42202	0.0215347	0.427318
Oip5-as1	OIP5 antisense RNA 1	0.155427	8.61576	0.0216726	0.429523
Skil	SKI-like proto-oncogene	0.195741	6.8824	0.0217026	0.429589
Ppp2r5a	protein phosphatase 2, regulatory subunit B', alpha	-0.187462	5.58815	0.0218839	0.431754
Tiam2	TIAM Rac1 associated GEF 2	0.296316	5.38279	0.0218907	0.431754
Nyap2	neuronal tyrosine-phosphorylated phosphoinositide-3-kinase adaptor 2	0.274717	5.51282	0.0218926	0.431754
Rab40b	Rab40b, member RAS oncogene family	0.220208	5.47574	0.0219818	0.431923
Sfswap	splicing factor SWAP	-0.167796	5.76196	0.0219703	0.431923
Sema3a	semaphorin 3A	0.294718	5.78953	0.02196	0.431923
Lifr	LIF receptor subunit alpha	0.257452	4.63996	0.022188	0.433197
Tbc1d24	TBC1 domain family, member 24	0.235538	5.8251	0.022182	0.433197
RGD1309730	similar to RIKEN cDNA B230118H07	-0.196817	4.71843	0.0221456	0.433197
Llgl2	LLGL scribble cell polarity complex component 2	-0.567964	0.473452	0.0220826	0.433197
Stim1	stromal interaction molecule 1	0.1375	7.26627	0.0222159	0.433197
Gimap8	GTPase, IMAP family member 8	-0.347414	1.56629	0.0222498	0.433197
LOC102554213	uncharacterized LOC102554213	0.367035	1.21494	0.0222622	0.433197
Bcl7a	BAF chromatin remodeling complex subunit BCL7A	0.14144	6.50179	0.0222226	0.433197
Tmem39a	transmembrane protein 39a	-0.223784	3.21781	0.0224963	0.433844
Enc1	ectodermal-neural cortex 1	0.349532	9.221	0.0226194	0.433844
Chrnb2	cholinergic receptor nicotinic beta 2 subunit	0.248513	5.49385	0.0225465	0.433844
Prg2	proteoglycan 2	-1.76806	-1.30626	0.0226065	0.433844
Htr2a	5-hydroxytryptamine receptor 2A	0.307959	3.00968	0.0224686	0.433844
Cpt1b	carnitine palmitoyltransferase 1B	-0.311945	2.50427	0.0223569	0.433844
Lamc2	laminin subunit gamma 2	0.443285	1.30335	0.0226042	0.433844
Abca17	ATP-binding cassette, subfamily A (ABC1), member 17	0.58973	0.11306	0.0225732	0.433844
Ttc29	tetratricopeptide repeat domain 29	-0.534665	-0.440563	0.0224976	0.433844
LOC102550954	uncharacterized LOC102550954	-0.406067	0.827882	0.0226025	0.433844
Poglut2	protein O-glucosyltransferase 2	-0.226244	4.59674	0.0225776	0.433844
Mrps6	mitochondrial ribosomal protein S6	-0.259934	4.90121	0.0223881	0.433844
Lingo1	leucine rich repeat and Ig domain containing 1	0.344038	7.84262	0.0229264	0.433898
Akap12	A-kinase anchoring protein 12	-0.221997	5.61716	0.0229039	0.433898
Edem1	ER degradation enhancing alpha-mannosidase like protein 1	0.183479	5.31145	0.0227567	0.433898
Foxo3	forkhead box O3	0.232324	4.34315	0.0229461	0.433898
Zfp703	zinc finger protein 703	0.173902	4.54163	0.0228219	0.433898
Cox17	cytochrome c oxidase copper chaperone COX17	-0.181782	5.43677	0.0229259	0.433898
Erc2	ELKS/RAB6-interacting/CAST family member 2	0.360594	6.16826	0.0228229	0.433898
Zmym6	zinc finger MYM-type containing 6	-0.198882	5.63951	0.0227781	0.433898
Sh3gl2	SH3 domain containing GRB2 like 2, endophilin A1	0.278148	7.58974	0.0229445	0.433898
Ing2	inhibitor of growth family, member 2	0.182605	4.75115	0.0229138	0.433898
Spaca6	sperm acrosome associated 6	-0.183419	4.30913	0.0228337	0.433898
Mettl2	methyltransferase like 2	-0.210485	3.16172	0.0228142	0.433898
Tbc1d2	TBC1 domain family, member 2	-0.389381	1.64442	0.0230152	0.434692
Adra2c	adrenoceptor alpha 2C	0.193468	4.43921	0.023053	0.434815
Sirpa	signal-regulatory protein alpha	0.184681	8.64714	0.0231028	0.434815
LOC108349107	uncharacterized LOC108349107	0.313397	1.42305	0.0230969	0.434815
Saxo2	stabilizer of axonemal microtubules 2	-0.423044	0.516883	0.0231999	0.435696
Hpcal1	hippocalcin-like 1	0.283351	7.50664	0.0232551	0.435696
Lmtk2	lemur tyrosine kinase 2	0.216474	7.4937	0.0233009	0.435696
Zbtb42	zinc finger and BTB domain containing 42	0.254428	2.23314	0.0233123	0.435696
Amer3	APC membrane recruitment protein 3	0.330527	5.64326	0.0232637	0.435696
LOC108348233	protocadherin beta-6-like	0.270961	2.52329	0.0232786	0.435696
Jup	junction plakoglobin	0.150021	5.48896	0.0234716	0.435878
Jph1	junctophilin 1	0.390775	3.97635	0.0234448	0.435878
Snx29	sorting nexin 29	0.135538	5.15191	0.0234027	0.435878
Mansc1	MANSC domain containing 1	0.24229	3.01948	0.0234677	0.435878
LOC108350701	uncharacterized LOC108350701	-0.403043	1.1878	0.0234847	0.435878
Etl4	enhancer trap locus 4	0.183963	6.08697	0.0234205	0.435878
Ftx	FTX transcript, XIST regulator	-0.29464	3.62247	0.023525	0.436122
Yap1	yes-associated protein 1	-0.401987	5.51671	0.0235736	0.43652
Rhbdf2	rhomboid 5 homolog 2	-0.357475	1.83069	0.0236693	0.437283
LOC102552141	uncharacterized LOC102552141	0.417607	0.846969	0.0236434	0.437283
Dusp9	dual specificity phosphatase 9	0.769568	0.12591	0.0237346	0.437559
LOC108348192	uncharacterized LOC108348192	-0.334281	1.96784	0.0237386	0.437559
Gnaz	G protein subunit alpha z	0.168587	6.88595	0.0248151	0.43775
Letm2	leucine zipper and EF-hand containing transmembrane protein 2	-0.271747	4.24608	0.0253559	0.43775
Mapk10	mitogen activated protein kinase 10	0.229335	8.09482	0.0240726	0.43775
Kcnj16	potassium inwardly-rectifying channel, subfamily J, member 16	-0.310115	6.42594	0.0250611	0.43775
Nudt5	nudix hydrolase 5	-0.216653	3.31541	0.0249767	0.43775
Akap5	A-kinase anchoring protein 5	0.297807	5.85021	0.0240897	0.43775
Mfsd5	major facilitator superfamily domain containing 5	0.153515	4.70762	0.0250121	0.43775
Chpf	chondroitin polymerizing factor	0.153903	6.55099	0.0244476	0.43775
Eda	ectodysplasin-A	0.222576	4.19349	0.0240112	0.43775
Synj2	synaptojanin 2	0.237346	6.3735	0.0240914	0.43775
Camk1d	calcium/calmodulin-dependent protein kinase ID	0.225484	6.66368	0.0239242	0.43775
Lix1l	limb and CNS expressed 1 like	-0.204976	5.82768	0.0244224	0.43775
Rgs14	regulator of G-protein signaling 14	0.256189	6.43929	0.025101	0.43775
Gpr137	G protein-coupled receptor 137	0.148712	6.5835	0.023915	0.43775
Ccdc32	coiled-coil domain containing 32	0.172725	6.26592	0.0244124	0.43775
Commd10	COMM domain containing 10	0.156182	5.74435	0.0241883	0.43775
Slc30a1	solute carrier family 30 member 1	0.212499	5.09052	0.0249514	0.43775
Slc25a44	solute carrier family 25, member 44	0.126524	6.05661	0.0251736	0.43775
Syn1	synapsin I	0.228361	9.1977	0.0242595	0.43775
Dpysl4	dihydropyrimidinase-like 4	0.164568	6.03984	0.0248129	0.43775
RGD1359158	similar to RIKEN cDNA 1110059E24	-0.237708	3.14143	0.0248874	0.43775
Ndrg3	NDRG family member 3	0.146853	8.11685	0.024886	0.43775
Mn1	MN1 proto-oncogene, transcriptional regulator	0.184209	4.85068	0.0249748	0.43775
Zfp365	zinc finger protein 365	0.176081	7.7365	0.0245569	0.43775
Cd276	Cd276 molecule	-0.177678	4.21219	0.0251809	0.43775
Adap1	ArfGAP with dual PH domains 1	0.138169	7.12149	0.0252352	0.43775
LOC691921	hypothetical protein LOC691921	-0.302502	1.87794	0.024695	0.43775
Arglu1	arginine and glutamate rich 1	-0.161175	6.8557	0.0237781	0.43775
Slc2a12	solute carrier family 2 member 12	-0.525705	3.35215	0.0253433	0.43775
Klhl23	kelch-like family member 23	0.158573	6.74813	0.0249098	0.43775
Kifap3	kinesin-associated protein 3	0.18375	8.43697	0.0251562	0.43775
Retsat	retinol saturase	0.275863	5.9644	0.0246377	0.43775
Mdm1	Mdm1 nuclear protein	-0.162302	4.62692	0.0242393	0.43775
Arhgap18	Rho GTPase activating protein 18	-0.265176	4.35723	0.0250646	0.43775
Pgr	progesterone receptor	0.230828	3.58185	0.0252573	0.43775
Caps2	calcyphosine 2	-0.55389	0.281638	0.0249307	0.43775
Spa17	sperm autoantigenic protein 17	-0.256238	2.65775	0.0253515	0.43775
Stk38	serine/threonine kinase 38	-0.216985	5.159	0.0251652	0.43775
Zcchc7	zinc finger CCHC-type containing 7	-0.215942	4.88158	0.0251596	0.43775
Cmklr1	chemerin chemokine-like receptor 1	-0.369645	2.35731	0.0238264	0.43775
Ccnl1	cyclin L1	-0.254139	5.63044	0.0242013	0.43775
Kcna2	potassium voltage-gated channel subfamily A member 2	0.164805	7.50721	0.0245479	0.43775
Sec1	secretory blood group 1	-0.433924	-0.0318665	0.0249591	0.43775
NEWGENE_2134	apolipoprotein C1	-0.368472	2.40355	0.0253371	0.43775
LOC102553173	uncharacterized LOC102553173	-0.265013	3.75955	0.0238508	0.43775
Ca14	carbonic anhydrase 14	-0.734132	3.47899	0.0249012	0.43775
Trim69	tripartite motif-containing 69	-0.550808	-0.651625	0.0242421	0.43775
LOC102550424	zinc finger protein 120-like	-0.634017	-0.231222	0.0252173	0.43775
Cdh4	cadherin 4	0.223745	6.85563	0.0247106	0.43775
Adam22	ADAM metallopeptidase domain 22	0.176732	7.69936	0.0251993	0.43775
LOC100912305	uncharacterized LOC100912305	-0.390867	0.384953	0.0250511	0.43775
LOC102552534	uncharacterized LOC102552534	-0.57969	-0.527109	0.024435	0.43775
LOC102549521	uncharacterized LOC102549521	-0.435975	0.0164725	0.0242166	0.43775
LOC679924	similar to Kif19A CG9913-PB, isoform B	-0.746465	0.149128	0.0246009	0.43775
Mfsd4a	major facilitator superfamily domain containing 4A	0.311389	5.77525	0.0242428	0.43775
LOC108353074	uncharacterized LOC108353074	-0.508329	-0.00510945	0.0245991	0.43775
LOC102556416	uncharacterized LOC102556416	-0.417477	0.0535477	0.0252367	0.43775
Cabcoco1	ciliary associated calcium binding coiled-coil 1	-0.276765	3.52497	0.0247336	0.43775
LOC100363372	zinc finger protein 81 (HFZ20)-like	-0.227671	2.71647	0.0238582	0.43775
Gabrg2	gamma-aminobutyric acid type A receptor gamma 2 subunit	0.210722	7.97322	0.025629	0.437755
Pacrg	parkin coregulated	-0.227142	2.5655	0.0257616	0.437755
Scrib	scribble planar cell polarity protein	-0.164087	6.26115	0.025662	0.437755
Cops7b	COP9 signalosome subunit 7B	0.1709	4.24159	0.0256303	0.437755
Depdc5	DEP domain containing 5, GATOR1 subcomplex subunit	0.142192	5.69271	0.0256623	0.437755
Adgrl1	adhesion G protein-coupled receptor L1	0.204186	8.33921	0.0257919	0.437755
Tnfrsf12a	TNF receptor superfamily member 12A	-0.368469	1.61305	0.0254668	0.437755
Pcdhga5	protocadherin gamma subfamily A, 5	0.410913	2.1811	0.0254391	0.437755
Tnfsf15	TNF superfamily member 15	0.426796	0.737109	0.0254233	0.437755
Scrn3	secernin 3	0.195774	5.60483	0.0255515	0.437755
Lmbr1l	limb development membrane protein 1-like	-0.224546	3.72452	0.0256917	0.437755
Atp9a	ATPase phospholipid transporting 9A (putative)	0.174331	8.83979	0.0257306	0.437755
Erg28	ergosterol biosynthesis 28 homolog	0.134275	5.33977	0.0255586	0.437755
LOC367140	similar to Heterogeneous nuclear ribonucleoprotein A1 (Helix-destabilizing protein) (Single-strand RNA-binding protein) (hnRNP core protein A1) (HDP)	-0.491506	-0.885299	0.0257344	0.437755
Paxbp1	PAX3 and PAX7 binding protein 1	-0.177401	5.77511	0.0254874	0.437755
Pcdhb19	protocadherin beta 19	0.247866	2.94114	0.0257821	0.437755
Pdlim5	PDZ and LIM domain 5	-0.217116	5.86986	0.0258613	0.437931
Tubb5	tubulin, beta 5 class I	0.166125	9.24912	0.025877	0.437931
LOC103690059	maltase-glucoamylase, intestinal-like	0.904994	0.461363	0.025884	0.437931
Terf2	telomeric repeat binding factor 2	0.142092	5.09889	0.0259518	0.438615
Dlgap3	DLG associated protein 3	0.170691	7.86441	0.0260617	0.438629
Trib1	tribbles pseudokinase 1	0.332365	2.05742	0.0260487	0.438629
Tmem121b	transmembrane protein 121B	0.313059	5.1447	0.0260256	0.438629
Ndufb1	NADH:ubiquinone oxidoreductase subunit B1	-0.265533	4.4928	0.0260482	0.438629
Dab1	DAB adaptor protein 1	0.129803	6.90763	0.0260899	0.438643
Luc7l	LUC7-like	-0.12665	7.0644	0.0263679	0.439128
Arhgef25	Rho guanine nucleotide exchange factor 25	0.150212	6.73924	0.0261933	0.439128
Ccne1	cyclin E1	0.188485	3.47387	0.026314	0.439128
Tssc4	tumor suppressing subtransferable candidate 4	0.155718	4.61581	0.0263509	0.439128
Htra4	HtrA serine peptidase 4	0.425952	4.10574	0.0263676	0.439128
Cep152	centrosomal protein 152	-0.244934	2.29352	0.0262043	0.439128
Rps27a-ps1	ribosomal protein S27a, pseudogene 1	-1.05807	-0.0688232	0.026225	0.439128
Ccdc92b	coiled-coil domain containing 92B	0.151047	4.68854	0.0264193	0.439128
Rnft1	ring finger protein, transmembrane 1	-0.175981	4.66415	0.0262645	0.439128
Mettl17	methyltransferase like 17	-0.212614	3.55253	0.0264055	0.439128
Dux4	double homeobox 4	-0.202454	3.4448	0.026414	0.439128
Mafk	MAF bZIP transcription factor K	0.169533	4.71255	0.0264742	0.439311
Trmt44	tRNA methyltransferase 44	-0.220445	3.08678	0.0264849	0.439311
Nr2c2	nuclear receptor subfamily 2, group C, member 2	0.17883	5.8024	0.0266408	0.440323
Stxbp5l	syntaxin binding protein 5-like	0.310722	4.83223	0.0266704	0.440323
Ilkap	ILK associated serine/threonine phosphatase	-0.147165	5.3825	0.0266829	0.440323
Rasal2	RAS protein activator like 2	0.222333	4.66272	0.0265906	0.440323
Adgb	androglobin	-0.390808	1.73275	0.0266495	0.440323
Prkcz	protein kinase C, zeta	0.128597	7.92907	0.0267943	0.440802
Atpaf1	ATP synthase mitochondrial F1 complex assembly factor 1	0.130437	6.27194	0.0268217	0.440802
Hmgb1-ps3	high mobility group box 1, pseudogene 3	-0.558051	-0.557463	0.0267401	0.440802
Insyn1	inhibitory synaptic factor 1	0.161285	6.46561	0.0267682	0.440802
NEWGENE_1591402	pleckstrin homology like domain family B member 2	-0.321161	2.31207	0.0269048	0.441717
Gart	phosphoribosylglycinamide formyltransferase, phosphoribosylglycinamide synthetase, phosphoribosylaminoimidazole synthetase	0.152745	5.4005	0.0269903	0.442217
Vom2r44	vomeronasal 2 receptor 44	-0.302006	2.09846	0.0269843	0.442217
Lrtm2	leucine-rich repeats and transmembrane domains 2	0.173426	5.50298	0.0270584	0.442881
Akap8	A-kinase anchoring protein 8	-0.188409	6.57399	0.027149	0.443011
Spsb1	splA/ryanodine receptor domain and SOCS box containing 1	0.375104	4.49645	0.0271321	0.443011
RGD1559575	similar to novel protein	-0.840608	-0.440735	0.0271081	0.443011
LOC102554906	uncharacterized LOC102554906	-0.43056	0.0785335	0.0271865	0.443174
Aldh3b1	aldehyde dehydrogenase 3 family, member B1	0.188668	3.62721	0.0273407	0.443629
Minpp1	multiple inositol-polyphosphate phosphatase 1	0.174354	4.34422	0.0273577	0.443629
Trip10	thyroid hormone receptor interactor 10	-0.251302	3.41108	0.0274324	0.443629
Smad5	SMAD family member 5	-0.154192	5.95933	0.027417	0.443629
Smg1	SMG1, nonsense mediated mRNA decay associated PI3K related kinase	-0.138356	7.18436	0.0274581	0.443629
Pcdh10	protocadherin 10	0.18441	6.91646	0.0273872	0.443629
Selenoo	selenoprotein O	-0.172867	4.84012	0.0273626	0.443629
Ssc4d	scavenger receptor cysteine rich family member with 4 domains	-0.332477	1.95194	0.0274267	0.443629
Mindy3	MINDY lysine 48 deubiquitinase 3	0.161099	6.08041	0.0274629	0.443629
LOC102556470	uncharacterized LOC102556470	-0.319883	1.61737	0.0275095	0.443935
Homer1	homer scaffold protein 1	0.231799	6.58924	0.0275661	0.444403
Jkamp	JNK1/MAPK8-associated membrane protein	0.156099	5.31238	0.0276357	0.444792
Hspe1	heat shock protein family E (Hsp10) member 1	-0.199131	5.82798	0.0276456	0.444792
Fam49a	family with sequence similarity 49, member A	0.220672	6.23643	0.0277477	0.445544
Megf9	multiple EGF-like-domains 9	0.240053	6.17966	0.0277309	0.445544
Cdkl2	cyclin dependent kinase like 2	0.174221	6.9683	0.0278336	0.446347
Cdk5r1	cyclin-dependent kinase 5 regulatory subunit 1	0.204502	6.25221	0.0279089	0.446347
B4galt6	beta-1,4-galactosyltransferase 6	0.198346	7.28764	0.0278976	0.446347
Cdh7	cadherin 7	0.225965	4.05332	0.0278864	0.446347
Xkr4	XK related 4	0.369941	4.54814	0.0279825	0.446586
Foxp4	forkhead box P4	0.141853	5.79	0.0280111	0.446586
Sgk3	serum/glucocorticoid regulated kinase family, member 3	-0.27259	3.60824	0.0280349	0.446586
Rps2-ps1	ribosomal protein S2, pseudogene 1	-0.51617	-0.468738	0.0280039	0.446586
Gpr85	G protein-coupled receptor 85	0.15526	5.94971	0.0282297	0.446591
Rps6ka2	ribosomal protein S6 kinase A2	0.140117	6.4974	0.0281712	0.446591
Pcdh9	protocadherin 9	0.16393	6.93248	0.0282123	0.446591
Il11	interleukin 11	0.665041	-1.08547	0.0282067	0.446591
LOC102552250	uncharacterized LOC102552250	-0.619856	-0.714259	0.0281867	0.446591
Mef2c	myocyte enhancer factor 2C	0.331461	8.17457	0.0282295	0.446591
LOC102550543	uncharacterized LOC102550543	0.309407	2.19043	0.028229	0.446591
Glcci1	glucocorticoid induced 1	0.161058	4.77101	0.0282848	0.447022
Lrrc34	leucine rich repeat containing 34	-0.297974	2.62835	0.0283308	0.44731
Rdx	radixin	-0.134801	6.52829	0.0284001	0.447707
Zic1	Zic family member 1	-0.605795	3.46482	0.0284117	0.447707
Bace1	beta-secretase 1	0.197324	5.8512	0.0286057	0.448565
Fhod1	formin homology 2 domain containing 1	-0.302532	2.89933	0.0286026	0.448565
Gpr21	G protein-coupled receptor 21	0.588203	-0.664167	0.0285732	0.448565
Myh8	myosin heavy chain 8	0.526931	0.644881	0.0285373	0.448565
Ube2z	ubiquitin-conjugating enzyme E2Z	0.185582	5.13986	0.0285229	0.448565
Hmg20b	high mobility group 20 B	-0.206821	3.72692	0.0286749	0.448803
Fbxo21	F-box protein 21	0.151176	6.78364	0.0286767	0.448803
C1ql3	complement C1q like 3	0.605807	5.92834	0.0287862	0.449084
LOC103691165	uncharacterized LOC103691165	-0.382737	2.2406	0.0288064	0.449084
LOC103692417	uncharacterized LOC103692417	-0.45943	-0.69103	0.0287323	0.449084
RGD1561147	coiled-coil domain containing 162	-0.552718	-1.16705	0.0287693	0.449084
Stk39	serine threonine kinase 39	-0.151563	6.3473	0.0292099	0.449159
Btbd10	BTB domain containing 10	0.201649	6.23408	0.0291108	0.449159
Map2k1	mitogen activated protein kinase kinase 1	0.182765	8.68614	0.0290825	0.449159
Gba	glucosylceramidase beta	0.216126	6.66523	0.0292304	0.449159
Myt1l	myelin transcription factor 1-like	0.186293	7.23002	0.0291823	0.449159
Mir3064	microRNA 3064	-0.350782	1.21213	0.0289922	0.449159
Lrfn1	leucine rich repeat and fibronectin type III domain containing 1	0.20474	5.80217	0.0291816	0.449159
Bhlhb9	basic helix-loop-helix family member B9	-0.138533	6.52778	0.0291016	0.449159
Syngr3	synaptogyrin 3	0.144838	7.36167	0.0290102	0.449159
Prpf38b	pre-mRNA processing factor 38B	-0.141763	6.14182	0.0288897	0.449159
Fam189a1	family with sequence similarity 189, member A1	0.246182	4.86677	0.0291608	0.449159
Casd1	CAS1 domain containing 1	0.161623	6.41705	0.0290953	0.449159
LOC102546778	uncharacterized LOC102546778	-0.6207	-1.11619	0.0289982	0.449159
LOC103693799	uncharacterized LOC103693799	0.437315	0.921248	0.0288659	0.449159
LOC103694446	uncharacterized LOC103694446	-0.417458	1.25446	0.0291662	0.449159
Armh3	armadillo-like helical domain containing 3	0.17374	3.94033	0.0292612	0.449203
Lamp5	lysosomal-associated membrane protein family, member 5	0.162405	5.95074	0.0293174	0.449207
Rcc2	regulator of chromosome condensation 2	0.124483	6.41104	0.0292991	0.449207
Fam3a	family with sequence similarity 3, member A	-0.144747	5.24597	0.0294023	0.450079
Pknox2	PBX/knotted 1 homeobox 2	0.168149	5.46433	0.0294754	0.450337
Gpr176	G protein-coupled receptor 176	0.223265	4.34515	0.0296993	0.450337
Klf14	Kruppel-like factor 14	-0.444093	0.201466	0.0296625	0.450337
Ptpn18	protein tyrosine phosphatase, non-receptor type 18	-0.375599	1.63236	0.0295796	0.450337
Eps8l2	EPS8-like 2	-0.498217	1.7756	0.0296948	0.450337
Wdr60	WD repeat domain 60	-0.164715	4.49664	0.0296528	0.450337
Sybu	syntabulin	0.157546	6.46917	0.0296594	0.450337
Fzd7	frizzled class receptor 7	-0.687849	0.830882	0.0294717	0.450337
LOC100912483	uncharacterized LOC100912483	-0.220929	3.28419	0.0296726	0.450337
Dsp	desmoplakin	-0.544998	-0.722371	0.0296739	0.450337
Snrnp25	small nuclear ribonucleoprotein U11/U12 subunit 25	-0.219398	3.61197	0.0297762	0.451077
Slc2a5	solute carrier family 2 member 5	0.249166	3.04097	0.0298844	0.451094
Rab3d	RAB3D, member RAS oncogene family	0.259108	4.3132	0.0298423	0.451094
Lrrn3	leucine rich repeat neuronal 3	0.184783	6.66557	0.0299457	0.451094
Rassf3	Ras association domain family member 3	-0.260158	3.42695	0.029891	0.451094
Tepp	testis, prostate and placenta expressed	-0.701028	-0.693645	0.0298184	0.451094
Hdac7	histone deacetylase 7	-0.156082	4.75599	0.0299319	0.451094
LOC108352091	uncharacterized LOC108352091	0.501377	0.345429	0.0299854	0.45127
Wdfy2	WD repeat and FYVE domain containing 2	-0.167015	5.47731	0.0300716	0.451721
LOC100912459	MKL/myocardin-like protein 2-like	0.254494	5.35163	0.0300458	0.451721
Synpr	synaptoporin	0.165937	8.07768	0.0302229	0.453569
Sorbs2	sorbin and SH3 domain containing 2	0.246567	7.5738	0.0303555	0.455134
Aamdc	adipogenesis associated, Mth938 domain containing	-0.327247	2.26	0.0303901	0.455224
Ptch2	patched 2	-0.405695	1.94654	0.0305031	0.455224
Zfp474	zinc finger protein 474	-0.672593	-0.675402	0.0304863	0.455224
Nrbp2	nuclear receptor binding protein 2	-0.180078	8.5748	0.0304651	0.455224
Ccdc141	coiled-coil domain containing 141	-0.239773	4.97246	0.0304632	0.455224
Pak1	p21 (RAC1) activated kinase 1	0.176918	8.09666	0.0305519	0.455529
Fdx1	ferredoxin 1	-0.235157	3.31967	0.0305817	0.455551
Mir331	microRNA 331	0.530557	-0.952867	0.0306293	0.455838
Grm1	glutamate metabotropic receptor 1	0.21329	5.55916	0.0307316	0.45685
Csnk1e	casein kinase 1, epsilon	0.128509	6.24186	0.0307826	0.45685
Rnd3	Rho family GTPase 3	-0.206595	4.77111	0.0307666	0.45685
RGD1311946	similar to RIKEN cDNA 1810055G02	0.238172	3.89061	0.0308236	0.457036
Ttc7b	tetratricopeptide repeat domain 7B	0.189431	7.70132	0.0309617	0.45757
Gcnt2	glucosaminyl (N-acetyl) transferase 2 (I blood group)	0.310719	3.35447	0.0310019	0.45757
Mamdc4	MAM domain containing 4	-0.583793	0.373231	0.0309464	0.45757
LOC102551913	uncharacterized LOC102551913	0.350761	0.576348	0.0309342	0.45757
Maco1	macoilin 1	0.133192	6.36815	0.0309921	0.45757
Igfbp2	insulin-like growth factor binding protein 2	-0.930959	4.93387	0.031042	0.457741
Alx3	ALX homeobox 3	-0.902147	-1.20672	0.0311582	0.458192
Usp43	ubiquitin specific peptidase 43	0.569253	-0.446212	0.0311866	0.458192
Tgfbr2	transforming growth factor, beta receptor 2	-0.168	4.87464	0.0311495	0.458192
Dnah2	dynein, axonemal, heavy chain 2	-0.209456	3.03173	0.0311289	0.458192
Slc2a6	solute carrier family 2 member 6	0.272118	3.82966	0.0312326	0.458449
Plxdc2	plexin domain containing 2	0.154829	7.13002	0.0403333	0.458917
Ccdc24	coiled-coil domain containing 24	-0.512916	-0.449652	0.0410676	0.458917
Fbxl16	F-box and leucine-rich repeat protein 16	0.147222	9.49898	0.039807	0.458917
Arhgap20	Rho GTPase activating protein 20	0.168677	6.93734	0.0347649	0.458917
Svop	SV2 related protein	0.184638	7.16646	0.0318991	0.458917
Pip4k2b	phosphatidylinositol-5-phosphate 4-kinase type 2 beta	0.137659	8.20786	0.039031	0.458917
Gsk3a	glycogen synthase kinase 3 alpha	0.126564	7.83979	0.0356779	0.458917
Ctse	cathepsin E	0.351914	0.0823291	0.0339791	0.458917
Lancl2	LanC like 2	0.156273	7.06975	0.0351121	0.458917
Rrn3	RRN3 homolog, RNA polymerase I transcription factor	0.158124	4.27195	0.035507	0.458917
Lrrtm4	leucine rich repeat transmembrane neuronal 4	0.209512	5.39018	0.0398682	0.458917
Fam193b	family with sequence similarity 193, member B	-0.1824	5.8554	0.0381665	0.458917
Mdm2	MDM2 proto-oncogene	-0.126244	5.30322	0.0322746	0.458917
Pxdn	peroxidasin	-0.262661	5.20592	0.0315089	0.458917
Atp2a3	ATPase sarcoplasmic/endoplasmic reticulum Ca2+ transporting 3	0.330007	2.53401	0.0362896	0.458917
Cnksr2	connector enhancer of kinase suppressor of Ras 2	0.292503	7.33152	0.0381627	0.458917
Chchd1	coiled-coil-helix-coiled-coil-helix domain containing 1	-0.246216	4.88524	0.0334536	0.458917
Mef2a	myocyte enhancer factor 2a	0.2087	7.38276	0.0328621	0.458917
Fbxo27	F-box protein 27	0.278225	2.6636	0.0332359	0.458917
Acadvl	acyl-CoA dehydrogenase, very long chain	-0.169099	5.80579	0.0331376	0.458917
Lrrc73	leucine rich repeat containing 73	0.142646	5.40383	0.0325636	0.458917
Erf	Ets2 repressor factor	0.160192	5.56538	0.0322912	0.458917
Cpsf7	cleavage and polyadenylation specific factor 7	-0.141793	6.79644	0.033072	0.458917
Trmt2a	tRNA methyltransferase 2 homolog A	-0.132921	4.71809	0.0401902	0.458917
Cdipt	CDP-diacylglycerol--inositol 3-phosphatidyltransferase	0.140858	6.74257	0.0330187	0.458917
Jakmip3	janus kinase and microtubule interacting protein 3	-0.165936	5.2884	0.0362098	0.458917
Prkce	protein kinase C, epsilon	0.260482	7.65222	0.032443	0.458917
Cdk19	cyclin-dependent kinase 19	0.128295	5.99887	0.0328226	0.458917
Paqr9	progestin and adipoQ receptor family member 9	0.198602	3.9651	0.0321446	0.458917
Kif3b	kinesin family member 3B	0.144785	6.52064	0.0319801	0.458917
Yipf3	Yip1 domain family, member 3	0.147368	5.80088	0.0338954	0.458917
Myadml2	myeloid-associated differentiation marker-like 2	0.385762	1.62411	0.0358666	0.458917
Add2	adducin 2	0.168755	8.47769	0.0363391	0.458917
Ppp1r36	protein phosphatase 1, regulatory subunit 36	-0.36179	3.64179	0.0336906	0.458917
Tmub2	transmembrane and ubiquitin-like domain containing 2	0.134827	6.10202	0.0357774	0.458917
Extl3	exostosin-like glycosyltransferase 3	0.171351	5.57882	0.0403656	0.458917
Adpgk	ADP-dependent glucokinase	-0.216106	5.03313	0.0372633	0.458917
Trpm2	transient receptor potential cation channel, subfamily M, member 2	0.150232	4.75513	0.0334964	0.458917
Trim9	tripartite motif-containing 9	0.172114	7.65194	0.0401845	0.458917
Scn3b	sodium voltage-gated channel beta subunit 3	0.266696	8.29652	0.0313393	0.458917
Myo9b	myosin IXb	-0.197831	6.20748	0.0340367	0.458917
Ube2ql1	ubiquitin-conjugating enzyme E2Q family-like 1	0.27703	7.3462	0.0328173	0.458917
Dnajc16	DnaJ heat shock protein family (Hsp40) member C16	0.186009	5.36949	0.0345867	0.458917
Cobl	cordon-bleu WH2 repeat protein	0.236347	6.28458	0.0338978	0.458917
Kcnma1	potassium calcium-activated channel subfamily M alpha 1	0.348889	5.79085	0.0342347	0.458917
Jakmip2	janus kinase and microtubule interacting protein 2	0.219277	5.54032	0.0331668	0.458917
Syp	synaptophysin	0.222697	10.4919	0.0364994	0.458917
Tjap1	tight junction associated protein 1	-0.294814	5.17211	0.0372988	0.458917
St3gal6	ST3 beta-galactoside alpha-2,3-sialyltransferase 6	-0.256891	3.66192	0.0341632	0.458917
Amt	aminomethyltransferase	-0.214977	5.17115	0.0360358	0.458917
Cryz	crystallin zeta	-0.202297	3.2654	0.0320287	0.458917
Vcl	vinculin	-0.164145	5.74325	0.032231	0.458917
Psd	pleckstrin and Sec7 domain containing	0.160279	7.93913	0.0325113	0.458917
Ppp1r3d	protein phosphatase 1, regulatory subunit 3D	0.158819	3.79237	0.0345827	0.458917
Tmem200c	transmembrane protein 200C	0.201759	4.94981	0.0330392	0.458917
Ptprr	protein tyrosine phosphatase, receptor type, R	0.244208	4.98982	0.0330483	0.458917
Pard3	par-3 family cell polarity regulator	-0.182371	5.06433	0.0390648	0.458917
Ttc9b	tetratricopeptide repeat domain 9B	0.155603	5.43429	0.0340365	0.458917
Ddx17	DEAD-box helicase 17	-0.145656	7.45309	0.0331268	0.458917
Psme2	proteasome activator subunit 2	-0.149948	4.75999	0.0370464	0.458917
Ap2a1	adaptor related protein complex 2 subunit alpha 1	0.181677	7.67527	0.0360855	0.458917
Prrx1	paired related homeobox 1	-0.300621	3.26811	0.0356601	0.458917
Tmem25	transmembrane protein 25	0.203883	5.5991	0.0348031	0.458917
Stard13	StAR-related lipid transfer domain containing 13	-0.177378	4.05047	0.0344085	0.458917
Pacs1	phosphofurin acidic cluster sorting protein 1	0.152066	6.67235	0.0367299	0.458917
Chrm4	cholinergic receptor, muscarinic 4	0.324332	4.73664	0.0370955	0.458917
Cd63	Cd63 molecule	-0.308586	5.97191	0.0407	0.458917
St7l	suppression of tumorigenicity 7-like	-0.274142	5.19863	0.0373488	0.458917
Arfip1	ADP-ribosylation factor interacting protein 1	-0.226154	4.93052	0.0380619	0.458917
Dab2	DAB adaptor protein 2	-0.409156	4.655	0.0315896	0.458917
Inppl1	inositol polyphosphate phosphatase-like 1	-0.221322	5.71111	0.0363513	0.458917
Ttc7a	tetratricopeptide repeat domain 7A	-0.297221	3.97533	0.0343994	0.458917
U2af1	U2 small nuclear RNA auxiliary factor 1	-0.126437	5.83748	0.0334843	0.458917
Ccp110	centriolar coiled-coil protein 110	-0.172339	6.44935	0.0392086	0.458917
Mycn	MYCN proto-oncogene, bHLH transcription factor	0.256829	3.5629	0.0363634	0.458917
Lrrc4	leucine rich repeat containing 4	0.223152	6.42304	0.035525	0.458917
Nemf	nuclear export mediator factor	-0.151072	5.55989	0.0361417	0.458917
Negr1	neuronal growth regulator 1	0.193595	7.55079	0.0352519	0.458917
Slc27a5	solute carrier family 27 member 5	-0.549354	0.441909	0.0342027	0.458917
Rhpn2	rhophilin, Rho GTPase binding protein 2	-0.196213	3.02388	0.0359768	0.458917
Mrpl10	mitochondrial ribosomal protein L10	0.125647	5.47208	0.0370763	0.458917
Ppp3cb	protein phosphatase 3 catalytic subunit beta	0.21476	8.89465	0.0354514	0.458917
Ccdc181	coiled-coil domain containing 181	-0.118809	6.03746	0.0349469	0.458917
Creld2	cysteine-rich with EGF-like domains 2	-0.33911	3.89694	0.0344571	0.458917
Nat8l	N-acetyltransferase 8-like	0.13393	7.78624	0.032273	0.458917
Tcirg1	T-cell immune regulator 1, ATPase H+ transporting V0 subunit A3	-0.199908	4.23027	0.0378366	0.458917
Nob1	NIN1 (RPN12) binding protein 1 homolog	-0.112768	5.64907	0.0408428	0.458917
Tesk1	testis associated actin remodelling kinase 1	0.125299	5.85809	0.038006	0.458917
Gadd45g	growth arrest and DNA-damage-inducible, gamma	0.292325	3.24261	0.0336361	0.458917
Nsmce1	NSE1 homolog, SMC5-SMC6 complex component	-0.155194	4.17221	0.040612	0.458917
Sorl1	sortilin related receptor 1	0.160375	6.69918	0.03948	0.458917
Fstl4	follistatin-like 4	0.239995	3.12531	0.0364987	0.458917
Pcgf6	polycomb group ring finger 6	-0.206063	4.47083	0.0318383	0.458917
Syngr1	synaptogyrin 1	0.281797	5.98776	0.0378006	0.458917
Hba1	hemoglobin, alpha 1	0.330021	6.97383	0.0370451	0.458917
Tgfbi	transforming growth factor, beta induced	-0.652095	2.48799	0.0355381	0.458917
Alas1	5'-aminolevulinate synthase 1	0.149664	5.42212	0.0315649	0.458917
Iqgap1	IQ motif containing GTPase activating protein 1	-0.147802	4.64036	0.0382614	0.458917
Bcl2a1	BCL2-related protein A1	-0.766217	0.808104	0.0318159	0.458917
Cacnb3	calcium voltage-gated channel auxiliary subunit beta 3	0.169194	7.58343	0.0375802	0.458917
Usp22	ubiquitin specific peptidase 22	0.155805	7.11427	0.0365489	0.458917
P2ry1	purinergic receptor P2Y1	-0.212953	2.84929	0.0374523	0.458917
Mfn1	mitofusin 1	-0.149984	6.47542	0.0341802	0.458917
Cdkn1c	cyclin-dependent kinase inhibitor 1C	-0.75467	2.84061	0.0409895	0.458917
Scap	SREBF chaperone	0.135405	7.01187	0.0379081	0.458917
Fbxo41	F-box protein 41	0.158285	6.69219	0.0344689	0.458917
Macf1	microtubule-actin crosslinking factor 1	-0.142485	8.23059	0.0368494	0.458917
Orai2	ORAI calcium release-activated calcium modulator 2	0.15981	6.37808	0.0388264	0.458917
Tmem229a	transmembrane protein 229A	-0.202689	7.07464	0.0377398	0.458917
Serpinb1a	serpin family B member 1A	-0.380785	1.14749	0.0347681	0.458917
LOC103692984	uncharacterized LOC103692984	0.251474	2.13992	0.0344958	0.458917
Alg10	ALG10, alpha-1,2-glucosyltransferase	0.154322	4.02424	0.0387597	0.458917
Kctd13	potassium channel tetramerization domain containing 13	0.253579	6.36572	0.0396234	0.458917
Mgat5	alpha-1,6-mannosylglycoprotein 6-beta-N-acetylglucosaminyltransferase	0.187275	4.59673	0.0357727	0.458917
Sort1	sortilin 1	0.228834	9.14872	0.0391062	0.458917
Cyp46a1	cytochrome P450, family 46, subfamily a, polypeptide 1	0.188062	7.73581	0.038131	0.458917
Tdp2	tyrosyl-DNA phosphodiesterase 2	-0.159743	5.22514	0.0351311	0.458917
Mcrs1	microspherule protein 1	0.129514	5.86747	0.0381111	0.458917
Fbxo25	F-box protein 25	0.155295	6.24473	0.0378417	0.458917
Tekt1	tektin 1	-0.173932	3.18042	0.0387236	0.458917
Clstn3	calsyntenin 3	0.200155	8.53747	0.0365752	0.458917
Nedd1	NEDD1 gamma-tubulin ring complex targeting factor	-0.263684	2.57651	0.0389262	0.458917
Chst12	carbohydrate sulfotransferase 12	0.15323	4.28842	0.0386758	0.458917
Smpdl3b	sphingomyelin phosphodiesterase, acid-like 3B	0.405395	3.1541	0.0389655	0.458917
RGD1565611	RGD1565611	-0.476574	0.378349	0.0336182	0.458917
Smyd5	SMYD family member 5	0.144717	4.5567	0.0385842	0.458917
Atg9a	autophagy related 9A	0.157426	7.21821	0.0400314	0.458917
Atl1	atlastin GTPase 1	0.201653	7.55535	0.0384592	0.458917
Atp2b2	ATPase plasma membrane Ca2+ transporting 2	0.145158	8.17054	0.0349654	0.458917
Kdsr	3-ketodihydrosphingosine reductase	0.141778	4.32066	0.0390789	0.458917
Plekhn1	pleckstrin homology domain containing N1	-0.162153	4.41641	0.0370475	0.458917
Pias1	protein inhibitor of activated STAT, 1	0.13356	5.0642	0.0407659	0.458917
Ap5m1	adaptor related protein complex 5 subunit mu 1	-0.167592	4.21194	0.0402338	0.458917
RGD1310587	similar to hypothetical protein FLJ14146	-0.230863	3.71621	0.0378891	0.458917
Aif1	allograft inflammatory factor 1	-0.232077	4.07638	0.0408086	0.458917
Dlgap4	DLG associated protein 4	0.140563	7.40256	0.0389801	0.458917
Mns1	meiosis-specific nuclear structural 1	-0.367095	2.31665	0.0344587	0.458917
Nrxn1	neurexin 1	0.20909	7.50435	0.038391	0.458917
Map3k5	mitogen-activated protein kinase kinase kinase 5	0.199864	4.57017	0.0356505	0.458917
Isoc2b	isochorismatase domain containing 2b	-0.296231	2.64615	0.0409566	0.458917
Tmem158	transmembrane protein 158	0.278644	4.9605	0.0378894	0.458917
Arpp21	cAMP regulated phosphoprotein 21	0.17133	8.51166	0.0334341	0.458917
St8sia3	ST8 alpha-N-acetyl-neuraminide alpha-2,8-sialyltransferase 3	0.250258	5.33545	0.0385808	0.458917
Chchd6	coiled-coil-helix-coiled-coil-helix domain containing 6	0.139223	5.2442	0.0397994	0.458917
Ddx39b	DExD-box helicase 39B	-0.126347	7.69939	0.0406631	0.458917
Pcdhga7	protocadherin gamma subfamily A, 7	0.276092	4.53823	0.0403087	0.458917
Adgrb3	adhesion G protein-coupled receptor B3	0.204617	7.13696	0.0384872	0.458917
Ubxn11	UBX domain protein 11	-0.148128	4.4262	0.036988	0.458917
Trmt13	tRNA methyltransferase 13 homolog	-0.161846	3.90368	0.0410152	0.458917
Gpr155	G protein-coupled receptor 155	0.179948	5.82559	0.0376306	0.458917
Glb1l	galactosidase, beta 1-like	-0.207745	3.98363	0.0401532	0.458917
Zfp292	zinc finger protein 292	0.137831	5.62663	0.0386591	0.458917
Tyk2	tyrosine kinase 2	-0.169561	4.58127	0.0313345	0.458917
Sgk1	serum/glucocorticoid regulated kinase 1	0.521925	6.38848	0.0326174	0.458917
Grid1	glutamate ionotropic receptor delta type subunit 1	0.202737	5.40394	0.0384429	0.458917
Arhgap4	Rho GTPase activating protein 4	-0.204114	4.05176	0.0392817	0.458917
Erap1	endoplasmic reticulum aminopeptidase 1	-0.237485	4.59846	0.0397824	0.458917
Pdp2	pyruvate dehyrogenase phosphatase catalytic subunit 2	0.209342	2.81773	0.0352565	0.458917
Lrrc4c	leucine rich repeat containing 4C	0.204383	6.91993	0.0331998	0.458917
Scamp5	secretory carrier membrane protein 5	0.229006	7.44847	0.040761	0.458917
St6galnac2	ST6 N-acetylgalactosaminide alpha-2,6-sialyltransferase 2	-0.423683	0.134755	0.0354551	0.458917
Nptn	neuroplastin	0.177439	9.32965	0.040537	0.458917
Nlgn1	neuroligin 1	0.191077	7.11217	0.0410093	0.458917
Ppp1r7	protein phosphatase 1, regulatory subunit 7	0.16032	6.69574	0.0388322	0.458917
Ap3m2	adaptor related protein complex 3 subunit mu 2	0.151098	6.1971	0.0393599	0.458917
Pdpn	podoplanin	-0.241344	4.902	0.0399738	0.458917
Atxn1	ataxin 1	0.155412	4.49765	0.0379913	0.458917
Btg1	BTG anti-proliferation factor 1	-0.123467	5.83541	0.0370147	0.458917
LOC100909539	uncharacterized LOC100909539	-0.437892	1.2585	0.0392043	0.458917
Ddx50	DExD-box helicase 50	-0.127111	5.96957	0.0386243	0.458917
Abcg1	ATP binding cassette subfamily G member 1	0.140523	6.65025	0.0376784	0.458917
Itga8	integrin subunit alpha 8	-0.287451	3.75998	0.0353974	0.458917
Abi2	abl-interactor 2	0.155453	8.32139	0.0371168	0.458917
Sncb	synuclein, beta	0.175675	8.61317	0.0380479	0.458917
Glt8d1	glycosyltransferase 8 domain containing 1	-0.150539	5.12973	0.0395461	0.458917
LOC102548847	uncharacterized LOC102548847	0.211462	4.25171	0.0395993	0.458917
Arhgef40	Rho guanine nucleotide exchange factor 40	-0.219215	5.82217	0.0372758	0.458917
Rtn1	reticulon 1	0.165509	10.4047	0.0403092	0.458917
Nudt13	nudix hydrolase 13	-0.30172	2.31552	0.0407069	0.458917
Dsel	dermatan sulfate epimerase-like	0.212347	4.59477	0.0395043	0.458917
Mxd1	max dimerization protein 1	-0.181313	4.68864	0.0369175	0.458917
Nox1	NADPH oxidase 1	0.474205	-0.622197	0.0346925	0.458917
Gsto1	glutathione S-transferase omega 1	0.139459	6.35194	0.0403426	0.458917
Smim3	small integral membrane protein 3	0.211288	3.76722	0.0354148	0.458917
Traf4	Tnf receptor associated factor 4	-0.191652	4.35049	0.0362493	0.458917
Nt5e	5' nucleotidase, ecto	0.380216	3.34518	0.0376858	0.458917
Serinc3	serine incorporator 3	0.165322	8.16103	0.0406628	0.458917
Wiz	WIZ zinc finger	0.122597	5.76968	0.0384687	0.458917
Pla2g2c	phospholipase A2, group IIC	0.216775	3.42899	0.0354787	0.458917
Spata24	spermatogenesis associated 24	-0.33569	1.55922	0.037016	0.458917
Gpr34	G protein-coupled receptor 34	-0.297379	4.58611	0.0402679	0.458917
Kcna5	potassium voltage-gated channel subfamily A member 5	0.350605	3.02445	0.036607	0.458917
Slco1c1	solute carrier organic anion transporter family, member 1c1	-0.182933	6.59058	0.0330191	0.458917
Mfsd6	major facilitator superfamily domain containing 6	0.152121	7.11468	0.0391956	0.458917
Foxs1	forkhead box S1	0.429185	-0.384675	0.0375682	0.458917
Brinp3	BMP/retinoic acid inducible neural specific 3	0.160897	5.82684	0.0408466	0.458917
Kcnip4	potassium voltage-gated channel interacting protein 4	0.18744	6.27672	0.0411075	0.458917
Gch1	GTP cyclohydrolase 1	-0.536169	-0.322863	0.041046	0.458917
Adam4	a disintegrin and metalloprotease domain 4	-0.493115	-0.832973	0.0348635	0.458917
Cacna1a	calcium voltage-gated channel subunit alpha1 A	0.145213	7.01018	0.0368788	0.458917
Pot1	protection of telomeres 1	-0.137547	4.33544	0.0338946	0.458917
Wdr93	WD repeat domain 93	-0.482917	0.353416	0.0408725	0.458917
Atp13a3	ATPase 13A3	0.336072	1.38793	0.0406637	0.458917
Bin2	bridging integrator 2	-0.305716	3.57554	0.0404061	0.458917
Ptpn20	protein tyrosine phosphatase, non-receptor type 20	-0.411369	-0.557512	0.0398347	0.458917
Aqp9	aquaporin 9	-0.279435	3.14432	0.0385	0.458917
Fxyd7	FXYD domain-containing ion transport regulator 7	0.178784	5.1462	0.038596	0.458917
Prlhr	prolactin releasing hormone receptor	0.422222	0.233138	0.0382063	0.458917
Bcas3	BCAS3, microtubule associated cell migration factor	0.161739	5.59035	0.036902	0.458917
Prdm1	PR/SET domain 1	-0.62896	-1.0771	0.0377832	0.458917
LOC499240	similar to predicted gene ICRFP703B1614Q5.5	-0.403092	0.0794663	0.0404185	0.458917
Slc43a3	solute carrier family 43, member 3	-0.225954	2.04254	0.0396234	0.458917
Acadsb	acyl-CoA dehydrogenase, short/branched chain	-0.15837	5.22157	0.0406288	0.458917
Clcn1	chloride voltage-gated channel 1	-0.425947	1.23833	0.0318685	0.458917
Pwwp2b	PWWP domain containing 2B	0.206906	3.69152	0.0315324	0.458917
Col6a4	collagen, type VI, alpha 4	-0.457236	0.464745	0.0371997	0.458917
Npepo	aminopeptidase O	-0.163981	4.3925	0.0331373	0.458917
Usp28	ubiquitin specific peptidase 28	-0.177046	5.04061	0.0397566	0.458917
Arf3	ADP-ribosylation factor 3	0.234545	6.44682	0.0320341	0.458917
Ccdc134	coiled-coil domain containing 134	-0.28107	2.86625	0.0378152	0.458917
Bmpr2	bone morphogenetic protein receptor type 2	0.149564	7.93499	0.0407761	0.458917
Sf3b1	splicing factor 3b, subunit 1	-0.130183	8.5828	0.0342001	0.458917
Nasp	nuclear autoantigenic sperm protein	-0.136206	4.90659	0.0382338	0.458917
Rnf103	ring finger protein 103	0.137177	5.96193	0.0388584	0.458917
Acat2	acetyl-CoA acetyltransferase 2	0.166156	4.2182	0.0327895	0.458917
Anks6	ankyrin repeat and sterile alpha motif domain containing 6	-0.21813	4.54804	0.0389928	0.458917
Cercam	cerebral endothelial cell adhesion molecule	-0.253182	3.20443	0.0408126	0.458917
Zfp207	zinc finger protein 207	-0.142721	7.50622	0.0342642	0.458917
Fundc2	FUN14 domain containing 2	-0.148218	4.80362	0.0360459	0.458917
Adora1	adenosine A1 receptor	0.169968	6.13581	0.0373177	0.458917
Nkx2-2	NK2 homeobox 2	-0.392687	2.63016	0.0339802	0.458917
Zfp51	zinc finger protein 51	-0.356189	1.16717	0.0411149	0.458917
Misp	mitotic spindle positioning	-0.8413	-0.593913	0.0379838	0.458917
Mrs2	magnesium transporter MRS2	-0.152284	5.4747	0.0406729	0.458917
Srsf10	serine and arginine rich splicing factor 10	-0.190488	6.70144	0.0363351	0.458917
Cep70	centrosomal protein 70	-0.182596	4.58387	0.0333542	0.458917
Grin2b	glutamate ionotropic receptor NMDA type subunit 2B	0.320018	7.16894	0.0326547	0.458917
Mien1	migration and invasion enhancer 1	-0.222996	2.81252	0.0358083	0.458917
Ust	uronyl-2-sulfotransferase	-0.191801	4.42315	0.0393709	0.458917
Mtfr1	mitochondrial fission regulator 1	-0.254806	2.16212	0.0328572	0.458917
LOC108349086	uncharacterized LOC108349086	-0.476721	-0.0869302	0.033659	0.458917
LOC102555191	zinc finger protein 761-like	-0.266533	3.18684	0.0333184	0.458917
LOC102549342	uncharacterized LOC102549342	-0.19426	3.31296	0.0346475	0.458917
LOC108349455	uncharacterized LOC108349455	0.338231	1.52609	0.039756	0.458917
LOC102555866	uncharacterized LOC102555866	-0.402972	3.32476	0.0347066	0.458917
LOC103691204	uncharacterized LOC103691204	0.444865	-0.972261	0.0375227	0.458917
Ccdc189	coiled-coil domain containing 189	-0.376462	1.76506	0.0347318	0.458917
Ms4a6a	membrane spanning 4-domains A6A	0.327689	0.868497	0.038993	0.458917
Ca3	carbonic anhydrase 3	-0.390426	2.43275	0.0322854	0.458917
LOC108350036	uncharacterized LOC108350036	-0.488547	-0.805776	0.0331065	0.458917
Khdc4	KH domain containing 4, pre-mRNA splicing factor	-0.148315	6.02288	0.0368568	0.458917
Plppr5	phospholipid phosphatase related 5	0.147844	6.3109	0.0373495	0.458917
LOC102548237	uncharacterized LOC102548237	-0.634568	-0.393555	0.0339966	0.458917
Dph7	diphthamide biosynthesis 7	-0.149382	4.61723	0.0354286	0.458917
Tmem250	transmembrane protein 250	0.112028	5.97043	0.032371	0.458917
LOC100910518	uncharacterized LOC100910518	-0.294509	2.66419	0.0331838	0.458917
Agbl2	ATP/GTP binding protein-like 2	-0.335839	1.52906	0.0369694	0.458917
LOC102549184	uncharacterized LOC102549184	-0.511217	-0.734499	0.0350606	0.458917
RGD1563222	similar to RIKEN cDNA A930018P22	0.53133	-0.950125	0.0326458	0.458917
RGD1563680	similar to CDNA sequence BC052040	0.294617	1.57653	0.0361725	0.458917
LOC691418	hypothetical protein LOC691418	-0.542859	-0.844747	0.0350844	0.458917
LOC102554065	uncharacterized LOC102554065	-0.275295	2.68971	0.0346047	0.458917
Snx21	sorting nexin family member 21	0.125569	5.18481	0.034581	0.458917
Ube3c	ubiquitin protein ligase E3C	0.144747	7.3679	0.0323132	0.458917
LOC102554193	uncharacterized LOC102554193	0.452639	0.748138	0.0318382	0.458917
LOC108350650	endogenous retrovirus group K member 25 Pol protein-like	-0.339359	0.818986	0.0351998	0.458917
LOC103690031	sterile alpha motif domain-containing protein 9-like	-0.301775	2.70405	0.0341209	0.458917
LOC102556178	uncharacterized LOC102556178	0.318195	2.17347	0.0330776	0.458917
Arhgef5	Rho guanine nucleotide exchange factor 5	-0.340313	1.49763	0.0318651	0.458917
Dnah6	dynein, axonemal, heavy chain 6	-0.374548	2.40175	0.0333208	0.458917
Thumpd3-as1	THUMPD3 antisense RNA 1	-0.307808	3.54194	0.0383367	0.458917
Tmcc1	transmembrane and coiled-coil domain family 1	0.136314	6.07367	0.0376915	0.458917
Rerg	RAS-like, estrogen-regulated, growth-inhibitor	0.167127	4.9564	0.039879	0.458917
LOC108350921	proline-rich protein 36-like	0.377209	0.51353	0.0410991	0.458917
Rbm12b	RNA binding motif protein 12B	-0.372827	0.689529	0.040694	0.458917
Frrs1l	ferric-chelate reductase 1-like	0.284489	6.97158	0.0384004	0.458917
Rimkla	ribosomal modification protein rimK-like family member A	-0.133109	5.75398	0.0334097	0.458917
Maneal	mannosidase, endo-alpha-like	0.174717	5.27606	0.0318364	0.458917
LOC102551009	uncharacterized LOC102551009	-0.395379	-0.134456	0.0321654	0.458917
Selenon	selenoprotein N	0.11213	6.34472	0.0367131	0.458917
Nipal3	NIPA-like domain containing 3	0.195935	5.99541	0.0349772	0.458917
LOC103692550	uncharacterized LOC103692550	-0.378083	1.3184	0.0395693	0.458917
Lclat1	lysocardiolipin acyltransferase 1	0.182029	4.38827	0.0372131	0.458917
LOC102555378	uncharacterized LOC102555378	0.711252	-1.29112	0.0328699	0.458917
Cdhr3	cadherin-related family member 3	-0.498337	1.57424	0.0357669	0.458917
Zfp277	zinc finger protein 277	-0.177296	4.04617	0.032576	0.458917
Heatr5a	HEAT repeat containing 5A	-0.230054	4.15244	0.034732	0.458917
LOC102553136	uncharacterized LOC102553136	-0.427196	-0.559955	0.0368209	0.458917
Syt16	synaptotagmin 16	0.21573	6.32067	0.0326938	0.458917
Papln	papilin, proteoglycan-like sulfated glycoprotein	0.267519	3.29039	0.0357213	0.458917
LOC108351272	uncharacterized LOC108351272	0.525985	-0.992742	0.0359234	0.458917
LOC102547246	uncharacterized LOC102547246	-0.370739	1.94816	0.0356822	0.458917
Glipr1l1	GLIPR1 like 1	-0.797226	-0.835063	0.0407626	0.458917
LOC103692946	ubiquitin-conjugating enzyme E2 S-like	-0.883635	1.99065	0.0344583	0.458917
Mrtfa	myocardin related transcription factor A	0.283622	5.8014	0.0376607	0.458917
Rtl6	retrotransposon Gag like 6	0.131447	7.31012	0.0348255	0.458917
LOC678774	similar to TBC1 domain family member 22A	0.161109	4.04126	0.0386528	0.458917
LOC102552294	uncharacterized LOC102552294	-0.391494	2.88868	0.0315314	0.458917
Kmt2a	lysine methyltransferase 2A	-0.139084	6.78457	0.0393219	0.458917
Islr2	immunoglobulin superfamily containing leucine-rich repeat 2	0.305383	6.17236	0.0334158	0.458917
LOC100909835	glutathione S-transferase alpha 4 pseudogene	-0.379603	2.27806	0.0345405	0.458917
LOC102553663	uncharacterized LOC102553663	-0.631257	-0.968462	0.0325804	0.458917
LOC102554150	uncharacterized LOC102554150	0.546441	-0.402058	0.03866	0.458917
Sgo2	shugoshin 2	-0.514208	-0.0273974	0.0337093	0.458917
Flacc1	flagellum associated containing coiled-coil domains 1	-0.60439	0.624694	0.0344128	0.458917
LOC102555030	uncharacterized LOC102555030	-0.519037	-0.861018	0.0321657	0.458917
LOC103693255	uncharacterized LOC103693255	-0.348388	0.960572	0.0323417	0.458917
Ergic1	endoplasmic reticulum-golgi intermediate compartment 1	0.179431	5.0929	0.032942	0.458917
LOC100360106	rCG32548-like	-0.805251	-0.888162	0.0316361	0.458917
Dnah9	dynein, axonemal, heavy chain 9	-0.304769	5.58173	0.0338895	0.458917
Atxn7l3	ataxin 7-like 3	0.134332	7.72112	0.0332518	0.458917
LOC102550334	uncharacterized LOC102550334	-0.538381	-0.718247	0.0390858	0.458917
Hexd	hexosaminidase D	-0.160088	4.18317	0.0360054	0.458917
Zbtb21	zinc finger and BTB domain containing 21	-0.124487	5.4531	0.0379541	0.458917
Lnp1	leukemia NUP98 fusion partner 1	0.276831	3.19276	0.0369983	0.458917
LOC108352364	uncharacterized LOC108352364	-0.396557	0.101461	0.0347454	0.458917
LOC102548389	zinc finger protein 709-like	-0.154096	5.00841	0.0392357	0.458917
LOC102549494	uncharacterized LOC102549494	-0.655267	-0.396588	0.0392109	0.458917
LOC102556459	zinc finger protein 99-like	-0.418162	0.93325	0.0327203	0.458917
LOC108348121	contactin-associated protein like 5-1-like	0.319516	1.3551	0.03596	0.458917
Ackr1	atypical chemokine receptor 1	0.262068	4.08136	0.0327692	0.458917
LOC102555308	uncharacterized LOC102555308	0.665153	-0.96657	0.0404611	0.458917
Septin11	septin 11	0.163985	6.76565	0.0371011	0.458917
LOC108352737	uncharacterized LOC108352737	-0.662497	-0.548701	0.0378284	0.458917
LOC103693769	uncharacterized LOC103693769	0.449112	-0.266703	0.0383084	0.458917
Selenom	selenoprotein M	0.118087	6.36165	0.0378432	0.458917
Ecd	ecdysoneless cell cycle regulator	0.280447	4.44903	0.0388104	0.458917
Saysd1	SAYSVFN motif domain containing 1	-0.263524	1.5151	0.0325514	0.458917
Dgkh	diacylglycerol kinase, eta	0.154195	5.46781	0.0334526	0.458917
Galnt15	polypeptide N-acetylgalactosaminyltransferase 15	0.537675	0.677108	0.0396804	0.458917
LOC102548526	uncharacterized LOC102548526	-0.300318	1.89831	0.0401543	0.458917
Gprin1	G protein-regulated inducer of neurite outgrowth 1	0.200978	7.64545	0.0342614	0.458917
LOC102556358	uncharacterized LOC102556358	-0.62767	-1.15472	0.0370444	0.458917
LOC108348176	tubulin beta-2A chain pseudogene	0.163727	6.47264	0.0314976	0.458917
Zkscan8	zinc finger with KRAB and SCAN domains 8	-0.148451	5.78101	0.0329146	0.458917
Pcdhga4	protocadherin gamma subfamily A, 4	0.276111	3.36192	0.0342852	0.458917
LOC501349	hypothetical LOC501349	-0.519781	-0.413868	0.0379743	0.458917
LOC108353205	uncharacterized LOC108353205	-0.832753	-0.0656723	0.0399175	0.458917
LOC689561	hypothetical protein LOC689561	0.284144	1.25289	0.0391466	0.458917
Crybg1	crystallin beta-gamma domain containing 1	-0.353282	0.747195	0.0361122	0.458917
Tab3	TGF-beta activated kinase 1 (MAP3K7) binding protein 3	0.138475	4.67202	0.0328402	0.458917
Brwd3	bromodomain and WD repeat domain containing 3	-0.14126	4.2519	0.0358612	0.458917
Sertm2	serine rich and transmembrane domain containing 2	0.386274	2.81257	0.0408046	0.458917
LOC100362221	protein phosphatase 3, catalytic subunit, beta	0.38536	-0.000655483	0.0351706	0.458917
Ints6l	integrator complex subunit 6 like	-0.167427	4.83655	0.0402659	0.458917
Kif9	kinesin family member 9	-0.21882	2.64562	0.0413365	0.459194
Kalrn	kalirin, RhoGEF kinase	0.242472	7.35903	0.0412322	0.459194
Astn1	astrotactin 1	0.252882	8.57231	0.0413398	0.459194
Napa	NSF attachment protein alpha	0.15538	7.31006	0.0411748	0.459194
Ubl7	ubiquitin-like 7	0.153992	6.21925	0.0413032	0.459194
Nr4a1	nuclear receptor subfamily 4, group A, member 1	0.491913	4.89399	0.0412438	0.459194
LOC102552690	uncharacterized LOC102552690	-0.42035	-1.23716	0.0412626	0.459194
Cacnb1	calcium voltage-gated channel auxiliary subunit beta 1	0.144019	7.33564	0.0413954	0.459221
P2ry4	pyrimidinergic receptor P2Y4	-0.302164	2.52415	0.0413993	0.459221
Cyp11b2	cytochrome P450, family 11, subfamily b, polypeptide 2	0.870897	0.0180399	0.0416684	0.459359
Camk2d	calcium/calmodulin-dependent protein kinase II delta	0.208627	8.63254	0.0423553	0.459359
Gabra3	gamma-aminobutyric acid type A receptor alpha3 subunit	0.190619	7.0401	0.042911	0.459359
Atp11a	ATPase phospholipid transporting 11A	-0.182541	6.58356	0.0419545	0.459359
Lpin1	lipin 1	0.142187	5.40436	0.0418422	0.459359
Kcnh3	potassium voltage-gated channel subfamily H member 3	0.203424	6.51796	0.0430721	0.459359
Xylb	xylulokinase	-0.187508	3.83935	0.0432939	0.459359
Mpnd	MPN domain containing	-0.154146	5.62061	0.0439198	0.459359
Gatad2a	GATA zinc finger domain containing 2A	-0.118418	5.63378	0.0430751	0.459359
Trpm3	transient receptor potential cation channel, subfamily M, member 3	-0.210601	5.96203	0.043817	0.459359
Nav3	neuron navigator 3	0.177019	5.85007	0.0423125	0.459359
Dok3	docking protein 3	-0.414238	0.634127	0.0424835	0.459359
LOC100125362	hypothetical protein LOC100125362	0.230854	7.36096	0.0428897	0.459359
Sgms1	sphingomyelin synthase 1	0.117205	5.18272	0.0431836	0.459359
Gnaq	G protein subunit alpha q	0.147694	5.93889	0.0422782	0.459359
Gdpd2	glycerophosphodiester phosphodiesterase domain containing 2	-0.288108	4.7048	0.0425792	0.459359
Scn2a	sodium voltage-gated channel alpha subunit 2	0.241852	8.45877	0.0420831	0.459359
Akap6	A-kinase anchoring protein 6	0.158626	7.8192	0.0431207	0.459359
Rdh13	retinol dehydrogenase 13	0.164843	4.05512	0.0433961	0.459359
Carm1	coactivator-associated arginine methyltransferase 1	0.14536	6.51525	0.0429934	0.459359
Tmem178b	transmembrane protein 178B	0.149107	7.6895	0.0414693	0.459359
Selplg	selectin P ligand	0.343031	5.14914	0.0416149	0.459359
Slc16a12	solute carrier family 16, member 12	-0.391047	2.88008	0.0430124	0.459359
Bles03	basophilic leukemia expressed protein BLES03	0.14002	5.24443	0.0439751	0.459359
Tmsb4x	thymosin beta 4, X-linked	-0.185015	8.92745	0.0430116	0.459359
Dock1	dedicator of cyto-kinesis 1	-0.186394	5.77987	0.0430931	0.459359
Ccdc153	coiled-coil domain containing 153	-0.307798	3.27439	0.0424152	0.459359
Sdc3	syndecan 3	0.138631	8.7042	0.0433954	0.459359
Lmbrd2	LMBR1 domain containing 2	0.226493	5.3529	0.0427326	0.459359
Nmnat2	nicotinamide nucleotide adenylyltransferase 2	0.193384	6.2096	0.0427983	0.459359
Slc35b4	solute carrier family 35 member B4	0.118448	6.41934	0.0416979	0.459359
Fscn1	fascin actin-bundling protein 1	0.158761	7.30237	0.0432728	0.459359
Trib2	tribbles pseudokinase 2	-0.186476	5.96218	0.0426352	0.459359
Pacsin1	protein kinase C and casein kinase substrate in neurons 1	0.123875	7.45708	0.043715	0.459359
Actr1a	actin related protein 1A	0.131485	8.04216	0.0430601	0.459359
Ncam2	neural cell adhesion molecule 2	0.246495	7.07236	0.0432341	0.459359
Syt13	synaptotagmin 13	0.191611	6.17319	0.0434428	0.459359
Pde10a	phosphodiesterase 10A	0.190806	4.99496	0.0434647	0.459359
Itga7	integrin subunit alpha 7	-0.186687	4.7908	0.0419771	0.459359
Sorcs2	sortilin-related VPS10 domain containing receptor 2	0.128412	6.75457	0.0422215	0.459359
Ugdh	UDP-glucose 6-dehydrogenase	-0.166964	5.08879	0.0432706	0.459359
Vopp1	VOPP1 WW domain binding protein	0.137374	6.9441	0.0439574	0.459359
Col5a2	collagen type V alpha 2 chain	-0.155078	5.75325	0.0427818	0.459359
Fosb	FosB proto-oncogene, AP-1 transcription factor subunit	0.364207	3.7571	0.0434605	0.459359
Pcdhb5	protocadherin beta 5	0.213435	2.95558	0.0431761	0.459359
Tmod3	tropomodulin 3	-0.318869	4.78122	0.043284	0.459359
Mapk9	mitogen-activated protein kinase 9	0.12616	7.81749	0.042257	0.459359
Pex5l	peroxisomal biogenesis factor 5-like	0.214867	5.80545	0.0423838	0.459359
Plod2	procollagen lysine, 2-oxoglutarate 5-dioxygenase 2	-0.266025	3.43221	0.0422738	0.459359
Rnpc3	RNA-binding region (RNP1, RRM) containing 3	-0.217645	5.36533	0.0436079	0.459359
Nfkbia	NFKB inhibitor alpha	0.28922	4.79145	0.0426967	0.459359
Aplp1	amyloid beta precursor like protein 1	0.137425	10.0922	0.0435301	0.459359
Tra2b	transformer 2 beta homolog	-0.106712	6.64131	0.0435181	0.459359
Trpv1	transient receptor potential cation channel, subfamily V, member 1	-0.265436	1.20024	0.04217	0.459359
Tsnaxip1	translin-associated factor X interacting protein 1	-0.490559	0.950368	0.0414761	0.459359
Dym	dymeclin	0.123148	5.73678	0.0439839	0.459359
Iqub	IQ motif and ubiquitin domain containing	-0.256411	4.78462	0.0427036	0.459359
Tmod2	tropomodulin 2	-0.313769	6.81043	0.0420222	0.459359
Taf1d	TATA-box binding protein associated factor, RNA polymerase I subunit D	-0.157038	4.38783	0.0439268	0.459359
Noxa1	NADPH oxidase activator 1	-0.378303	0.177017	0.0436827	0.459359
Lnx1	ligand of numb-protein X 1	0.173295	4.67961	0.0417069	0.459359
Ccar1	cell division cycle and apoptosis regulator 1	-0.152386	5.40131	0.0434488	0.459359
Ccdc71	coiled-coil domain containing 71	0.143664	5.4175	0.0434431	0.459359
Ptcd3	Pentatricopeptide repeat domain 3	-0.105356	6.15818	0.0436918	0.459359
Psen1	presenilin 1	0.106681	6.30607	0.043363	0.459359
Brpf3	bromodomain and PHD finger containing, 3	0.11828	5.2495	0.0418544	0.459359
Mrgpre	MAS related GPR family member E	0.183469	4.61885	0.0439087	0.459359
Tead1	TEA domain transcription factor 1	-0.285929	5.12731	0.0430091	0.459359
Slc39a11	solute carrier family 39, member 11	0.160939	3.88484	0.043967	0.459359
LOC108348585	uncharacterized LOC108348585	0.21694	2.21286	0.0425066	0.459359
LOC682206	similar to Zinc finger protein 208	-0.153815	4.75273	0.0424769	0.459359
LOC691143	similar to Serum amyloid A-3 protein precursor	-0.211866	2.94406	0.0422131	0.459359
Stk33	serine/threonine kinase 33	-0.659459	-0.587958	0.0436315	0.459359
LOC108349819	dynein heavy chain 3, axonemal-like	-0.657707	-0.437057	0.0422823	0.459359
LOC103691231	uncharacterized LOC103691231	-0.349302	1.05252	0.0427657	0.459359
LOC100360380	zinc finger protein 457-like	-0.19439	5.38168	0.0427437	0.459359
Frrs1	ferric-chelate reductase 1	-0.301964	0.407998	0.0428469	0.459359
LOC102554786	uncharacterized LOC102554786	-0.508383	-0.807444	0.0424347	0.459359
Cep170b	centrosomal protein 170B	0.13969	8.34703	0.0426194	0.459359
Nkapd1	NKAP domain containing 1	-0.155347	5.13011	0.0424516	0.459359
Glce	glucuronic acid epimerase	0.174409	6.54465	0.0432069	0.459359
LOC108352010	uncharacterized LOC108352010	0.693311	0.055129	0.0439372	0.459359
Cbx4	chromobox 4	0.166759	4.78999	0.0425341	0.459359
LOC108352690	uncharacterized LOC108352690	0.322437	2.00557	0.0417168	0.459359
Hapln4	hyaluronan and proteoglycan link protein 4	0.220751	6.59755	0.0426019	0.459359
Armc4	armadillo repeat containing 4	-0.483968	-0.456251	0.0438724	0.459359
LOC688636	similar to ddx5	-0.674537	-1.3985	0.0436459	0.459359
Large1	LARGE xylosyl- and glucuronyltransferase 1	0.278202	7.51198	0.0436483	0.459359
LOC102554553	uncharacterized LOC102554553	-0.300809	0.757842	0.0432078	0.459359
LOC108349261	cancer/testis antigen family 45 member A5-like	-0.315531	1.49281	0.0435879	0.459359
Plac8	placenta associated 8	-0.694984	-0.899078	0.044824	0.459995
Casp8	caspase 8	-0.288776	0.892007	0.0448708	0.459995
Aldh9a1	aldehyde dehydrogenase 9 family, member A1	-0.209448	4.88982	0.0445381	0.459995
Foxred2	FAD-dependent oxidoreductase domain containing 2	0.194936	3.34164	0.044518	0.459995
Csgalnact2	chondroitin sulfate N-acetylgalactosaminyltransferase 2	-0.212372	2.62735	0.0444802	0.459995
Noct	nocturnin	0.179021	5.68303	0.0443035	0.459995
Iqsec2	IQ motif and Sec7 domain ArfGEF 2	0.171699	6.93921	0.0448538	0.459995
Cadps	calcium dependent secretion activator	0.199536	7.00387	0.0441024	0.459995
Abt1	activator of basal transcription 1	0.159347	4.26753	0.0444096	0.459995
Nlgn2	neuroligin 2	0.159552	8.10139	0.0444389	0.459995
Rgs7	regulator of G-protein signaling 7	0.141005	6.77204	0.0447012	0.459995
Baz1a	bromodomain adjacent to zinc finger domain, 1A	-0.297294	2.04834	0.0447303	0.459995
Map3k6	mitogen-activated protein kinase kinase kinase 6	0.590564	-0.0400551	0.0447335	0.459995
Cyld	CYLD lysine 63 deubiquitinase	0.191411	5.93892	0.0443931	0.459995
Ifit2	interferon-induced protein with tetratricopeptide repeats 2	0.196996	2.82185	0.044783	0.459995
Eral1	Era-like 12S mitochondrial rRNA chaperone 1	0.153309	4.73881	0.0443506	0.459995
Stmn2	stathmin 2	0.163501	8.88478	0.0448086	0.459995
Cpsf4	cleavage and polyadenylation specific factor 4	-0.161439	3.88215	0.0445133	0.459995
Fdft1	farnesyl diphosphate farnesyl transferase 1	0.169306	6.9845	0.0444425	0.459995
Slc35f1	solute carrier family 35, member F1	0.224892	6.95924	0.0448383	0.459995
Arhgef15	Rho guanine nucleotide exchange factor 15	-0.253285	2.38391	0.0442113	0.459995
Tial1	Tia1 cytotoxic granule-associated RNA binding protein-like 1	-0.185744	6.68153	0.044452	0.459995
Erlin2	ER lipid raft associated 2	-0.114126	6.23718	0.0445077	0.459995
LOC102553329	uncharacterized LOC102553329	-0.256437	4.16589	0.0445374	0.459995
Carnmt1	carnosine N-methyltransferase 1	-0.147533	4.15996	0.0447071	0.459995
Wnt2	Wnt family member 2	0.59486	1.8993	0.0445562	0.459995
Ca8	carbonic anhydrase 8	-0.291922	3.49789	0.0445833	0.459995
Tent5a	terminal nucleotidyltransferase 5A	-0.37358	3.72006	0.0445024	0.459995
Tsr1	TSR1, ribosome maturation factor	0.215207	5.50549	0.0448748	0.459995
Mtss1	MTSS I-BAR domain containing 1	-0.133046	6.62903	0.04503	0.460119
Hspb8	heat shock protein family B (small) member 8	-0.407578	4.56826	0.0449957	0.460119
Por	cytochrome p450 oxidoreductase	0.139789	6.59079	0.0450105	0.460119
Barhl2	BarH-like homeobox 2	0.542493	1.83657	0.0449703	0.460119
LOC108351978	uncharacterized LOC108351978	-0.692743	-0.949572	0.044935	0.460119
Rgs12	regulator of G-protein signaling 12	0.225601	6.19874	0.0452371	0.460187
Plxna2	plexin A2	0.206165	6.71797	0.0450991	0.460187
Gchfr	GTP cyclohydrolase I feedback regulator	-0.525985	-0.10551	0.0451584	0.460187
Rab3a	RAB3A, member RAS oncogene family	0.185026	9.21733	0.0452207	0.460187
Srsf1	serine and arginine rich splicing factor 1	-0.136205	8.12583	0.0451467	0.460187
Fscn2	fascin actin-bundling protein 2, retinal	-0.406602	0.197223	0.0450657	0.460187
RGD1560034	similar to FLJ25323 protein	-0.392935	0.101886	0.0452341	0.460187
Grin1	glutamate ionotropic receptor NMDA type subunit 1	0.19157	8.85696	0.0454073	0.460461
Cck	cholecystokinin	0.306407	6.532	0.0453627	0.460461
Prnp	prion protein	0.170434	10.1485	0.0453118	0.460461
Mnt	MAX network transcriptional repressor	0.134482	5.97093	0.0453548	0.460461
Kiaa0895l	hypothetical protein LOC688736	0.122215	5.11673	0.0453906	0.460461
Ptch1	patched 1	-0.275118	5.75309	0.04544	0.460502
Zfp202	zinc finger protein 202	-0.233561	3.45759	0.0456007	0.461549
E4f1	E4F transcription factor 1	-0.14193	4.82287	0.045583	0.461549
Usp5	ubiquitin specific peptidase 5	0.143356	5.63564	0.0459592	0.461689
Syngap1	synaptic Ras GTPase activating protein 1	0.225714	8.33863	0.04579	0.461689
Tardbp	TAR DNA binding protein	-0.130302	7.53366	0.045717	0.461689
Atp6v0e2	ATPase, H+ transporting V0 subunit e2	0.120637	7.28942	0.0458833	0.461689
Ccr5	C-C motif chemokine receptor 5	-0.228972	3.99665	0.0458514	0.461689
Gpr135	G protein-coupled receptor 135	0.296843	1.90264	0.045956	0.461689
Yes1	YES proto-oncogene 1, Src family tyrosine kinase	-0.182101	4.93156	0.0459301	0.461689
Fancb	FA complementation group B	-0.256988	1.68122	0.0457539	0.461689
Myo19	myosin XIX	-0.190344	3.5119	0.0459434	0.461689
Pemt	phosphatidylethanolamine N-methyltransferase	0.249901	1.37997	0.0457901	0.461689
Ubap2l	ubiquitin associated protein 2-like	0.153176	6.92469	0.0459121	0.461689
LOC108350662	disintegrin and metalloproteinase domain-containing protein 22-like	0.402519	2.1422	0.045791	0.461689
Tmem120b	transmembrane protein 120B	0.272022	2.87157	0.0459941	0.461751
Pdk4	pyruvate dehydrogenase kinase 4	0.694352	2.44876	0.0460365	0.461888
Zfp1	zinc finger protein 1	0.202885	3.67214	0.0460883	0.462119
Pcdh7	protocadherin 7	0.220212	7.66563	0.0475169	0.463959
Glrb	glycine receptor, beta	0.157153	7.81555	0.0496305	0.463959
Gltpd2	glycolipid transfer protein domain containing 2	-0.771615	1.15534	0.049994	0.463959
Lrrn4cl	LRRN4 C-terminal like	0.402973	0.0638316	0.0501308	0.463959
Atp2b1	ATPase plasma membrane Ca2+ transporting 1	0.182478	8.45809	0.0463222	0.463959
Nrxn3	neurexin 3	0.151355	7.80487	0.049373	0.463959
St8sia5	ST8 alpha-N-acetyl-neuraminide alpha-2,8-sialyltransferase 5	0.282529	5.20748	0.0505419	0.463959
Setdb1	SET domain bifurcated histone lysine methyltransferase 1	-0.126393	5.96957	0.0487846	0.463959
Ankrd50	ankyrin repeat domain 50	0.123049	5.86117	0.0500364	0.463959
Frmpd4	FERM and PDZ domain containing 4	0.206318	6.71005	0.0483481	0.463959
Dlg3	discs large MAGUK scaffold protein 3	0.201157	7.94951	0.0464606	0.463959
Mdm4	MDM4 regulator of p53	-0.129436	6.99171	0.0494482	0.463959
Zfyve19	zinc finger FYVE-type containing 19	-0.170402	3.74198	0.0475834	0.463959
Usp25	ubiquitin specific peptidase 25	0.125831	4.38403	0.0505708	0.463959
Ntm	neurotrimin	0.13114	7.41776	0.0490494	0.463959
Phf1	PHD finger protein 1	-0.141863	5.47959	0.0504005	0.463959
Ift20	intraflagellar transport 20	-0.174265	5.14875	0.0470658	0.463959
Orc2	origin recognition complex, subunit 2	-0.13215	5.38695	0.0510914	0.463959
Zfyve16	zinc finger FYVE-type containing 16	-0.167155	4.7418	0.0478527	0.463959
Lfng	LFNG O-fucosylpeptide 3-beta-N-acetylglucosaminyltransferase	0.207415	5.45401	0.0484494	0.463959
Pex1	peroxisomal biogenesis factor 1	-0.128712	5.19877	0.0484456	0.463959
Iqsec3	IQ motif and Sec7 domain ArfGEF 3	-0.18078	8.09633	0.0484753	0.463959
Tmem126a	transmembrane protein 126A	-0.197232	4.11012	0.0490287	0.463959
Ccdc12	coiled-coil domain containing 12	-0.180693	4.4737	0.0500449	0.463959
Dhrs1	dehydrogenase/reductase 1	-0.134129	4.92379	0.047631	0.463959
Anapc7	anaphase promoting complex subunit 7	0.138117	5.56476	0.0501071	0.463959
Csrnp2	cysteine and serine rich nuclear protein 2	0.170286	5.50653	0.0492838	0.463959
Lgals8	galectin 8	-0.124192	4.78778	0.050024	0.463959
Ap4s1	adaptor related protein complex 4 subunit sigma 1	-0.160957	3.75728	0.0511668	0.463959
Pcdhga12	protocadherin gamma subfamily A, 12	0.320025	2.10099	0.0480458	0.463959
Hsf1	heat shock transcription factor 1	-0.148367	5.34023	0.0465423	0.463959
Ctdp1	CTD phosphatase subunit 1	0.136748	4.5613	0.0464705	0.463959
Tob2	transducer of ERBB2, 2	0.199084	4.38786	0.050326	0.463959
Car2	carbonic anhydrase 2	-0.283383	7.65241	0.0509832	0.463959
Ppfia2	PTPRF interacting protein alpha 2	0.189704	7.12923	0.0505196	0.463959
Rapgef2	Rap guanine nucleotide exchange factor 2	0.181646	7.32184	0.0502604	0.463959
Camk2a	calcium/calmodulin-dependent protein kinase II alpha	0.195056	9.64183	0.0501315	0.463959
Myo5b	myosin Vb	0.252449	7.4525	0.0506316	0.463959
Nceh1	neutral cholesterol ester hydrolase 1	0.184629	6.34711	0.0463651	0.463959
Celf1	CUGBP, Elav-like family member 1	0.134571	7.96234	0.0487079	0.463959
Sh3bgrl	SH3 domain binding glutamate-rich protein like	-0.1566	7.66955	0.0477324	0.463959
Spint2	serine peptidase inhibitor, Kunitz type, 2	-0.19493	5.60651	0.047158	0.463959
Magi2	membrane associated guanylate kinase, WW and PDZ domain containing 2	0.149515	6.11331	0.0477878	0.463959
Git2	GIT ArfGAP 2	-0.118276	6.03522	0.0510015	0.463959
Kcnk5	potassium two pore domain channel subfamily K member 5	-0.673398	-0.677863	0.0495883	0.463959
Zfp36	zinc finger protein 36	0.256693	2.82076	0.0471948	0.463959
Kcnj3	potassium inwardly-rectifying channel, subfamily J, member 3	0.270185	5.4782	0.0487912	0.463959
Ddx39a	DExD-box helicase 39A	-0.146004	3.63305	0.0512046	0.463959
Arpc4	actin related protein 2/3 complex, subunit 4	0.117717	7.21682	0.0470902	0.463959
Camk2b	calcium/calmodulin-dependent protein kinase II beta	0.178999	9.60322	0.0476616	0.463959
Atp6v0c	ATPase H+ transporting V0 subunit C	0.167666	9.62788	0.0466096	0.463959
Klhl26	kelch-like family member 26	0.180198	5.74726	0.0500292	0.463959
Tmem38a	transmembrane protein 38a	0.163251	5.8597	0.0497651	0.463959
Tmem184b	transmembrane protein 184B	0.129965	6.21833	0.0497853	0.463959
Rfx2	regulatory factor X2	-0.34781	3.50989	0.0486815	0.463959
Hivep2	human immunodeficiency virus type I enhancer binding protein 2	0.184637	7.2341	0.0510966	0.463959
Irx1	iroquois homeobox 1	-0.562888	0.804279	0.0479119	0.463959
Lemd3	LEM domain containing 3	0.177139	4.69948	0.0480525	0.463959
Wasf1	WASP family member 1	0.283622	8.20971	0.0510752	0.463959
Cplx3	complexin 3	0.298027	1.44937	0.0493353	0.463959
Sowahc	sosondowah ankyrin repeat domain family member C	-0.170574	3.70229	0.0483219	0.463959
Myl12b	myosin light chain 12B	0.118678	7.6254	0.0466572	0.463959
Napb	NSF attachment protein beta	0.227548	9.38385	0.0468416	0.463959
Them4	thioesterase superfamily member 4	0.147916	4.70204	0.0479302	0.463959
Hmg20a	high mobility group 20A	0.116264	6.64231	0.0499739	0.463959
E2f3	E2F transcription factor 3	0.231618	3.33092	0.0495596	0.463959
Agpat1	1-acylglycerol-3-phosphate O-acyltransferase 1	0.128536	7.47673	0.0512655	0.463959
Tmem132b	transmembrane protein 132B	0.230119	5.57131	0.0499251	0.463959
Alg2	ALG2, alpha-1,3/1,6-mannosyltransferase	0.141936	7.74145	0.0476007	0.463959
Tnr	tenascin R	0.19739	6.21301	0.0508156	0.463959
Cwc27	CWC27 spliceosome associated cyclophilin	0.166578	3.76654	0.0497923	0.463959
Gpx8	glutathione peroxidase 8	-0.28242	4.04608	0.0495542	0.463959
Sema5a	semaphorin 5A	0.207476	6.491	0.0509034	0.463959
Tubb3	tubulin, beta 3 class III	0.186981	8.48655	0.0465993	0.463959
Klhl25	kelch-like family member 25	-0.23542	3.05047	0.0470969	0.463959
Cdc42ep5	CDC42 effector protein 5	-0.551364	0.442755	0.0497542	0.463959
Zfp189	zinc finger protein 189	0.464389	5.12523	0.0477163	0.463959
Ppp2r1a	protein phosphatase 2 scaffold subunit A alpha	0.162893	8.66764	0.0495287	0.463959
Nefl	neurofilament light	0.255942	8.62128	0.0507106	0.463959
Mat2b	methionine adenosyltransferase 2B	0.135849	6.5541	0.0510304	0.463959
Pld2	phospholipase D2	-0.214275	5.66514	0.0486519	0.463959
Sspo	SCO-spondin	-0.541349	-0.288388	0.0479779	0.463959
Praf2	PRA1 domain family, member 2	0.12494	6.23133	0.0494463	0.463959
Snap25	synaptosome associated protein 25	0.194633	10.8161	0.050042	0.463959
Faxc	failed axon connections homolog, metaxin like GST domain containing	0.190282	3.00712	0.0482398	0.463959
Htatsf1	HIV-1 Tat specific factor 1	-0.121132	6.62696	0.0470649	0.463959
Fam110b	family with sequence similarity 110, member B	0.170499	5.91788	0.0501279	0.463959
Ets2	ETS proto-oncogene 2, transcription factor	0.170938	6.65721	0.0504936	0.463959
Trank1	tetratricopeptide repeat and ankyrin repeat containing 1	-0.143325	7.42251	0.0511292	0.463959
Rps24	ribosomal protein S24	-0.211899	7.63936	0.0480126	0.463959
Cdh10	cadherin 10	0.153629	5.80146	0.0470018	0.463959
Purb	purine rich element binding protein B	0.109568	6.58721	0.0483161	0.463959
Col4a4	collagen type IV alpha 4 chain	0.421473	-0.467302	0.0484073	0.463959
Mapre2	microtubule-associated protein, RP/EB family, member 2	0.121927	8.3373	0.0506213	0.463959
Sphkap	SPHK1 interactor, AKAP domain containing	0.152659	6.7464	0.0502331	0.463959
Nr1h3	nuclear receptor subfamily 1, group H, member 3	-0.397499	1.5643	0.0493244	0.463959
Shbg	sex hormone binding globulin	0.23231	2.12613	0.0467003	0.463959
Miat	myocardial infarction associated transcript	-0.18831	9.09577	0.0483327	0.463959
Asns	asparagine synthetase (glutamine-hydrolyzing)	0.230941	6.04198	0.0505074	0.463959
Map7d3	MAP7 domain containing 3	-0.613411	0.696082	0.0503837	0.463959
Nlrp1a	NLR family, pyrin domain containing 1A	0.426495	1.32517	0.0498049	0.463959
Acsm3	acyl-CoA synthetase medium-chain family member 3	-0.359812	1.36852	0.0502541	0.463959
Nrarp	Notch-regulated ankyrin repeat protein	-0.200718	5.06672	0.0485509	0.463959
Aifm3	apoptosis inducing factor, mitochondria associated 3	-0.172843	6.29549	0.0507392	0.463959
Ankrd9	ankyrin repeat domain 9	0.202912	2.4953	0.0506204	0.463959
Nfe2l3	nuclear factor, erythroid 2-like 3	0.515441	-0.328678	0.0504503	0.463959
Cdc23	cell division cycle 23	-0.129164	6.36383	0.049235	0.463959
Mir212	microRNA 212	0.458918	-1.00546	0.050135	0.463959
Nxph4	neurexophilin 4	0.476735	3.21577	0.0471187	0.463959
Wsb1	WD repeat and SOCS box-containing 1	-0.255101	8.33672	0.0479751	0.463959
Parp3	poly (ADP-ribose) polymerase family, member 3	-0.27875	2.5094	0.0484697	0.463959
Reck	reversion-inducing-cysteine-rich protein with kazal motifs	-0.172154	4.81683	0.0489777	0.463959
Clk2	CDC-like kinase 2	-0.133552	5.27063	0.0472699	0.463959
Ppp1r9a	protein phosphatase 1, regulatory subunit 9A	0.149168	7.95817	0.0480496	0.463959
Rsph6a	radial spoke head 6 homolog A	0.295875	0.949337	0.0487743	0.463959
RGD1562608	similar to KIAA1328 protein	-0.154197	3.82933	0.050479	0.463959
LOC501038	Ab2-060	0.235075	3.85681	0.0476179	0.463959
Gnb3	G protein subunit beta 3	-0.290649	2.30318	0.0493428	0.463959
Fndc3a	fibronectin type III domain containing 3a	-0.143834	6.72007	0.0484634	0.463959
Tmem209	transmembrane protein 209	-0.155255	3.77238	0.0487936	0.463959
Hnrnph3	heterogeneous nuclear ribonucleoprotein H3	-0.206407	2.88447	0.0470592	0.463959
Cep85l	centrosomal protein 85-like	-0.139397	3.86306	0.0474181	0.463959
Mgst2	microsomal glutathione S-transferase 2	0.389794	-0.890767	0.0470799	0.463959
Jdp2	Jun dimerization protein 2	0.130254	4.67813	0.0494735	0.463959
Tfap4	transcription factor AP-4	-0.207752	3.33761	0.051259	0.463959
Nxnl1	nucleoredoxin-like 1	-0.335082	0.508906	0.050336	0.463959
Aldh3b2	aldehyde dehydrogenase 3 family, member B2	0.244112	2.85056	0.0508986	0.463959
LOC108349293	uncharacterized LOC108349293	-0.525297	-0.200101	0.0473268	0.463959
LOC102551125	uncharacterized LOC102551125	0.283737	0.9726	0.0463617	0.463959
Abhd18	abhydrolase domain containing 18	-0.238267	3.77983	0.0493767	0.463959
LOC310579	similar to Annexin A7 (Annexin VII) (Synexin)	0.758909	0.268201	0.048298	0.463959
LOC103691668	uncharacterized LOC103691668	0.324375	0.964496	0.0480598	0.463959
LOC108350133	tubulin polyglutamylase TTLL7-like	0.208434	4.62616	0.0506639	0.463959
Ttll7	tubulin tyrosine ligase like 7	0.167248	8.47735	0.0475885	0.463959
Garnl3	GTPase activating Rap/RanGAP domain-like 3	0.171379	5.88366	0.0475073	0.463959
Mbd5	methyl-CpG binding domain protein 5	0.153484	5.96008	0.0496874	0.463959
Shf	Src homology 2 domain containing F	0.210825	4.05347	0.048172	0.463959
LOC102552812	uncharacterized LOC102552812	-0.477202	-0.962077	0.0509438	0.463959
LOC102556495	uncharacterized LOC102556495	-0.55853	-0.0363066	0.050725	0.463959
Klhdc7a	kelch domain containing 7A	-0.306445	3.33339	0.0471993	0.463959
Rex2	reduced expression 2	-0.205543	3.09627	0.0490326	0.463959
LOC102551114	uncharacterized LOC102551114	0.209759	5.39599	0.051171	0.463959
Tatdn1	TatD DNase domain containing 1	-0.195777	3.20483	0.0466005	0.463959
Sun2	Sad1 and UNC84 domain containing 2	0.163284	5.87496	0.0507371	0.463959
Adamts20	ADAM metallopeptidase with thrombospondin type 1 motif, 20	-0.212171	3.35756	0.0484866	0.463959
Tln2	talin 2	0.142912	6.59364	0.0490981	0.463959
Ccdc13	coiled-coil domain containing 13	-0.252507	2.39045	0.0508274	0.463959
Ak5	adenylate kinase 5	-0.410008	-0.876029	0.0500615	0.463959
Ttll4	tubulin tyrosine ligase like 4	-0.114339	5.13588	0.0468327	0.463959
Mrtfb	myocardin related transcription factor B	0.188272	3.78862	0.0511392	0.463959
Haghl	hydroxyacylglutathione hydrolase-like	-0.183109	3.99329	0.0501422	0.463959
Ikzf3	IKAROS family zinc finger 3	0.54095	-1.11362	0.0512302	0.463959
LOC102550944	zinc finger protein 709-like	-0.236169	3.29349	0.0502713	0.463959
Nsun3	NOP2/Sun RNA methyltransferase 3	-0.463072	-1.15067	0.0501822	0.463959
LOC102546365	acetyl-CoA acetyltransferase, cytosolic-like	0.358624	-0.362762	0.048777	0.463959
Sap25	Sin3A-associated protein 25	-0.302587	0.973769	0.0482698	0.463959
LOC102556093	uncharacterized LOC102556093	-0.203379	5.39605	0.0496799	0.463959
Rhof	ras homolog family member F, filopodia associated	0.163197	5.72736	0.0476592	0.463959
Stum	stum, mechanosensory transduction mediator homolog	0.410437	6.42701	0.0503438	0.463959
LOC103690063	ATP-binding cassette sub-family G member 3-like	-0.361747	1.40523	0.0482583	0.463959
LOC102548839	uncharacterized LOC102548839	0.922175	-1.17212	0.0497367	0.463959
Dancr	differentiation antagonizing non-protein coding RNA	-0.267668	1.91443	0.0504373	0.463959
Nrg3	neuregulin 3	0.172715	5.65079	0.047684	0.463959
Plekha2	pleckstrin homology domain containing A2	0.3172	3.16644	0.0485189	0.463959
LOC102553495	uncharacterized LOC102553495	-0.154234	4.46741	0.0481268	0.463959
Macroh2a1	macroH2A.1 histone	-0.10847	6.58994	0.0483297	0.463959
LOC103694146	uncharacterized LOC103694146	-0.301889	0.766639	0.0482104	0.463959
LOC102557111	WAS/WASL-interacting protein family member 3-like	0.611795	-0.563041	0.0483222	0.463959
Terb1	telomere repeat binding bouquet formation protein 1	-0.464866	-0.509875	0.0468999	0.463959
LOC102550863	uncharacterized LOC102550863	-0.447992	1.65407	0.0507242	0.463959
Pcnx2	pecanex 2	0.228812	5.84789	0.0510049	0.463959
LOC103694466	vinculin pseudogene	-0.44431	0.239304	0.0474267	0.463959
Yy2	YY2 transcription factor	0.194585	3.02419	0.047443	0.463959
Cacnb4	calcium voltage-gated channel auxiliary subunit beta 4	0.164798	7.22004	0.0512999	0.464008
Shank1	SH3 and multiple ankyrin repeat domains 1	0.138137	9.04368	0.0515011	0.464521
Ajuba	ajuba LIM protein	-0.360615	1.49003	0.0514805	0.464521
Ube3b	ubiquitin protein ligase E3B	0.121406	6.1002	0.0514896	0.464521
Mpv17	mitochondrial inner membrane protein MPV17	-0.138093	4.56932	0.0514676	0.464521
Septin5	septin 5	0.180273	9.56973	0.0514087	0.464521
Gas2	growth arrest-specific 2	-0.202693	2.97515	0.0521339	0.464625
Mrps31	mitochondrial ribosomal protein S31	-0.115983	4.60115	0.0524658	0.464625
Ppip5k2	diphosphoinositol pentakisphosphate kinase 2	-0.242564	3.45437	0.0525821	0.464625
Mex3b	mex-3 RNA binding family member B	0.20925	3.98691	0.0520724	0.464625
Atp6v0a1	ATPase H+ transporting V0 subunit a1	0.195337	9.01542	0.052264	0.464625
B4galt5	beta-1,4-galactosyltransferase 5	0.113512	5.17088	0.052023	0.464625
Flnc	filamin C	-0.249735	3.71368	0.0519179	0.464625
Map2k6	mitogen-activated protein kinase kinase 6	0.234938	4.3686	0.0522265	0.464625
Fam184b	family with sequence similarity 184, member B	0.189605	3.48238	0.0521477	0.464625
Eed	embryonic ectoderm development	-0.128263	4.34841	0.0524365	0.464625
Zdhhc24	zinc finger, DHHC-type containing 24	0.197409	3.72015	0.05173	0.464625
Slc45a1	solute carrier family 45, member 1	0.175741	5.83183	0.0518534	0.464625
Fermt2	fermitin family member 2	-0.166765	7.27865	0.0522163	0.464625
Rpusd1	RNA pseudouridine synthase domain containing 1	0.129784	5.1562	0.052513	0.464625
Haus7	HAUS augmin-like complex, subunit 7	-0.130426	4.33486	0.0518739	0.464625
Slc12a7	solute carrier family 12 member 7	-0.322068	2.87428	0.0525043	0.464625
Slc2a13	solute carrier family 2 member 13	0.194487	7.30474	0.0516165	0.464625
Agap2	ArfGAP with GTPase domain, ankyrin repeat and PH domain 2	0.138716	10.1071	0.0520959	0.464625
Dnajc3	DnaJ heat shock protein family (Hsp40) member C3	-0.182247	4.40936	0.052172	0.464625
Rad51ap1	RAD51 associated protein 1	0.203726	2.25857	0.0524233	0.464625
Slc26a2	solute carrier family 26 member 2	-0.224279	2.91599	0.0525748	0.464625
Arid5b	AT-rich interaction domain 5B	0.199721	4.53479	0.0523602	0.464625
Coq2	coenzyme Q2, polyprenyltransferase	0.122259	5.74892	0.0518425	0.464625
Hk2	hexokinase 2	-0.396228	3.80266	0.0523099	0.464625
Trim21	tripartite motif-containing 21	-0.344798	2.83419	0.0519362	0.464625
LOC103691695	uncharacterized LOC103691695	0.388548	0.381937	0.0523375	0.464625
Nxph2	neurexophilin 2	-0.356096	0.905091	0.0522035	0.464625
Cntrl	centriolin	-0.219239	4.32989	0.0521245	0.464625
LOC102553820	uncharacterized LOC102553820	-0.269459	4.05574	0.0522589	0.464625
LOC102548914	uncharacterized LOC102548914	-0.679678	-1.02747	0.0522859	0.464625
Gon7	GON7 subunit of KEOPS complex	-0.220878	3.46005	0.0517405	0.464625
Tbc1d22a	TBC1 domain family, member 22a	0.144031	3.45317	0.0524629	0.464625
LOC685081	similar to solute carrier family 22 (organic cation transporter), member 13	-0.363232	-0.0877173	0.0521154	0.464625
LOC108352424	uncharacterized LOC108352424	-0.249406	2.19855	0.051997	0.464625
Epb41l5	erythrocyte membrane protein band 4.1 like 5	-0.234051	3.26664	0.0524357	0.464625
LOC102554492	uncharacterized LOC102554492	0.273082	1.76319	0.0517129	0.464625
Zfp182	zinc finger protein 182	-0.149217	4.85124	0.0525369	0.464625
Rbm5	RNA binding motif protein 5	-0.12417	7.61183	0.0527182	0.465315
Obsl1	obscurin like cytoskeletal adaptor 1	-0.178339	3.62817	0.0527136	0.465315
Pla2g4b	phospholipase A2 group IVB	-0.199905	3.16614	0.0530856	0.465501
Ngf	nerve growth factor	0.376346	1.73098	0.0535791	0.465501
Slc7a4	solute carrier family 7, member 4	0.23459	5.58902	0.0532527	0.465501
Synrg	synergin, gamma	0.108119	5.91262	0.0535376	0.465501
Ptk2b	protein tyrosine kinase 2 beta	0.298724	8.86634	0.0531714	0.465501
Sstr2	somatostatin receptor 2	0.191988	3.88809	0.0532458	0.465501
Gli1	GLI family zinc finger 1	-0.264159	4.12143	0.0530751	0.465501
Aldh1b1	aldehyde dehydrogenase 1 family, member B1	0.138826	4.19296	0.0535538	0.465501
Rnf138	ring finger protein 138	-0.150328	4.89108	0.0528458	0.465501
Rpl26	ribosomal protein L26	-0.252481	5.20189	0.0535437	0.465501
Lgi1	leucine-rich, glioma inactivated 1	0.242759	6.41567	0.0531713	0.465501
LOC683897	similar to Protein C6orf203	-0.126501	4.38211	0.0533972	0.465501
Shisa4	shisa family member 4	0.13871	6.11864	0.0531138	0.465501
Prss53	serine protease 53	-0.210046	4.15785	0.0530692	0.465501
Mtpn	myotrophin	0.127631	7.75755	0.0530153	0.465501
Rasgef1c	RasGEF domain family, member 1C	0.333235	3.48222	0.0534556	0.465501
Atf2	activating transcription factor 2	0.142222	6.40087	0.0533517	0.465501
Tctn2	tectonic family member 2	-0.147778	4.10921	0.0532697	0.465501
Mettl25	methyltransferase like 25	-0.18064	2.82486	0.0531075	0.465501
Dimt1	DIMT1 rRNA methyltransferase and ribosome maturation factor	-0.140049	4.04768	0.0535603	0.465501
Jade2	jade family PHD finger 2	0.123586	5.87743	0.0533344	0.465501
LOC367515	similar to RIKEN cDNA 1700081O22	-0.473807	-0.803122	0.0534272	0.465501
Ptges3l1	prostaglandin E synthase 3-like 1	-0.287953	1.55638	0.0532836	0.465501
Eid2	EP300 interacting inhibitor of differentiation 2	0.129839	5.73532	0.0530157	0.465501
LOC108350643	uncharacterized LOC108350643	-0.354169	-0.0830882	0.0533643	0.465501
LOC100359776	hypothetical LOC100359776	0.27102	1.30664	0.0535239	0.465501
LOC108350659	uncharacterized LOC108350659	-0.624642	-0.39901	0.0531557	0.465501
LOC102549526	uncharacterized LOC102549526	-0.501874	-0.884993	0.0530715	0.465501
Tmsb15b2	thymosin beta 15B2	-0.246264	4.03434	0.0535277	0.465501
Clcn6	chloride voltage-gated channel 6	0.12887	7.16453	0.05373	0.466543
Ankub1	ankyrin repeat and ubiquitin domain containing 1	-0.458318	1.0251	0.0537571	0.466543
Ppp3ca	protein phosphatase 3 catalytic subunit alpha	0.174158	9.41056	0.0538639	0.466749
Zfp68	zinc finger protein 68	-0.16661	5.98781	0.053868	0.466749
Elf1	E74 like ETS transcription factor 1	-0.225946	3.25897	0.053834	0.466749
Smap1	small ArfGAP 1	0.183903	6.37925	0.0539094	0.466857
Vps53	VPS53 subunit of GARP complex	0.131793	6.18682	0.0543276	0.46714
Thyn1	thymocyte nuclear protein 1	-0.123626	5.29338	0.0542368	0.46714
Cyp4f6	cytochrome P450, family 4, subfamily f, polypeptide 6	-0.188091	3.28737	0.054091	0.46714
C2cd2l	C2CD2-like	0.185135	8.13621	0.0542675	0.46714
Dennd1a	DENN domain containing 1A	0.128257	5.89138	0.0543728	0.46714
Serpinb6b	serine (or cysteine) peptidase inhibitor, clade B, member 6b	-0.385541	0.614659	0.0543533	0.46714
Tox	thymocyte selection-associated high mobility group box	0.220158	4.89315	0.054192	0.46714
Tnpo1	transportin 1	-0.128764	6.66331	0.0542252	0.46714
Acsl3	acyl-CoA synthetase long-chain family member 3	0.135322	8.43553	0.0543382	0.46714
Sprn	shadow of prion protein	0.316709	6.90538	0.0540929	0.46714
LOC108349595	uncharacterized LOC108349595	-0.322198	-0.205196	0.0543214	0.46714
E2f5	E2F transcription factor 5	-0.179739	3.39436	0.0544071	0.46714
Ints14	integrator complex subunit 14	0.12953	5.0104	0.0541721	0.46714
Catip	ciliogenesis associated TTC17 interacting protein	-0.166426	4.27603	0.0541564	0.46714
Akain1	A-kinase anchor inhibitor 1	-0.461346	2.09999	0.0543919	0.46714
Zfp300	zinc finger protein 300	-0.17609	2.54092	0.0542877	0.46714
Gpd1l	glycerol-3-phosphate dehydrogenase 1-like	0.195474	5.05902	0.0544688	0.46717
Tmem63b	transmembrane protein 63B	0.165281	6.94489	0.0544622	0.46717
Fgfr2	fibroblast growth factor receptor 2	-0.14783	6.7286	0.0545755	0.467337
Gprc5c	G protein-coupled receptor, class C, group 5, member C	-0.425677	1.44108	0.0545329	0.467337
Kif13b	kinesin family member 13B	-0.233315	5.29586	0.054568	0.467337
Txndc11	thioredoxin domain containing 11	0.121821	4.9911	0.0547066	0.467436
Kif3c	kinesin family member 3C	0.138795	7.7799	0.0547331	0.467436
Tead2	TEA domain transcription factor 2	-0.391614	0.617237	0.0546646	0.467436
Ndrg4	NDRG family member 4	0.152223	10.7054	0.0547615	0.467436
Ppp1r15a	protein phosphatase 1, regulatory subunit 15A	0.13751	4.42713	0.0546959	0.467436
LOC102552311	coiled-coil domain-containing protein 30-like	-0.414934	0.0895409	0.0546297	0.467436
LOC100910990	copine-1-like	0.341401	0.17419	0.0548219	0.467672
LOC102549303	uncharacterized LOC102549303	-0.297226	1.92138	0.0548552	0.467672
Eml6	EMAP like 6	-0.182701	4.77765	0.0548765	0.467672
LOC102553129	uncharacterized LOC102553129	-0.306559	1.45417	0.0549539	0.467897
LOC102553037	uncharacterized LOC102553037	-0.571692	-0.969282	0.0549611	0.467897
Mrps11	mitochondrial ribosomal protein S11	-0.130132	4.65207	0.0550488	0.467901
Pabpn1	poly(A) binding protein, nuclear 1	-0.16393	8.03204	0.0550484	0.467901
LOC102551251	putative methyl-CpG-binding domain protein 3-like 5-like	-0.335937	2.72928	0.0549947	0.467901
Zbtb45	zinc finger and BTB domain containing 45	0.159924	4.36835	0.0550807	0.467924
LOC103691005	zinc finger protein 679-like	-0.139297	5.29674	0.0551395	0.468176
Syt11	synaptotagmin 11	0.150766	10.0956	0.0554547	0.468444
Lmo7	LIM domain 7	0.209902	6.76568	0.0553828	0.468444
Sv2b	synaptic vesicle glycoprotein 2b	0.433761	8.66042	0.055974	0.468444
Ubiad1	UbiA prenyltransferase domain containing 1	0.16723	3.87969	0.0558427	0.468444
Safb2	scaffold attachment factor B2	-0.130556	6.74975	0.0559038	0.468444
Lrrc24	leucine rich repeat containing 24	0.184471	4.65339	0.0559282	0.468444
Pi4ka	phosphatidylinositol 4-kinase alpha	0.156011	8.16945	0.0558077	0.468444
Rtn3	reticulon 3	0.158684	10.3401	0.0557588	0.468444
Vamp2	vesicle-associated membrane protein 2	0.130162	10.2771	0.0554201	0.468444
Smarcad1	SWI/SNF-related, matrix-associated actin-dependent regulator of chromatin, subfamily a, containing DEAD/H box 1`	-0.113252	5.57082	0.0557027	0.468444
Tmem135	transmembrane protein 135	0.0980663	5.9448	0.0558052	0.468444
Lipg	lipase G, endothelial type	-0.445448	-0.164699	0.0555574	0.468444
C1d	C1D nuclear receptor corepressor	-0.142339	5.3	0.0558298	0.468444
Zfp36l1	zinc finger protein 36, C3H type-like 1	-0.256883	5.76576	0.0558489	0.468444
Rpap3	RNA polymerase II associated protein 3	-0.12603	6.5329	0.0556207	0.468444
Slc26a6	solute carrier family 26 member 6	-0.192914	4.05233	0.0552422	0.468444
Traf3ip2	Traf3 interacting protein 2	-0.27122	3.03832	0.0559046	0.468444
Fbxw7	F-box and WD repeat domain containing 7	0.18157	6.99201	0.055768	0.468444
Cep250	centrosomal protein 250	-0.135811	4.62047	0.0552864	0.468444
Zfc3h1	zinc finger, C3H1-type containing	-0.109331	6.47143	0.0556325	0.468444
Msrb3	methionine sulfoxide reductase B3	-0.19117	2.84154	0.0555804	0.468444
Nbeal1	neurobeachin-like 1	-0.225201	3.16782	0.0559871	0.468444
Sgsh	N-sulfoglucosamine sulfohydrolase	0.265621	1.63269	0.0559638	0.468444
Xxylt1	xyloside xylosyltransferase 1	0.130893	5.11556	0.0555822	0.468444
Glt1d1	glycosyltransferase 1 domain containing 1	0.145955	4.58932	0.0554669	0.468444
Fam78b	family with sequence similarity 78, member B	0.20187	3.5535	0.0558632	0.468444
Sox21	SRY-box transcription factor 21	-0.170437	3.97701	0.0554628	0.468444
LOC102553609	uncharacterized LOC102553609	-0.572637	-0.656312	0.0553259	0.468444
LOC102546329	60S ribosomal protein L35-like	-0.461631	-0.470724	0.0560177	0.468456
Jmjd6	jumonji domain containing 6, arginine demethylase and lysine hydroxylase	-0.131773	4.07479	0.0560551	0.468525
Fkrp	fukutin related protein	0.144413	5.59714	0.0561262	0.468632
Atp1a3	ATPase Na+/K+ transporting subunit alpha 3	0.218843	10.9531	0.0561169	0.468632
LOC102551403	ankyrin repeat and fibronectin type-III domain-containing protein 1-like	0.202821	3.63094	0.0561818	0.468853
LOC108350210	uncharacterized LOC108350210	-0.322355	2.88515	0.0562333	0.469039
Enpp5	ectonucleotide pyrophosphatase/phosphodiesterase family member 5	0.130657	8.67786	0.0563504	0.469067
Prmt8	protein arginine methyltransferase 8	0.214523	6.24198	0.0563534	0.469067
Plch2	phospholipase C, eta 2	0.263099	6.07465	0.0563295	0.469067
Ufsp1	UFM1-specific peptidase 1	0.150973	4.01319	0.0563264	0.469067
Gba2	glucosylceramidase beta 2	-0.12827	6.7276	0.056584	0.469527
Rhod	ras homolog family member D	-0.675257	-1.10827	0.0564796	0.469527
Rpl32	ribosomal protein L32	-0.223166	6.51863	0.0565556	0.469527
LOC102547029	cAMP-dependent protein kinase catalytic subunit beta-like	0.70454	2.15918	0.0565745	0.469527
Tex9	testis expressed 9	-0.283785	3.19708	0.0565272	0.469527
LOC100910788	coiled-coil-helix-coiled-coil-helix domain-containing protein 2, mitochondrial-like	-0.194211	4.31023	0.0564473	0.469527
Slf2	SMC5-SMC6 complex localization factor 2	-0.192954	6.59325	0.0566299	0.469666
Adam23	ADAM metallopeptidase domain 23	0.170876	7.87369	0.0569316	0.47035
Gpr52	G protein-coupled receptor 52	0.319996	3.98705	0.0568956	0.47035
Gnb1	G protein subunit beta 1	0.112445	8.88112	0.0569466	0.47035
C3	complement C3	0.30328	4.66765	0.0568496	0.47035
Atp6v1g2	ATPase H+ transporting V1 subunit G2	0.134193	8.67432	0.0567533	0.47035
Ccdc42	coiled-coil domain containing 42	0.818275	0.0744235	0.0568819	0.47035
Creg2	cellular repressor of E1A-stimulated genes 2	0.386998	3.05783	0.0568703	0.47035
Zup1	zinc finger containing ubiquitin peptidase 1	-0.17216	4.55255	0.0568044	0.47035
Arx	aristaless related homeobox	-0.149123	4.8715	0.0571856	0.470391
Ogfrl1	opioid growth factor receptor-like 1	0.152848	5.15376	0.0570645	0.470391
Nell2	neural EGFL like 2	0.321553	9.1431	0.0570749	0.470391
Msi1	musashi RNA-binding protein 1	-0.178284	4.25841	0.0571088	0.470391
Idh2	isocitrate dehydrogenase (NADP(+)) 2	-0.180413	6.38571	0.0571785	0.470391
Srsf3	serine and arginine rich splicing factor 3	-0.176996	6.82874	0.0569955	0.470391
Col27a1	collagen type XXVII alpha 1 chain	-0.152619	6.38912	0.0571851	0.470391
Rasgef1a	RasGEF domain family, member 1A	0.197756	8.08114	0.0570865	0.470391
Dhx15	DEAH-box helicase 15	-0.107982	6.34899	0.0572302	0.470418
LOC100359748	zinc finger CCCH type, antiviral 1	-0.362762	0.41307	0.0572474	0.470418
Mcts2	malignant T cell amplified sequence 2	-0.140204	4.12943	0.0573535	0.470808
LOC688672	similar to eukaryotic translation initiation factor 4A, isoform 1	-0.399771	-0.771174	0.0573279	0.470808
Sbno1	strawberry notch homolog 1	0.138673	6.90757	0.0574884	0.471025
Avpi1	arginine vasopressin-induced 1	0.165145	3.74335	0.0574977	0.471025
Hmgcs1	3-hydroxy-3-methylglutaryl-CoA synthase 1	0.129476	8.82751	0.057414	0.471025
Tbc1d8	TBC1 domain family, member 8	0.174964	3.75975	0.0575265	0.471025
Klhl28	kelch-like family member 28	0.288962	4.94704	0.0574743	0.471025
Rpl22l1	ribosomal protein L22 like 1	-0.2204	5.6534	0.0576073	0.471077
Ypel2	yippee-like 2	0.132896	6.83397	0.0576206	0.471077
Smyd2	SET and MYND domain containing 2	0.100433	6.53961	0.0576156	0.471077
LOC100910079	actin-related protein 3B-like	0.232257	3.81004	0.0576817	0.471336
LOC102549290	60S ribosomal protein L22-like	0.345171	0.310092	0.057772	0.471834
RGD1563056	similar to hypothetical protein	-0.333829	0.232769	0.0578708	0.472401
Tfeb	transcription factor EB	-0.278821	3.20008	0.0579067	0.472454
Strn4	striatin 4	0.119852	7.64879	0.0579493	0.472562
Fzd9	frizzled class receptor 9	0.173025	3.74261	0.0580145	0.472614
Abcc4	ATP binding cassette subfamily C member 4	-0.20143	4.31472	0.0579941	0.472614
Pkmyt1	protein kinase, membrane associated tyrosine/threonine 1	-0.26144	1.09001	0.0581296	0.473312
Trip6	thyroid hormone receptor interactor 6	-0.18872	3.08958	0.0582559	0.473846
Ubash3b	ubiquitin associated and SH3 domain containing, B	0.109032	5.22765	0.0583368	0.473846
Scp2d1	SCP2 sterol-binding domain containing 1	-0.445295	-0.678026	0.0583721	0.473846
Ptpn3	protein tyrosine phosphatase, non-receptor type 3	0.315673	5.50096	0.0582695	0.473846
LOC102549910	uncharacterized LOC102549910	-0.25902	1.9819	0.0583097	0.473846
Slc26a8	solute carrier family 26 member 8	0.168582	3.96517	0.0583599	0.473846
Zcchc9	zinc finger CCHC-type containing 9	-0.150339	6.14549	0.0586247	0.473912
Flnb	filamin B	-0.171526	4.4469	0.0584598	0.473912
Tmco4	transmembrane and coiled-coil domains 4	-0.227168	1.73969	0.059415	0.473912
Syt1	synaptotagmin 1	0.225166	10.1976	0.0592856	0.473912
Cdk14	cyclin-dependent kinase 14	0.189534	8.28543	0.0591659	0.473912
Cpne8	copine 8	0.214591	5.34844	0.058488	0.473912
Vps33a	VPS33A core subunit of CORVET and HOPS complexes	0.123882	4.84717	0.0589639	0.473912
Chrna4	cholinergic receptor nicotinic alpha 4 subunit	0.244764	4.70002	0.059411	0.473912
Cyth2	cytohesin 2	0.115847	6.17671	0.0589459	0.473912
Mfsd9	major facilitator superfamily domain containing 9	0.152008	3.80553	0.0584338	0.473912
Jakmip1	janus kinase and microtubule interacting protein 1	0.128259	7.01562	0.0587621	0.473912
Dnajc6	DnaJ heat shock protein family (Hsp40) member C6	0.168853	8.6131	0.0593964	0.473912
Nfe2l2	nuclear factor, erythroid 2-like 2	-0.23628	5.00697	0.0587605	0.473912
LOC100294508	dyslexia susceptibility 2-like	0.0989316	6.53214	0.0592513	0.473912
Tomm34	translocase of outer mitochondrial membrane 34	0.173053	6.7622	0.0590865	0.473912
Eif4ebp3	eukaryotic translation initiation factor 4E binding protein 3	-0.273763	1.84005	0.0586437	0.473912
Il1a	interleukin 1 alpha	-0.610115	0.242197	0.0585705	0.473912
Wrap73	WD repeat containing, antisense to TP73	0.125194	3.90692	0.0587048	0.473912
Rln1	relaxin 1	0.503575	-1.03313	0.0593858	0.473912
[truncated: 14,074 more rows]
